# Supplementary material for: Gene loss and symbiont switching during adaptation to the deep sea in a globally distributed symbiosis
Source: ISME J. 2023 Jan 13;17(3):453–66. doi: 10.1038/s41396-022-01355-z (PMC9938160; doi:10.1038/s41396-022-01355-z)
Supplement: Supplementary file 2 — Supplementary Tables [file 41396_2022_1355_MOESM2_ESM.xlsx]

## Sheet: S1 Sample Metadata
Table S1: Sample Metadata
Sample name		NCBI ID #	New (N=No, Y=Yes)	Host	Host subfamily	Location Name	Latitude	Longitude	Sampling Date (as close as possible	Depth	Phyloflash bacterial 16S	Sample Storage	Sequencing project (JMF)	Sequencer	Library Prep	Read Length	Assembler	Total Reads After QC	# of Contigs in Assembly	Total Bases in Assembly	Max Contig Length	N50	N90	Methods # (Table 2)	Binning Library 1	Binning Library 2	Binning Library 3
3502G	SRR15112718	SAMN20122385	Y	Lucinoma borealis	Codakiinae	Tjarno, Sweden	58.86	11.15		unknown	1	100% EtOH	-	HiSeq 3000/4000	Nextera Mate Pair Sample Preparation Kit	250 paired	spadesv13.1	19671290	129706	64186423	412704	438	351	4	3502G	-	-
2PP4	SRS7805856	SAMN16952162	N	Anodontia alba	Leucosphaerinae	STRI station, Bocas del Toro, Panama	9.35	-82.257	2018-12-02	shallow	1	RNAlater	-	NovaSeq	NEB Next Ultra II	150 paired	spadesv13.1	44216642	1458481	629256350	100792	453	264	-	2PP4	3PP	-
3502B	SRS7805857	SAMN16952163	N	Loripes orbiculatus	Lucininae	Iwik, Mauritania, Parc National Banc d'Arguin	19.88	-16.31	2017	1m	2	RNAlater	-	HiSeq 3000/4000	Nextera Mate Pair Sample Preparation Kit	250 paired	spadesv13.1	22658408	52978	24389266	304111	517	183	-	3502B	3503D	3503E
3502F	SRR15112719	SAMN20122384	Y	Myrtea spinifera	Myrteinae	Tjarno, Sweden	58.86	11.15		unknown	1	100% EtOH	-	HiSeq 3000/4000	NEBNext Ultra DNA v2 Library Prep Kit	150 paired	spadesv13.1	23102084	1475876	692769351	986486	528	347	5	3502F	-	-
3502H	SRR15112749	SAMN20122386	Y	Epidulcina cf delphinae	Leucosphaerinae	Madagascar	-23.057	49.3		450m	1	100% EtOH	-	HiSeq 3000/4000	NEBNext Ultra DNA v2 Library Prep Kit	150 paired	spadesv13.1	20442214	1273711	613815370	238483	495	358	5	3502H	-	-
3503D	SRS7889411	SAMN17098124	N	Loripes orbiculatus	Lucininae	Iwik, Mauritania, Parc National Banc d'Arguin	19.88	-16.31	2017	1m	2	RNAlater	-	HiSeq 3000/4000	NEBNext Ultra DNA v2 Library Prep Kit	150 paired	spadesv13.1	24752260	802586	341915948	181181	454	259	-	3503D	3502B	3503E
3503E	SRS7805868	SAMN16952164	N	Loripes orbiculatus	Lucininae	Iwik, Mauritania, Parc National Banc d'Arguin	19.88	-16.31	2017	1m	2	RNAlater	-	HiSeq 3000/4000	NEBNext Ultra DNA v2 Library Prep Kit	150 paired	spadesv13.1	24085546	880898	372123464	110856	436	263	-	3503E	3502B	3503D
clacobastim108	SRS7805879	SAMN16952165	N	Clathrolucina costata	Lucininae	Bastimentos	9.19	-82.104	2018-12-13	shallow	1	DNA shield	-	HiSeq 4000	Qiagen QIAseq FX DNA Library kit	150 paired	spadesv13.1	17707780	362663	130784910	144510	327	251	-	clacobastim108	clacobastim106	clacobastim107
clacobastim110	SRS7805890	SAMN16952166	N	Clathrolucina costata	Lucininae	Bastimentos	9.19	-82.104	2018-12-13	shallow	2	DNA shield	-	HiSeq 4000	Qiagen QIAseq FX DNA Library kit	150 paired	spadesv13.1	24162930	429627	155021630	269635	331	251	-	clacobastim110	clacobastim106	clacobastim107
clacobastim111COMBINEDruns	SRS7805897	SAMN16952167	N	Clathrolucina costata	Lucininae	Bastimentos	9.19	-82.104	2018-12-13	shallow	2	DNA shield	-	HiSeq 4000	Qiagen QIAseq FX DNA Library kit	150 paired	spadesv13.1	33824252	548730	198694157	767318	335	252	-	clacobastim111	clacobastim106	clacobastim112COMBINEDruns
clacobocaspm43run1	SRS7805898	SAMN16952168	N	Clathrolucina costata	Lucininae	Bocas del Toro, Panama, South Side	9.33	-82.105	2001-06-15	shallow	1	DNA shield	-	HiSeq 4000	Qiagen QIAseq FX DNA Library kit	150 paired	spadesv13.1	12854938	197640	74352583	402859	328	250	-	clacobocaspm43run1	clacobocaspm45run1	36PARVI
clacocahuit002	SRS7805899	SAMN16952169	N	Clathrolucina costata	Lucininae	Cahuita North	9.75	-82.859	2019-03-23	shallow	1	DNA shield	-	HiSeq 4000	Qiagen QIAseq FX DNA Library kit	150 paired	spadesv13.1	14089004	155398	55084013	2241785	313	249	-	clacocahuit002	clacocahuit003	clacocahuit001
clacocristo007	SRS7805900	SAMN16952170	N	Clathrolucina costata	Lucininae	Cristobal	9.29	-82.29	2018-11-29	shallow	2	DNA shield	-	HiSeq 4000	Qiagen QIAseq FX DNA Library kit	150 paired	spadesv13.1	16925378	320274	116842618	341463	328	251	-	clacocristo007	clacocristo012run1	clacocristo014run1
clacocristo008	SRS7805901	SAMN16952171	N	Clathrolucina costata	Lucininae	Cristobal	9.29	-82.29	2018-11-29	shallow	1	DNA shield	-	HiSeq 4000	Qiagen QIAseq FX DNA Library kit	150 paired	spadesv13.1	13752546	214716	79527110	308819	324	250	-	clacocristo008	clacocristo012run1	clacocristo014run1
clacocristo010	SRS7805858	SAMN16952172	N	Clathrolucina costata	Lucininae	Cristobal	9.29	-82.29	2018-11-29	shallow	2	DNA shield	-	HiSeq 4000	Qiagen QIAseq FX DNA Library kit	150 paired	spadesv13.1	23711532	369657	140222943	347548	337	251	-	clacocristo010	clacocristo012run1	clacocristo014run1
clacocristo016	SRS7805859	SAMN16952173	N	Clathrolucina costata	Lucininae	Cristobal	9.29	-82.29	2018-11-29	shallow	2	DNA shield	-	HiSeq 4000	Qiagen QIAseq FX DNA Library kit	150 paired	spadesv13.1	16661246	318288	114862608	276504	328	251	-	clacocristo016	clacocristo012run1	clacocristo014run1
clacodrago038	SRS7805860	SAMN16952174	N	Clathrolucina costata	Lucininae	Boca del Drago	9.41	-82.104	2018-11-30	shallow	1	DNA shield	-	HiSeq 4000	Qiagen QIAseq FX DNA Library kit	150 paired	spadesv13.1	22067342	372759	132809862	139560	324	251	-	clacodrago038	clacodrago039	clacodrago046
clacojamaic003	SRS7805861	SAMN16952175	N	Clathrolucina costata	Lucininae	Jamaica	18.4621	-77.4137	2019-07-07	shallow	1	DNA shield	-	HiSeq 4000	Qiagen QIAseq FX DNA Library kit	150 paired	spadesv13.1	22410384	704881	244654506	1110554	329	252	-	clacojamaic003	clacojamaic001	clacojamaic002
clacopuebla005	SRS7805862	SAMN16952176	N	Clathrolucina costata	Lucininae	Punta Puebla	9.37	-82.29	2018-11-29	shallow	1	DNA shield	-	HiSeq 4000	Qiagen QIAseq FX DNA Library kit	150 paired	spadesv13.1	19872390	408528	147087932	154838	329	251	-	clacopuebla005	clacopuebla003run1	clacopuebla001run1
clacosolart023	SRS7805863	SAMN16952177	N	Clathrolucina costata	Lucininae	Isla Solarte	9.33	-82.177	2018-11-30	shallow	1	DNA shield	-	HiSeq 4000	Qiagen QIAseq FX DNA Library kit	150 paired	spadesv13.1	23670434	597829	213575552	575947	335	252	-	clacosolart023	clacosolart024	clacosolart022
clacosolart025	SRS7805864	SAMN16952178	N	Clathrolucina costata	Lucininae	Isla Solarte	9.33	-82.177	2018-11-30	shallow	1	DNA shield	-	HiSeq 4000	Qiagen QIAseq FX DNA Library kit	150 paired	spadesv13.1	15672312	303989	109210103	205624	323	251	-	clacosolart025	clacosolart022	clacosolart024
clacostmartm61COMBINEDruns	SRS7805865	SAMN16952179	N	Clathrolucina costata	Lucininae	French Antilles, St. Martin, Le Galion, Bay side	18.08	-63.02	2012-04-21	shallow	1	DNA shield	-	HiSeq 4000	Qiagen QIAseq FX DNA Library kit	150 paired	spadesv13.1	33733146	763373	275968255	222565	344	253	-	clacostmartm61	clacoguadel001	clacoguadel002
clacostrist055	SRS7805866	SAMN16952180	N	Clathrolucina costata	Lucininae	STRI station, Bocas del Toro, Panama	9.35	-82.257	2018-12-01	shallow	1	DNA shield	-	HiSeq 4000	Qiagen QIAseq FX DNA Library kit	150 paired	spadesv13.1	17029044	205499	76102023	146446	325	250	-	clacostrist055	clacostrist057COMBINEDruns	clacostrist058COMBINEDruns
clacostrist064	SRS7805867	SAMN16952181	N	Clathrolucina costata	Lucininae	STRI station, Bocas del Toro, Panama	9.35	-82.257	2018-12-02	shallow	1	DNA shield	-	HiSeq 4000	Qiagen QIAseq FX DNA Library kit	150 paired	spadesv13.1	14628508	231126	85391254	187910	326	250	-	clacostrist064	clacostrist057COMBINEDruns	clacostrist058COMBINEDruns
cteorfloridm17	SRS7805869	SAMN16952182	N	Ctena orbiculata	Codakiinae	USA, Florida, Levy County, Cedar Keys, Seahorse Key, E. side	29.099	-83.0597	2008	shallow	1	DNA shield	-	HiSeq 4000	Qiagen QIAseq FX DNA Library kit	150 paired	spadesv13.1	20262394	465576	162456329	111868	329	251	-	cteorfloridm17	cteorfloridm14	cteorfloridm16
divaljamaic004	SRS7805870	SAMN16952183	N	Divalinga quadrisulcata	Lucininae	Jamaica	18.4621	-77.4137	2019-07-07	shallow	2	DNA shield	-	HiSeq 4000	Qiagen QIAseq FX DNA Library kit	150 paired	spadesv13.1	22914180	605528	201746564	1474303	309	250	-	divaljamaic004	-	-
ELBAC10	SRS7805871	SAMN16952184	N	Loripes orbiculatus	Lucininae	Fetovia Bay, Italy	42.73	10.15	2018-07-01	5m	1	RNAlater	-	HiSeq 3000/4000	NEB Next Ultra II	150 paired	spadesv13.1	67990502	2357668	1145070886	313133	559	271	-	ELBAC10	A	B
HARV1	SRR15112738	SAMN20122387	Y	Lucinoma aequizonata	Codakiinae	Pacific ocean, California	33.9333	-118.833	09.08.2015	743m	1	95% EtOH	-	HiSeq 3000/4000	NEB Next Ultra II	150 paired	spadesv13.1	67431078	1330962	475647759	47221	354	251	3	HARV1	HARV2	HARV3
HARV2	SRR15112727	SAMN20122388	Y	Lucinoma aequizonata	Codakiinae	Pacific ocean, California	33.9333	-118.833	09.08.2015	734m	1	95% EtOH	-	HiSeq 3000/4000	NEB Next Ultra II	150 paired	spadesv13.1	36305674	960497	325478769	32492	330	250	3	HARV1	HARV2	HARV3
HARV3	SRR15112724	SAMN20122389	Y	Lucinoma aequizonata	Codakiinae	Pacific ocean, California	33.9333	-118.833	07.08.2015	734m	1	95% EtOH	-	HiSeq 3000/4000	NEB Next Ultra II	150 paired	spadesv13.1	57474756	864236	279217289	32367	311	248	3	HARV1	HARV2	HARV3
HARV4	SRR15112723	SAMN20122390	Y	Lucinoma aequizonata	Codakiinae	Pacific ocean, California	33.9333	-118.833	09.08.2015	735m	1	95% EtOH	-	HiSeq 3000/4000	NEB Next Ultra II	150 paired	spadesv13.1	56854786	747890	251092960	35375	324	249	3	HARV1	HARV2	HARV4
KOTO1	SRS7805872	SAMN16952185	N	Loripes orbiculatus	Lucininae	Institute of Marine Biology, Kotor, Montenegro	42.44	18.76	2019	1m	1	RNAlater	JMF-1911-9	NovaSeq	NEBNext® Ultra™ II FS DNA Library Prep Kit for Illumina	150 paired	spadesv13.1	5127466	109021	39518623	593635	312	249	1	KOTO1	KOTO2	KOTO3
KOTO2	SRS7805873	SAMN16952186	N	Loripes orbiculatus	Lucininae	Institute of Marine Biology, Kotor, Montenegro	42.44	18.76	2019	1m	0	RNAlater	JMF-1911-9	NovaSeq	NEBNext® Ultra™ II FS DNA Library Prep Kit for Illumina	150 paired	spadesv13.1	13440670	410712	137962539	36522	316	250	1	KOTO2	KOTO1	KOTO3
KOTO3	SRS7805874	SAMN16952187	N	Loripes orbiculatus	Lucininae	Institute of Marine Biology, Kotor, Montenegro	42.44	18.76	2019	1m	2	RNAlater	JMF-1911-9	NovaSeq	NEBNext® Ultra™ II FS DNA Library Prep Kit for Illumina	150 paired	spadesv13.1	7845746	182584	64507770	265202	315	249	1	KOTO3	KOTO2	KOTO1
KSA1	SRS7805875	SAMN16952188	N	Loripes orbiculatus	Lucininae	Ksamil,Albania	39.7814	19.9975	2017-08-01	shallow	2	RNAlater	-	HiSeq 3000/4000	NEB Next Ultra II	150 paired	spadesv13.1	62849238	1798032	771198145	317617	448	265	-	KSA1	KSA2	-
KSA2	SRS7805876	SAMN16952189	N	Loripes orbiculatus	Lucininae	Ksamil,Albania	39.7814	19.9975	2017-08-01	shallow	1	RNAlater	-	HiSeq 3000/4000	NEB Next Ultra II	150 paired	spadesv13.1	83448868	2223464	1043498464	272362	525	270	-	KSA2	KSA1	-
L001	SRR15112722	SAMN20122391	Y	Semelilucina semeliformis	Lucininae	Open bay, Papua, New Guinea	-4.8333	151.63	2010-09-23	195-340m	0	EtOH	JMF-1911-9	NovaSeq	NEBNext® Ultra™ II FS DNA Library Prep Kit for Illumina	150 paired	spadesv13.1	7409312	155078	48960015	18946	290	246	1	L001	L002	-
L002	SRR15112721	SAMN20122392	Y	Lucinoma kastoroae	Codakiinae	Bismarck sea	-3.1666	143.033	2012-12-22	740-835m	0	EtOH	JMF-1911-9	NovaSeq	NEBNext® Ultra™ II FS DNA Library Prep Kit for Illumina	150 paired	spadesv13.1	6593186	158100	54320214	20475	313	247	1	L001	L002	-
L003	SRS7805877	SAMN16952190	N	Loripes clausus	Lucininae	Baie de Maputo, Inhaca, Mozambique	-25.9917	32.9317	03,09DEC2011	0-1m	1	100% EtOH	JMF-1911-9	NovaSeq	NEBNext® Ultra™ II FS DNA Library Prep Kit for Illumina	150 paired	spadesv13.1	9846968	185856	62528467	109722	303	249	1	L003	L191	L192
L005R	SRR15112720	SAMN20122393	Y	Gloverina cf vestifex	Myrteinae	BISMARCK SEA: N Vanimo	-2.63333	141.3	2012-12-21	405m	1	EtOH	JMF-1911-9	NovaSeq	NEBNext® Ultra™ II FS DNA Library Prep Kit for Illumina	150 paired	spadesv13.1	8361530	93760	31213474	36818	304	245	1	L005R	L002	-
L011	SRR15112717	SAMN20122394	Y	Ustalucina ferruginea	Leucosphaerinae	NOUVELLE-CALEDONIE: Banc de L'Orne/Walpole	-22.3333	169.017	2011-09-15	400-520m	0	EtOH	JMF-1911-9	NovaSeq	NEBNext® Ultra™ II FS DNA Library Prep Kit for Illumina	150 paired	spadesv13.1	12396416	272602	88542168	46619	301	246	1	L008	L011	-
L019	SRR15112716	SAMN20122395	Y	Dulcina madagascarenis	Leucosphaerinae	SUD MADAGASCAR: Sud-Ouest Pointe Barrow	-25.0333	43.9667	2010-05-11	450-455m	1	EtOH	JMF-1911-9	NovaSeq	NEBNext® Ultra™ II FS DNA Library Prep Kit for Illumina	150 paired	spadesv13.1	5288222	116218	42828016	169531	321	248	1	L019	L020	L043
L020	SRR15112757	SAMN20122396	Y	Dulcina madagascarenis	Leucosphaerinae	SUD MADAGASCAR: Sud-Ouest Pointe Barrow	-25.0333	43.9667	2010-05-11	400-402m	1	EtOH	JMF-1911-9	NovaSeq	NEBNext® Ultra™ II FS DNA Library Prep Kit for Illumina	150 paired	spadesv13.1	6152744	115211	42231813	212158	320	248	1	L019	L020	L043
L025	SRR15112756	SAMN20122397	Y	Myrtea sp. "scaly one" KF741663	Myrteinae	MADAGASCAR: devant la Baie de Narendry	-14.4833	47.4333	2009-07-14	332-379m	1	EtOH	JMF-1911-9	NovaSeq	NEBNext® Ultra™ II FS DNA Library Prep Kit for Illumina	150 paired	spadesv13.1	3423932	56600	21381997	115949	324	246	1	L025	3502F	L029
L029	SRR15112755	SAMN20122398	Y	Cardiolucina cf quadrata	Lucininae	MADAGASCAR: devant la Baie de Narendry	-14.4833	47.4333	2009-07-06	230-288m	1	EtOH	JMF-1911-9	NovaSeq	NEBNext® Ultra™ II FS DNA Library Prep Kit for Illumina	150 paired	spadesv13.1	1594546	18124	10124234	325150	674	252	1	L028	L029	-
L032	SRR15112754	SAMN20122399	Y	Troendleina suluensis	Lucininae	PHILIPPINES: Bohol / Sulu Sea sill	8.95	123.55	2005-05-26	679-740m	1	EtOH	JMF-1911-9	NovaSeq	NEBNext® Ultra™ II FS DNA Library Prep Kit for Illumina	150 paired	spadesv13.1	4459578	45468	18405133	252490	340	246	1	L032	L158	L198
L036	SRR15112753	SAMN20122400	Y	Cardiolucina cf quadrata	Lucininae	PHILIPPINES: Bohol Sea	9.5666	123.633	2005-05-22	729-733m	Failed	EtOH	JMF-2006-A	NovaSeq	NEBNext® Ultra™ II FS DNA Library Prep Kit for Illumina	100 paired	spadesv13.1	21327286	43640	33762043	52609	1554	289	2	L029	L036	-
L037	SRR15112752	SAMN20122401	Y	Taylorina solomonensis	Myrteinae	SALOMON SEA: Ainto Bay, SE Nouvelle Bretagne, canyon	-6.1333	149.2	2014-05-06	315-625m	1	EtOH	JMF-1911-9	NovaSeq	NEBNext® Ultra™ II FS DNA Library Prep Kit for Illumina	150 paired	spadesv13.1	7713566	208406	64189031	304750	289	245	1	L037	L038	-
L038	SRR15112751	SAMN20122402	Y	Lucinoma kastoroae	Codakiinae	SALOMON SEA: Siga I.,SE Engeneer group I.	-10.7833	151.167	2014-05-02	686-693m	1	EtOH	JMF-1911-9	NovaSeq	NEBNext® Ultra™ II FS DNA Library Prep Kit for Illumina	150 paired	spadesv13.1	18074852	418624	140171157	160204	312	247	1	L037	L038	-
L042	SRR15112750	SAMN20122403	Y	Rostrilucina garuda	Myrteinae	INDONESIE: Iles Tanimbar	-8.35	131.717	1991-10-30	836-869m	1	EtOH	JMF-2006-A	NovaSeq	NEBNext® Ultra™ II FS DNA Library Prep Kit for Illumina	100 paired	spadesv13.1	107000000	63040	44565529	70259	1265	273	2
L043	SRR15112748	SAMN20122404	Y	Dulcina madagascarenis	Leucosphaerinae	SUD MADAGASCAR: Sud-Ouest Pointe Barrow	-25.0333	43.9667	2010-05-11	450-455m	1	EtOH	JMF-1911-9	NovaSeq	NEBNext® Ultra™ II FS DNA Library Prep Kit for Illumina	150 paired	spadesv13.1	6605452	125972	46593915	85183	326	248	1	L019	L020	L043
L046	SRS7805878	SAMN16952191	N	Rugalucina munda	Lucininae	Esplanade, Tin Can Bay, Queensland Austrailia	-25.9	153	2008-10-01	intertidal	1	EtOH	JMF-1911-9	NovaSeq	NEBNext® Ultra™ II FS DNA Library Prep Kit for Illumina	150 paired	spadesv13.1	3793454	53630	22826727	264224	360	251		L046	L050	-
L082	SRS7805880	SAMN16952192	N	Callucina winckworthi	Leucosphaerinae	Just N of Trou d'Eau Douce, near Palmar, Mauritius	-20.2167	57.8	2015-05-01	shallow seagrass	1	100% EtOH	JMF-1911-9	NovaSeq	NEBNext® Ultra™ II FS DNA Library Prep Kit for Illumina	150 paired	spadesv13.1	10648008	189693	63413108	102656	295	248	1	L082	L123	3502_E
L085	SRR15112747	SAMN20122405	Y	Notomyrtea botanica	Myrteinae	Anchorage bay, Victor harbour, SA	-30.0586	114.96	27/2/2003	intertidal	0	100% EtOH	JMF-1911-9	NovaSeq	NEBNext® Ultra™ II FS DNA Library Prep Kit for Illumina	150 paired	spadesv13.1	4216034	63437	20679027	17557	296	199	1	L085	L120	-
L094	SRR15112746	SAMN20122406	Y	Monitilora ramsayi	Monitilorinae	seaside of N. Stradbroke Island, Moreton Bay, Queensland, Austrailia	-27.3833	153.5	2005-02-01	23m	1	100% EtOH	JMF-1911-9	NovaSeq	NEBNext® Ultra™ II FS DNA Library Prep Kit for Illumina	150 paired	spadesv13.1	12803146	151149	57274903	846915	326	249	1	L094	L095	-
L095	SRR15112745	SAMN20122407	Y	Monitilora ramsayi	Monitilorinae	seaside of N. Moreton Island, Moreton Bay, Queensland, Austrailia	-27.3833	153.5	2005-02-01	31m	1	100% EtOH	JMF-1911-9	NovaSeq	NEBNext® Ultra™ II FS DNA Library Prep Kit for Illumina	150 paired	spadesv13.1	4901422	25728	11701827	455581	368	248	1	L094	L095	-
L098	SRR15112744	SAMN20122408	Y	Codakia rugifera	Codakiinae	Tree beach, Bendalong, NSW	-35.25	150.533	2010-03-01	intertidal	1	100% EtOH	JMF-1911-9	NovaSeq	NEBNext® Ultra™ II FS DNA Library Prep Kit for Illumina	150 paired	spadesv13.1	6849054	51460	19679284	1133614	311	246	1	L098	L150	-
L130	SRR15112743	SAMN20122409	Y	Lucinoma myriamae	Codakiinae	off angola, 2050m	-6.34155	7.70848	30/10/2005	2050m	1	100% EtOH	JMF-1911-9	NovaSeq	NEBNext® Ultra™ II FS DNA Library Prep Kit for Illumina	150 paired	spadesv13.1	19318124	335175	106121434	39170	301	245	1	L130	L131	L132
L131	SRR15112742	SAMN20122410	Y	Lucinoma myriamae	Codakiinae	off angola, 2050m	-6.34155	7.70848	30/10/2005	2050m	1	100% EtOH	JMF-1911-9	NovaSeq	NEBNext® Ultra™ II FS DNA Library Prep Kit for Illumina	150 paired	spadesv13.1	13196984	156877	50292447	39965	300	244	1	L130	L131	L132
L132	SRR15112741	SAMN20122411	Y	Lucinoma myriamae	Codakiinae	off Nigeria 1700-2200 m	-6.34155	7.70848		2050m	1	100% EtOH	JMF-1911-9	NovaSeq	NEBNext® Ultra™ II FS DNA Library Prep Kit for Illumina	150 paired	spadesv13.1	14333012	9228	5319807	39971	2770	243	1	L130	L131	L132
L136	SRR15112740	SAMN20122412	Y	Lucinoma annulata	Codakiinae	Southern california	33.6833	-118.333	2003	unknown 70-100	Failed	EtOH	JMF-1911-9	NovaSeq	NEBNext® Ultra™ II FS DNA Library Prep Kit for Illumina	150 paired	spadesv13.1	1278346	7221	6654777	34708	3684	274	1
L138	SRR16035809	SAMN21572996	Y	Lucinoma atalantae	Codakiinae	Cape Verde	20.0333	-18.2	02.07.1987	2110-2130m	1		JMF-2104-13	NovaSeq	NEBNext® Ultra™ II FS DNA Library Prep Kit for Illumina	100 paired	spadesv13.1	179602404	1081509	389371310	47456	356	253	2	L138
L141	SRR15112739	SAMN20122413	Y	Lucinoma borealis	Codakiinae	Mill Bay, Salcombe, Devon, UK	50.2167	-3.76667	25.05.2009	intertidal	1	100% EtOH	JMF-1911-9	NovaSeq	NEBNext® Ultra™ II FS DNA Library Prep Kit for Illumina	150 paired	spadesv13.1	4600874	28012	13360623	1012245	423	249	1	L141	L142	-
L142	SRR15112737	SAMN20122414	Y	Lucinoma borealis	Codakiinae	Mill Bay, Salcombe, Devon, UK	50.2167	-3.76667	25.05.2009	intertidal	0	100% EtOH	JMF-1911-9	NovaSeq	NEBNext® Ultra™ II FS DNA Library Prep Kit for Illumina	150 paired	spadesv13.1	5586238	51974	19698761	96036	334	244	1	L141	L142	-
L173	SRS7805881	SAMN16952193	N	Loripes orbiculatus	Lucininae	2km west of houmt souk, N. coast of Djerba, tunisia	33.8833	10.8333	2009-10-01	intertidal	1	100% EtOH	JMF-1911-9	NovaSeq	NEBNext® Ultra™ II FS DNA Library Prep Kit for Illumina	150 paired	spadesv13.1	18930726	438098	150224199	510444	322	250	1	L173	L172	L174
L174	SRS7805882	SAMN16952194	N	Loripes orbiculatus	Lucininae	2km west of houmt souk, N. coast of Djerba, tunisia	33.8833	10.8333	2009-10-01	intertidal	2	100% EtOH	JMF-1911-9	NovaSeq	NEBNext® Ultra™ II FS DNA Library Prep Kit for Illumina	150 paired	spadesv13.1	6706412	114377	43706442	1467336	332	250	1	L174	L172	L173
L175	SRS7805883	SAMN16952195	N	Loripes orbiculatus	Lucininae	The fleet, portland causeway, weymouth, Dorset	50.56	-2.39	2005-05-01	intertidal	1	100% EtOH	JMF-1911-9	NovaSeq	NEBNext® Ultra™ II FS DNA Library Prep Kit for Illumina	150 paired	spadesv13.1	7222022	74233	27979978	409715	313	249	1	L175	ROSCOFF	-
L179	SRR15112736	SAMN20122415	Y	Bathyaustriella thionipta	Lucininae	Kermadec Ridge, Macauley Cone, New Zealand	-30.2167	-178.45	2004	480-504m	1	100% EtOH	JMF-1911-9	NovaSeq	NEBNext® Ultra™ II FS DNA Library Prep Kit for Illumina	150 paired	spadesv13.1	16574710	483043	157394347	28127	316	247	1	L179	L181	L183
L180	SRR15112735	SAMN20122416	Y	Bathyaustriella thionipta	Lucininae	Kermadec Ridge, Macauley Cone, New Zealand	-30.2167	-178.45	2004	480-504m	1	100% EtOH	JMF-1911-9	NovaSeq	NEBNext® Ultra™ II FS DNA Library Prep Kit for Illumina	150 paired	spadesv13.1	6876380	143133	47582206	37859	305	245	1	L180	L181	L183
L181	SRR15112734	SAMN20122417	Y	Bathyaustriella thionipta	Lucininae	Kermadec Ridge, Macauley Cone, New Zealand	-30.2167	-178.45	2004	480-504m	2	100% EtOH	JMF-1911-9	NovaSeq	NEBNext® Ultra™ II FS DNA Library Prep Kit for Illumina	150 paired	spadesv13.1	7482042	126222	45128965	44393	319	246	1	L179	L181	L183
L182	SRR15112733	SAMN20122418	Y	Bathyaustriella thionipta	Lucininae	Kermadec Ridge, Macauley Cone, New Zealand	-30.2167	-178.45	2004	480-504m	1	100% EtOH	JMF-1911-9	NovaSeq	NEBNext® Ultra™ II FS DNA Library Prep Kit for Illumina	150 paired	spadesv13.1	7976848	82950	28902898	41041	313	245	1	L179	L181	L182
L183	SRR15112732	SAMN20122419	Y	Bathyaustriella thionipta	Lucininae	Kermadec Ridge, Macauley Cone, New Zealand	-30.2167	-178.45	2004	480-504m	1	100% EtOH	JMF-1911-9	NovaSeq	NEBNext® Ultra™ II FS DNA Library Prep Kit for Illumina	150 paired	spadesv13.1	27349354	426666	137845592	44393	310	247	1	L179	L181	L183
L191	SRS7805884	SAMN16952196	N	loripes clausus	Lucininae	Ibo island, cabo delgado, mozambique	-12.327	40.597	2006-03-07	intertidal	1	100% EtOH	JMF-1911-9	NovaSeq	NEBNext® Ultra™ II FS DNA Library Prep Kit for Illumina	150 paired	spadesv13.1	14257604	326397	111263693	3403288	317	251	1	L191	L192	L193
L192	SRS7805885	SAMN16952197	N	loripes clausus	Lucininae	Ibo island, cabo delgado, mozambique	-12.327	40.597	2006-03-07	intertidal	1	100% EtOH	JMF-1911-9	NovaSeq	NEBNext® Ultra™ II FS DNA Library Prep Kit for Illumina	150 paired	spadesv13.1	12770546	250318	85466144	105988	311	250	1	L192	L193	L191
L193	SRS7805886	SAMN16952198	N	loripes clausus	Lucininae	Ibo island, cabo delgado, mozambique	-12.327	40.597	2006-03-07	intertidal	1	100% EtOH	JMF-1911-9	NovaSeq	NEBNext® Ultra™ II FS DNA Library Prep Kit for Illumina	150 paired	spadesv13.1	7219026	191520	64465029	66697	305	249	1	L193	L191	L192
L201	SRS7805887	SAMN16952199	N	Chavania striata	Lucininae	Awase, Koza, OKinawa city, Okinawa, Japan	26.313	127.842	2003-05-17	shallow	0	100% EtOH	JMF-1911-9	NovaSeq	NEBNext® Ultra™ II FS DNA Library Prep Kit for Illumina	150 paired	spadesv13.1	3189604	38526	16358126	128897	348	248	1	L201	L066	L067
L205	SRS7805888	SAMN16952200	N	Pillucina pacifica	Lucininae	Mangrove beach, lagoon, Lizard island, Queensland, Austrailia	-14.688	145.457	2000-11-01	shallow	1	100% EtOH	JMF-1911-9	NovaSeq	NEBNext® Ultra™ II FS DNA Library Prep Kit for Illumina	150 paired	spadesv13.1	3108212	16791	9720772	309276	1083	252	1	L205R	CR6	HO10
LCAP1	SRR16035808	SAMN21572993	Y	Lucinoma capensis	Codakiinae	Namibia	-25.005	14.206	18.08.2019-14.09.2019	173m	2	Frozen	JMF-2104-13	NovaSeq	NEBNext® Ultra™ II FS DNA Library Prep Kit for Illumina	100 paired	spadesv13.1	167010138	1196502	482129389	232030	405	259	2	LCAP1	LCAP2	LCAP3
LCAP2	SRR16035807	SAMN21572994	Y	Lucinoma capensis	Codakiinae	Namibia	-25.005	14.206	18.08.2019-14.09.2019	173m	3	Frozen	JMF-2104-13	NovaSeq	NEBNext® Ultra™ II FS DNA Library Prep Kit for Illumina	100 paired	spadesv13.1	193581044	1248414	535172505	119095	443	262	2	LCAP1	LCAP2	LCAP3
LCAP3	SRR16035806	SAMN21572995	Y	Lucinoma capensis	Codakiinae	Namibia	-25.005	14.206	18.08.2019-14.09.2019	173m	1	Frozen	JMF-2104-13	NovaSeq	NEBNext® Ultra™ II FS DNA Library Prep Kit for Illumina	100 paired	spadesv13.1	288970688	132903	58644001	231727	433	254	2	LCAP1	LCAP2	LCAP3
LCM6	SRR15112731	SAMN20122420	Y	Lucinoma aequizonata	Codakiinae		33.9333	-118.833	2019	719m	1	Frozen	-	HiSeq 3000/4000	NEB Next Ultra II	150 paired	spadesv13.1	49795108	1193098	430306475	32590	355	251	3	LCM6	LCM7	LCM9
LCM7	SRR15112730	SAMN20122421	Y	Lucinoma aequizonata	Codakiinae		33.9333	-118.833	2019	719m	1	Frozen	-	HiSeq 3000/4000	NEB Next Ultra II	150 paired	spadesv13.1	55851438	1111057	362743303	32328	318	248	3	LCM6	LCM7	LCM9
LCM9	SRR15112729	SAMN20122422	Y	Lucinoma aequizonata	Codakiinae		33.9333	-118.833	2019	719m	1	Frozen	-	HiSeq 3000/4000	NEB Next Ultra II	150 paired	spadesv13.1	43020112	1033363	337535907	35813	318	248	3	LCM6	LCM7	LCM9
LLM	SRS7805889	SAMN16825273	N	Loripes orbiculatus	Lucininae	Iwik, Mauritania, Parc National Banc d'Arguin	19.88	-16.31		1m	2	RNAlater	-	NovaSeq	NEBNext® Ultra™ II FS DNA Library Prep Kit for Illumina	150 paired	spadesv13.1	77702788	1618135	1111102125	256913	1071	304	-	LLM	3502D	3502E
LLP1	SRS7805891	SAMN16825277	N	Loripes orbiculatus	Lucininae	Piran, Slovenia	45.5	13.56		2m	1	RNAlater	-	NovaSeq	NEBNext® Ultra™ II FS DNA Library Prep Kit for Illumina	150 paired	spadesv13.1	67018248	2092309	972407654	518714	533	265	-	LLP1	LLP3	-
LPN	SRS7805892	SAMN16825278	N	Loripes orbiculatus	Lucininae	Piran, Slovenia	45.5	13.55	1 Sept 2019	2m	1	RNAlater	-	NovaSeq	NEBNext® Ultra™ II FS DNA Library Prep Kit for Illumina	150 paired	spadesv13.1	51647560	1431092	597661195	1010940	436	260	-	LPN	LLP1	LLP3
LRAP1	SRS7805893	SAMN16952204	N	Loripes orbiculatus	Lucininae	Sant Carles de la Rapita, Spain	40.631	0.0741	2019-04-01	1m	1	RNAlater	-	HiSeq 3000/4000	NEB Next Ultra II	150 paired	spadesv13.1	38719996	1459151	620416917	429114	448	261	-	LRAP1	LRAP2	LRAP3
LRAP2	SRS7805894	SAMN16952205	N	Loripes orbiculatus	Lucininae	Sant Carles de la Rapita, Spain	40.631	0.0741	2019-04-01	1m	2	RNAlater	-	HiSeq 3000/4000	NEB Next Ultra II	150 paired	spadesv13.1	47622668	1513056	659722539	378562	468	262	-	LRAP2	LRAP1	LRAP3
LRAP3	SRS7805895	SAMN16952206	N	Loripes orbiculatus	Lucininae	Sant Carles de la Rapita, Spain	40.631	0.0741	2019-04-01	1m	1	RNAlater	-	HiSeq 3000/4000	NEB Next Ultra II	150 paired	spadesv13.1	35226440	1216588	511917081	823205	440	258	-	LRAP3	LRAP2	LRAP1
SM001	SRR15112728	SAMN20122420	Y	Lucinoma borealis	Codakiinae	Kristienberg, Sweden	56.9987	11.8258	2005	29-30m	0	100% EtOH	JMF-1911-9	NovaSeq	NEBNext® Ultra™ II FS DNA Library Prep Kit for Illumina	150 paired	spadesv13.1	4465410	36995	16143263	44534	404	247	1	SM001	SM002	SM003
SM002	SRR15112726	SAMN20122421	Y	Lucinoma borealis	Codakiinae	Kristienberg, Sweden	56.9987	11.8258	2005	29-30m	0	100% EtOH	JMF-1911-9	NovaSeq	NEBNext® Ultra™ II FS DNA Library Prep Kit for Illumina	150 paired	spadesv13.1	6488962	127155	42806474	14056	306	246	1	SM001	SM002	SM003
SM003	SRR15112725	SAMN20122422	Y	Lucinoma borealis	Codakiinae	Kristienberg, Sweden	56.9987	11.8258	2005	29-30m	1	100% EtOH	JMF-1911-9	NovaSeq	NEBNext® Ultra™ II FS DNA Library Prep Kit for Illumina	150 paired	spadesv13.1	23948150	448753	148452897	409261	308	248	1	SM001	SM002	SM003
unknocarene035	SRS7805896	SAMN16952207	N	Clathrolucina costata	Lucininae	Carenero, Panama	9.33	-82.23	2018-11-30	shallow	1	DNA shield	-	HiSeq 4000	Qiagen QIAseq FX DNA Library kit	150 paired	spadesv13.1	15849016	259725	97414984	102203	332	251	2	unknocarene035	unknocarene033	unknocarene034

## Sheet: S2 Sequencing Methods
Table S2: Sequencing Methods Used In This Manuscript
Method # (Table 1)	Extraction Kit	Incubation Time in Proteinase K	QC Method	RNAase Treatment	Library prep kit	Sequencer	Sequencing Facility
1	Analytikajena Innuprep DNA Mini Kit	incubation 2-10 hours	Genomic DNA quality was assesed on a Agilent 4200 TapeStation System using a Genomic DNA ScreenTape	NO	NEBNext® Ultra™ II FS DNA Library Prep Kit for Illumina	Sequencing was perforemd on a Illumina NovaSeq 6000 System, on an SP flowcell in paired-end (2x150 bp) mode	JMF
2	Analytikajena Innuprep DNA Mini Kit	incubation 2-10 hours	Genomic DNA quality was assesed on a Agilent 4200 TapeStation System using a Genomic DNA ScreenTape	NO	NEBNext® Ultra™ II FS DNA Library Prep Kit for Illumina	Sequencing was perforemd on aNovaSeq 6000 System, on an flowcell in paired-end (2x100 bp) mode	JMF
3	Analytikajena Innuprep DNA Mini Kit	incubation 2-10 hours	Genomic DNA quality was assesed on a Agilent 4200 TapeStation System using a Genomic DNA ScreenTape	NO	NEBNext® Ultra™ II FS DNA Library Prep Kit for Illumina	Sequencing was perforemd on a Illumina HiSeq 3000/4000 System, on an flowcell in paired-end (2x150 bp) mode	BSF
Written summary
1	Genomic DNA quality was assesed on a Agilent 4200 TapeStation System using a Genomic DNA ScreenTape, and sequencing libraries were prepared with the NEBNext® Ultra™ II FS DNA Library Prep Kit for Illumina following the manufacturers instructions. Sequencing was perforemd on a Illumina NovaSeq 6000 System, on an SP flowcell in paired-end (2x150 bp) mode.
2	Genomic DNA quality was assesed on a Agilent 4200 TapeStation System using a Genomic DNA ScreenTape, and sequencing libraries were prepared with the NEBNext® Ultra™ II FS DNA Library Prep Kit for Illumina following the manufacturers instructions. Sequencing was performed on a Illumina NovaSeq 6000 System, on an SP flowcell in paired-end (2x100 bp) mode.	All samples were diluted to 10 ng/μl and used for Illumina sequencing library preparation with the Qiagen QIAseq FX DNA Library kit (96, Qiagen, USA) with the following modifications: fragmentation time was 6min at 32° C. Libraries were amplified for 6 cycles. Libraries were diluted to 26 ng/μl and pooled (n = 36) for Illumina HiSeq 4000 paired-end sequencing on one lane
3	Genomic DNA quality was assesed on a Agilent 4200 TapeStation System using a Genomic DNA ScreenTape, and sequencing libraries were preparred with the NEBNext® Ultra™ II FS DNA Library Prep Kit for Illumina following the manufacturers instructions. Sequencing was perforemd on a Illumina HiSeq 3000/4000 System, on an flowcell in paired-end (2x150 bp) mode.

## Sheet: S3HB
Table S3: Hybridization Buffer
HB buffer	quantity (ul unless specified)
5M NaCl	360
1M Tris-HCl	40
Dextran Sulfate	0.2g
Blocking agent	200
SDS (10%)	2
Formamide	600
Water	800

## Sheet: S4 MAG Metadata
Table S4: MAG metadata
Genome/MAG	BioSample #	Assembly #	Bioproject #	New (N=No, Y=Yes)	Library/Sample	Host	Location	Storage	Latitude	Longitude	Sampling Date	Symbiont Species gANI	MAG Coverage	GTDB taxonomy string	Contigs in MAG	Total Length of MAG	Maximum Length of Contigs	N50	N90	Gene Number	Completion Percentage	Redundancy Percentage	Can be used in Pangenome (N= No, Y=Yes)
Allochromatium_vinosum_GCA_000025485.fa		GCA 000025485	PRJNA32547	N	N/A	N/A	N/A	-	N/A	N/A	N/A	N/A	N/A	d__Bacteria;p__Proteobacteria;c__Gammaproteobacteria;o__Chromatiales;f__Chromatiaceae;g__Allochromatium;s__Allochromatium vinosum	3	3669074	3526903	3526903	102242	3267	99.16	1.12	Y
alviniconcha_Y1_6666666.293769.contigs.fa				N	N/A	Alviniconcha	N/A	N/A	N/A	N/A	N/A	γ-1	N/A	d__Bacteria;p__Proteobacteria;c__Gammaproteobacteria;o__Thiohalomonadales_A;f__SZUA-152;g__;s__	1391	3670926	49597	4956	1002	4131	98.88	1.12	Y
Anodontia_alba_STRI_SYM_2PP4.fa	SAMN16825223	GCA_016843295.1	PRJNA679177	N	2PP4	Anondontia alba	STRI station, Bocas del Toro, Panama	RNAlater	9.35	-82.257	2.12.18	Ca. T. endolucinida	497.234	d__Bacteria;p__Proteobacteria;c__Gammaproteobacteria;o__Chromatiales;f__Sedimenticolaceae;g__Thiodiazotropha;s__Thiodiazotropha endolucinida	230	4390973	100792	31503	8994	4111	100	0.56	Y
Bathyaustriella_thionpta_MacauleyCone_Sedimenticola_L181.fa	SAMN20119405		PRJNA744034	Y	L181	Bathyaustriella thionipta	Kermadec Ridge, Macauley Cone, New Zealand	100% EtOH	-30.2167	-178.45	2004	unknown	18.745	d__Bacteria;p__Proteobacteria;c__Gammaproteobacteria;o__Chromatiales;f__Sedimenticolaceae;g__;s__	400	2636038	32891	9578	3270	2691	96.63	2.01	Y
Bathyaustriella_thionpta_MacauleyCone_Thiohalomonadales_L179.fa	SAMN20119406		PRJNA744034	Y	L179	Bathyaustriella thionipta	Kermadec Ridge, Macauley Cone, New Zealand	100% EtOH	-30.2167	-178.45	2004	Thiohalo2	22.466	d__Bacteria;p__Proteobacteria;c__Gammaproteobacteria;o__Thiohalomonadales_A;f__SZUA-152;g__;s__	632	3584957	28127	7676	2614	3617	99.44	1.92	Y
Bathyaustriella_thionpta_MacauleyCone_Thiohalomonadales_L180.fa	SAMN20119407		PRJNA744034	Y	L180	Bathyaustriella thionipta	Kermadec Ridge, Macauley Cone, New Zealand	100% EtOH	-30.2167	-178.45	2004	Thiohalo2	31.002	d__Bacteria;p__Proteobacteria;c__Gammaproteobacteria;o__Thiohalomonadales_A;f__SZUA-152;g__;s__	530	3600777	37859	10265	3110	3576	99.44	1.87	Y
Bathyaustriella_thionpta_MacauleyCone_Thiohalomonadales_L181.fa	SAMN20119408		PRJNA744034	Y	L181	Bathyaustriella thionipta	Kermadec Ridge, Macauley Cone, New Zealand	100% EtOH	-30.2167	-178.45	2004	Thiohalo2	49.975	d__Bacteria;p__Proteobacteria;c__Gammaproteobacteria;o__Thiohalomonadales_A;f__SZUA-152;g__;s__	416	3454010	44393	11035	4104	3371	99.44	1.31	Y
Bathyaustriella_thionpta_MacauleyCone_Thiohalomonadales_L182.fa	SAMN20119409		PRJNA744034	Y	L182	Bathyaustriella thionipta	Kermadec Ridge, Macauley Cone, New Zealand	100% EtOH	-30.2167	-178.45	2004	Thiohalo2	98.601	d__Bacteria;p__Proteobacteria;c__Gammaproteobacteria;o__Thiohalomonadales_A;f__SZUA-152;g__;s__	510	3629469	41041	10300	3265	3567	99.44	1.31	Y
Bathyaustriella_thionpta_MacauleyCone_Thiohalomonadales_L183.fa	SAMN20119410		PRJNA744034	Y	L183	Bathyaustriella thionipta	Kermadec Ridge, Macauley Cone, New Zealand	100% EtOH	-30.2167	-178.45	2004	Thiohalo2	339.661	d__Bacteria;p__Proteobacteria;c__Gammaproteobacteria;o__Thiohalomonadales_A;f__SZUA-152;g__;s__	480	3564809	44393	11035	3438	3510	99.44	1.31	Y
Callucina_winkworthi_Mauritius_SYMTRANSOCEAN_L082.fa	SAMN16825224	GCA_016843265.1	PRJNA679177	N	L082	Callucina winckworthi	Just N of Trou d'Eau Douce, near Palmar, Mauritius	100% EtOH	-20.2167	57.8	2015-05-01	Ca. T. taylori	78.878	d__Bacteria;p__Proteobacteria;c__Gammaproteobacteria;o__Chromatiales;f__Sedimenticolaceae;g__Thiodiazotropha;s__Thiodiazotropha sp003676145	416	4681981	102656	21873	4452	4461	94.57	2.43	Y
Cardiolucina_cfQuadrata_Madagascar_SYM_L029.fa	SAMN20119411		PRJNA744034	Y	L029	Cardiolucina cf quadrata	MADAGASCAR: devant la Baie de Narendry	EtOH	-14.4833	47.4333	2009-07-06	Ca. T. endolucinida	20.296	d__Bacteria;p__Proteobacteria;c__Gammaproteobacteria;o__Chromatiales;f__Sedimenticolaceae;g__Thiodiazotropha;s__Thiodiazotropha endolucinida	143	4399529	325150	51566	15201	4053	99.72	0	Y
Cardiolucina_quadrata_Philippines_SYM_L036.fa	SAMN20119412		PRJNA744034	Y	L036	Cardiolucina cf quadrata	PHILIPPINES: Bohol / Sulu Sea sill	EtOH	8.95	123.55	2005-05-26	Ca. T. gloverae	132.107	d__Bacteria;p__Proteobacteria;c__Gammaproteobacteria;o__Chromatiales;f__Sedimenticolaceae;g__Thiodiazotropha;s__	842	3329851	39737	4645	2037	3635	77.53	2.28	N
Chavani_striata_OkinawaJapan_SYMTRANSOCEAN_L201.fa	SAMN16825225	GCA_016843245.1	PRJNA679177	N	L201	Chavania striata	Awase, Koza, OKinawa city, Okinawa, Japan	100% EtOH	26.313	127.842	17.05.03	Ca. T. taylori	24.25	d__Bacteria;p__Proteobacteria;c__Gammaproteobacteria;o__Chromatiales;f__Sedimenticolaceae;g__Thiodiazotropha;s__Thiodiazotropha sp003676145	172	4674051	128897	40627	15907	4218	99.72	0.32	Y
Clathrolucina_costata_Bastimentos_SYM_clacobastim108.fa	SAMN30613279	GCA_016843225.1	PRJNA679177	N	clacobastim108	Clathrolucina costata	Bastimentos	DNA shield	9.19	-82.104	December 13 2018	Ca. T. endolucinida	212.834	d__Bacteria;p__Proteobacteria;c__Gammaproteobacteria;o__Chromatiales;f__Sedimenticolaceae;g__Thiodiazotropha;s__Thiodiazotropha endolucinida	353	4799857	144510	23405	6213	4556	99.34	1.69	Y
Clathrolucina_costata_Bastimentos_SYM_clacobastim110.fa	SAMN30613280	GCA_016843205.1	PRJNA679177	N	clacobastim110	Clathrolucina costata	Bastimentos	DNA shield	9.19	-82.104	December 13 2018	Ca. T. endolucinida	269.379	d__Bacteria;p__Proteobacteria;c__Gammaproteobacteria;o__Chromatiales;f__Sedimenticolaceae;g__Thiodiazotropha;s__Thiodiazotropha endolucinida	235	4128163	148983	31056	7945	3926	99.72	0.56	Y
Clathrolucina_costata_Bastimentos_SYM_clacobastim111COMBINEDruns.fa	SAMN30613281	GCA_016843185.1	PRJNA679177	N	clacobastim111COMBINEDruns	Clathrolucina costata	Bastimentos	DNA shield	9.19	-82.104	December 13 2018	Ca. T. endolucinida	328.767	d__Bacteria;p__Proteobacteria;c__Gammaproteobacteria;o__Chromatiales;f__Sedimenticolaceae;g__Thiodiazotropha;s__Thiodiazotropha endolucinida	960	7409294	108091	14342	3302	6177	99.72	1.31	Y
Clathrolucina_costata_Bastimentos_SYMTRANSOCEAN_clacobastim108.fa	SAMN30613282	GCA_016843165.1	PRJNA679177	N	clacobastim108	Clathrolucina costata	Bastimentos	DNA shield	9.19	-82.104	December 13 2018	Ca. T. taylori	25.027	d__Bacteria;p__Proteobacteria;c__Gammaproteobacteria;o__Chromatiales;f__Sedimenticolaceae;g__Thiodiazotropha;s__Thiodiazotropha sp003676145	481	4639751	89742	16458	4105	4441	97.19	1.34	Y
Clathrolucina_costata_Bastimentos_SYMTRANSOCEAN_clacobastim110.fa	SAMN30613283	GCA_016843125.1	PRJNA679177	N	clacobastim110	Clathrolucina costata	Bastimentos	DNA shield	9.19	-82.104	December 13 2018	Ca. T. taylori	138.033	d__Bacteria;p__Proteobacteria;c__Gammaproteobacteria;o__Chromatiales;f__Sedimenticolaceae;g__Thiodiazotropha;s__Thiodiazotropha sp003676145	146	5000595	269635	100164	22741	4570	98.17	0.56	Y
Clathrolucina_costata_Bastimentos_SYMTRANSOCEAN_clacobastim111COMBINEDruns.fa	SAMN30613284	GCA_016843075.1	PRJNA679177	N	clacobastim111COMBINEDruns	Clathrolucina costata	Bastimentos	DNA shield	9.19	-82.104	December 13 2018	Ca. T. taylori	71.955	d__Bacteria;p__Proteobacteria;c__Gammaproteobacteria;o__Chromatiales;f__Sedimenticolaceae;g__Thiodiazotropha;s__Thiodiazotropha sp003676145	29	4688450	767318	328874	85521	4198	99.44	0	Y
Clathrolucina_costata_BocasdelDrago_SYM_clacodrago038.fa	SAMN30613285	GCA_016843105.1	PRJNA679177	N	clacodrago038	Clathrolucina costata	Bocas del Drago	DNA shield	9.41	-82.104	November 30 2018	Ca. T. endolucinida	269.405	d__Bacteria;p__Proteobacteria;c__Gammaproteobacteria;o__Chromatiales;f__Sedimenticolaceae;g__Thiodiazotropha;s__Thiodiazotropha endolucinida	618	6142966	139560	32212	3480	5205	99.72	1.31	Y
Clathrolucina_costata_BocasdelDrago_SYMTRANSOCEAN_clacodrago038.fa	SAMN30613286	GCA_016843065.1	PRJNA679177	N	clacodrago038	Clathrolucina costata	Bocas del Drago	DNA shield	9.41	-82.104	November 30 2018	Ca. T. taylori	18.384	d__Bacteria;p__Proteobacteria;c__Gammaproteobacteria;o__Chromatiales;f__Sedimenticolaceae;g__Thiodiazotropha;s__Thiodiazotropha sp003676145	515	4532933	57319	12439	4088	4407	95.46	3.01	Y
Clathrolucina_costata_BocasdelToro_SYM_clacobocaspm43run1.fa	SAMN30613287	GCA_016843045.1	PRJNA679177	N	clacobocaspm43run1	Clathrolucina costata	Bocas del Toro, Panama, South Side	DNA shield	9.33	-82.105	June 15 2001	Ca. T. endolucinida	170.196	d__Bacteria;p__Proteobacteria;c__Gammaproteobacteria;o__Chromatiales;f__Sedimenticolaceae;g__Thiodiazotropha;s__Thiodiazotropha endolucinida	593	5891513	216836	43242	3003	5118	99.72	0.56	Y
Clathrolucina_costata_BocasdelToro_SYMTRANSOCEAN_clacobocaspm43run1.fa	SAMN30613288	GCA_016843025.1	PRJNA679177	N	clacobocaspm43run1	Clathrolucina costata	Bocas del Toro, Panama, South Side	DNA shield	9.33	-82.105	June 15 2001	Ca. T. taylori	20.949	d__Bacteria;p__Proteobacteria;c__Gammaproteobacteria;o__Chromatiales;f__Sedimenticolaceae;g__Thiodiazotropha;s__Thiodiazotropha sp003676145	79	4787190	402859	116917	41387	4306	100	0.56	Y
Clathrolucina_costata_CahuitaNorth_SYMTRANSOCEAN_clacocahuit002.fa	SAMN16825236	GCA_016842995.1	PRJNA679177	N	clacocahuit002	Clathrolucina costata	Cahuita North	DNA shield	9.75	-82.859	2019-03-23	Ca. T. taylori	297.617	d__Bacteria;p__Proteobacteria;c__Gammaproteobacteria;o__Chromatiales;f__Sedimenticolaceae;g__Thiodiazotropha;s__Thiodiazotropha sp003676145	5	4603451	2241785	1190010	345377	4086	100	0	Y
Clathrolucina_costata_Carenero_SYMTRANSOCEAN_unknocarene035.fa	SAMN16825237	GCA_016842985.1	PRJNA679177	N	unknocarene035	Clathrolucina costata	Carenero	DNA shield	9.33	-82.23	November 30 2018	Ca. T. taylori	70.98	d__Bacteria;p__Proteobacteria;c__Gammaproteobacteria;o__Chromatiales;f__Sedimenticolaceae;g__Thiodiazotropha;s__Thiodiazotropha sp003676145	829	4794600	58427	8610	2530	4833	93.63	4.93	Y
Clathrolucina_costata_Carenero_SYM_unknocarene035.fa	SAMN16825238	GCA_016842965.1	PRJNA679177	N	unknocarene035	Clathrolucina costata	Carenero	DNA shield	9.33	-82.23	November 30 2018	Ca. T. endolucinida	137.421	d__Bacteria;p__Proteobacteria;c__Gammaproteobacteria;o__Chromatiales;f__Sedimenticolaceae;g__Thiodiazotropha;s__Thiodiazotropha endolucinida	575	6247880	102203	18625	4453	5842	99.34	3	Y
Clathrolucina_costata_Cristobal_SYM_clacocristo007.fa	SAMN30613289	GCA_016842945.1	PRJNA679177	N	clacocristo007	Clathrolucina costata	Cristobal; Steven Seagal	DNA shield	9.29	-82.29	November 29 2018	Ca. T. endolucinida	193.285	d__Bacteria;p__Proteobacteria;c__Gammaproteobacteria;o__Chromatiales;f__Sedimenticolaceae;g__Thiodiazotropha;s__Thiodiazotropha endolucinida	190	4916581	341463	66328	11652	4507	99.72	0.56	Y
Clathrolucina_costata_Cristobal_SYM_clacocristo008.fa	SAMN30613290	GCA_016842925.1	PRJNA679177	N	clacocristo008	Clathrolucina costata	Cristobal; Steven Seagal	DNA shield	9.29	-82.29	November 29 2018	Ca. T. endolucinida	218.343	d__Bacteria;p__Proteobacteria;c__Gammaproteobacteria;o__Chromatiales;f__Sedimenticolaceae;g__Thiodiazotropha;s__Thiodiazotropha endolucinida	130	4853007	308819	85773	21822	4443	99.72	1.72	Y
Clathrolucina_costata_Cristobal_SYM_clacocristo016.fa	SAMN30613291	GCA_016842895.1	PRJNA679177	N	clacocristo016	Clathrolucina costata	Cristobal; Steven Seagal	DNA shield	9.29	-82.29	November 29 2018	Ca. T. endolucinida	228.273	d__Bacteria;p__Proteobacteria;c__Gammaproteobacteria;o__Chromatiales;f__Sedimenticolaceae;g__Thiodiazotropha;s__Thiodiazotropha endolucinida	129	4843467	276504	105444	22467	4470	99.72	0.56	Y
Clathrolucina_costata_Cristobal_SYMTRANSOCEAN_clacocristo007.fa	SAMN30613292	GCA_016842885.1	PRJNA679177	N	clacocristo007	Clathrolucina costata	Cristobal; Steven Seagal	DNA shield	9.29	-82.29	November 29 2018	Ca. T. taylori	19.839	d__Bacteria;p__Proteobacteria;c__Gammaproteobacteria;o__Chromatiales;f__Sedimenticolaceae;g__Thiodiazotropha;s__Thiodiazotropha sp003676145	299	5694945	324112	89181	4700	4797	100	0.56	Y
Clathrolucina_costata_Cristobal_SYMTRANSOCEAN_clacocristo008.fa	SAMN30613293	GCA_016842865.1	PRJNA679177	N	clacocristo008	Clathrolucina costata	Cristobal; Steven Seagal	DNA shield	9.29	-82.29	November 29 2018	Ca. T. taylori	14.545	d__Bacteria;p__Proteobacteria;c__Gammaproteobacteria;o__Chromatiales;f__Sedimenticolaceae;g__Thiodiazotropha;s__Thiodiazotropha sp003676145	104	4399417	282969	74780	19915	3964	100	0.71	Y
Clathrolucina_costata_Cristobal_SYMTRANSOCEAN_clacocristo010.fa	SAMN30613294	GCA_016842845.1	PRJNA679177	N	clacocristo010	Clathrolucina costata	Cristobal; Steven Seagal	DNA shield	9.29	-82.29	November 29 2018	Ca. T. taylori	33.955	d__Bacteria;p__Proteobacteria;c__Gammaproteobacteria;o__Chromatiales;f__Sedimenticolaceae;g__Thiodiazotropha;s__Thiodiazotropha sp003676145	40	4598478	347548	191177	62116	4107	100	0	Y
Clathrolucina_costata_Cristobal_SYMTRANSOCEAN_clacocristo016.fa	SAMN30613295	GCA_016842825.1	PRJNA679177	N	clacocristo016	Clathrolucina costata	Cristobal; Steven Seagal	DNA shield	9.29	-82.29	November 29 2018	Ca. T. taylori	6.253	d__Bacteria;p__Proteobacteria;c__Gammaproteobacteria;o__Chromatiales;f__Sedimenticolaceae;g__Thiodiazotropha;s__	1510	2634716	7156	1806	1139	3515	59.69	1.45	N
Clathrolucina_costata_IslaSolarte_SYM_clacosolart023.fa	SAMN30613296	GCA_016842805.1	PRJNA679177	N	clacosolart023	Clathrolucina costata	Isla Solarte	DNA shield	9.33	-82.177	November 30 2018	Ca. T. endolucinida	256.375	d__Bacteria;p__Proteobacteria;c__Gammaproteobacteria;o__Chromatiales;f__Sedimenticolaceae;g__Thiodiazotropha;s__Thiodiazotropha endolucinida	115	4825210	575947	89052	24456	4433	99.72	0.56	Y
Clathrolucina_costata_IslaSolarte_SYM_clacosolart025.fa	SAMN30613297	GCA_016842785.1	PRJNA679177	N	clacosolart025	Clathrolucina costata	Isla Solarte	DNA shield	9.33	-82.177	November 30 2018	Ca. T. endolucinida	217.858	d__Bacteria;p__Proteobacteria;c__Gammaproteobacteria;o__Chromatiales;f__Sedimenticolaceae;g__Thiodiazotropha;s__Thiodiazotropha endolucinida	195	4728218	205624	61281	12412	4335	99.72	0.56	Y
Clathrolucina_costata_IslaSolarte_SYMTRANSOCEAN_clacosolart023.fa	SAMN30613298	GCA_016842765.1	PRJNA679177	N	clacosolart023	Clathrolucina costata	Isla Solarte	DNA shield	9.33	-82.177	November 30 2018	Ca. T. taylori	5.604	d__Bacteria;p__Proteobacteria;c__Gammaproteobacteria;o__Chromatiales;f__Sedimenticolaceae;g__Thiodiazotropha;s__Thiodiazotropha sp003676145	1484	3095766	9514	2213	1224	3940	70.69	1.83	N
Clathrolucina_costata_IslaSolarte_SYMTRANSOCEAN_clacosolart025.fa	SAMN30613299	GCA_016842745.1	PRJNA679177	N	clacosolart025	Clathrolucina costata	Isla Solarte	DNA shield	9.33	-82.177	November 30 2018	Ca. T. taylori	11.372	d__Bacteria;p__Proteobacteria;c__Gammaproteobacteria;o__Chromatiales;f__Sedimenticolaceae;g__Thiodiazotropha;s__Thiodiazotropha sp003676145	929	3353498	15184	4056	2055	3708	80.3	3.84	N
Clathrolucina_costata_Jamaica_SYMTRANSOCEAN_clacojamaic003.fa	SAMN16825250	GCA_016842725.1	PRJNA679177	N	clacojamaic003	Clathrolucina costata	Jamaica	DNA shield	18.4621	-77.4137	07.07.2019	Ca. T. taylori	150.634	d__Bacteria;p__Proteobacteria;c__Gammaproteobacteria;o__Chromatiales;f__Sedimenticolaceae;g__Thiodiazotropha;s__Thiodiazotropha sp003676145	26	4620063	1110554	724108	320034	4107	100	0	Y
Clathrolucina_costata_PuntaPuebla_SYM_clacopuebla005.fa	SAMN30613300	GCA_016842705.1	PRJNA679177	N	clacopuebla005	Clathrolucina costata	Punta Puebla	DNA shield	9.37	-82.29	November 29 2018	Ca. T. endolucinida	181.215	d__Bacteria;p__Proteobacteria;c__Gammaproteobacteria;o__Chromatiales;f__Sedimenticolaceae;g__Thiodiazotropha;s__Thiodiazotropha endolucinida	650	6748886	154838	29323	3677	5651	99.72	1.12	Y
Clathrolucina_costata_PuntaPuebla_SYMTRANSOCEAN_clacopuebla005.fa	SAMN30613301	GCA_016842655.1	PRJNA679177	N	clacopuebla005	Clathrolucina costata	Punta Puebla	DNA shield	9.37	-82.29	November 29 2018	Ca. T. taylori	10.46	d__Bacteria;p__Proteobacteria;c__Gammaproteobacteria;o__Chromatiales;f__Sedimenticolaceae;g__Thiodiazotropha;s__Thiodiazotropha sp003676145	737	3745382	34583	6304	2603	3908	90.93	1.69	Y
Clathrolucina_costata_StMartin_SYM1_clacostmartm61COMBINEDruns.fa	SAMN30613302	GCA_016842685.1	PRJNA679177	N	clacostmartm61COMBINEDruns	Clathrolucina costata	French Antilles, St. Martin, Le Galion, Bay side	DNA shield	18.08	-63.02	April 21 2012	Ca. T. endolucinida	453.687	d__Bacteria;p__Proteobacteria;c__Gammaproteobacteria;o__Chromatiales;f__Sedimenticolaceae;g__Thiodiazotropha;s__Thiodiazotropha endolucinida	196	5185471	222565	69296	12706	4726	99.72	2.9	Y
Clathrolucina_costata_STMARTIN_SYMTRANSOCEAN_clacostmartm61COMBINEDruns.fa	SAMN30613303	GCA_016842645.1	PRJNA679177	N	clacostmartm61COMBINEDruns	Clathrolucina costata	French Antilles, St. Martin, Le Galion, Bay side	DNA shield	18.08	-63.02	April 21 2012	Ca. T. taylori	17.264	d__Bacteria;p__Proteobacteria;c__Gammaproteobacteria;o__Chromatiales;f__Sedimenticolaceae;g__Thiodiazotropha;s__Thiodiazotropha sp003676145	950	4678891	201239	8134	1924	5109	86.19	2.76	N
Clathrolucina_costata_STRI_SYM_clacostrist055.fa	SAMN30613304	GCA_016842625.1	PRJNA679177	N	clacostrist055	Clathrolucina costata	STRI station	DNA shield	9.35	-82.257	December 1 2018	Ca. T. endolucinida	292.953	d__Bacteria;p__Proteobacteria;c__Gammaproteobacteria;o__Chromatiales;f__Sedimenticolaceae;g__Thiodiazotropha;s__Thiodiazotropha endolucinida	280	5204168	146446	44313	6514	4687	99.72	1.69	Y
Clathrolucina_costata_STRI_SYM_clacostrist064.fa	SAMN30613305	GCA_016842605.1	PRJNA679177	N	clacostrist064	Clathrolucina costata	STRI station	DNA shield	9.35	-82.257	December 2 2018	Ca. T. endolucinida	231.465	d__Bacteria;p__Proteobacteria;c__Gammaproteobacteria;o__Chromatiales;f__Sedimenticolaceae;g__Thiodiazotropha;s__Thiodiazotropha endolucinida	135	4778430	187910	70231	20177	4374	99.72	1.12	Y
Clathrolucina_costata_STRI_SYMTRANSOCEAN_clacostrist055.fa	SAMN30613306	GCA_016842565.1	PRJNA679177	N	clacostrist055	Clathrolucina costata	STRI station	DNA shield	9.35	-82.257	December 1 2018	Ca. T. taylori	7.861	d__Bacteria;p__Proteobacteria;c__Gammaproteobacteria;o__Chromatiales;f__Sedimenticolaceae;g__Thiodiazotropha;s__Thiodiazotropha sp003676145	747	3536144	24745	5556	2511	3761	82.77	1.14	N
Clathrolucina_costata_STRI_SYMTRANSOCEAN_clacostrist064.fa	SAMN30613307	GCA_016842545.1	PRJNA679177	N	clacostrist064	Clathrolucina costata	STRI station	DNA shield	9.35	-82.257	December 2 2018	Ca. T. taylori	16.515	d__Bacteria;p__Proteobacteria;c__Gammaproteobacteria;o__Chromatiales;f__Sedimenticolaceae;g__Thiodiazotropha;s__Thiodiazotropha sp003676145	993	3719948	47484	4172	2043	4086	78.81	2.31	N
Codakia_rugifera_BendalongNSW_SYM_L098.fa	SAMN20119413		PRJNA744034	Y	L098	Codakia rugifera	Tree beach, Bendalong, NSW	100% EtOH	-35.25	150.533	2010-03-01	Rugifera1	98.838	d__Bacteria;p__Proteobacteria;c__Gammaproteobacteria;o__Chromatiales;f__Sedimenticolaceae;g__Thiodiazotropha;s__	19	4654636	1133614	896432	123941	4159	99.72	0.56	Y
Ctena_GCA_003058485.fa		GCA 003058485	PRJNA377790	N	N/A	Ctena	-	-	24.6	-81.57		CTENA1	N/A	d__Bacteria;p__Proteobacteria;c__Gammaproteobacteria;o__Chromatiales;f__Sedimenticolaceae;g__Thiodiazotropha;s__Thiodiazotropha sp003058495	42	4588872	294303	210482	72818	4162	97.47	1.12	Y
Ctena_GCA_003058495.fa		GCA 003058495	PRJNA377790	N	N/A	Ctena	-	-	24.6	-81.57		CTENA1	N/A	d__Bacteria;p__Proteobacteria;c__Gammaproteobacteria;o__Chromatiales;f__Sedimenticolaceae;g__Thiodiazotropha;s__Thiodiazotropha sp003058495	51	4531345	222755	139078	50796	4137	98.6	0.56	Y
Ctena_GCA_003058525.fa		GCA 003058525	PRJNA377790	N	N/A	Ctena	-	-	24.6	-81.57		CTENA4	N/A	d__Bacteria;p__Proteobacteria;c__Gammaproteobacteria;o__Chromatiales;f__Sedimenticolaceae;g__Thiodiazotropha;s__Thiodiazotropha sp003058525	112	4740110	203444	90005	23835	4386	100	0.56	Y
Ctena_GCA_003058535.fa		GCA 003058535	PRJNA377790	N	N/A	Ctena	-	-	24.6	-81.57		CTENA4	N/A	d__Bacteria;p__Proteobacteria;c__Gammaproteobacteria;o__Chromatiales;f__Sedimenticolaceae;g__Thiodiazotropha;s__Thiodiazotropha sp003058525	593	3980331	33929	8774	3337	4041	86.73	0.76	N
Ctena_GCA_003058545.fa		GCA 003058545	PRJNA377790	N	N/A	Ctena	-	-	24.6	-81.57		CTENA2	N/A	d__Bacteria;p__Proteobacteria;c__Gammaproteobacteria;o__Chromatiales;f__Sedimenticolaceae;g__Thiodiazotropha;s__Thiodiazotropha sp003094535	122	4216497	195986	50450	17296	3927	98.97	3.09	Y
Ctena_GCA_003094475.fa		GCA 003094475	PRJNA377790	N	N/A	Ctena	-	-	24.6	-81.57		CTENA2	N/A	d__Bacteria;p__Proteobacteria;c__Gammaproteobacteria;o__Chromatiales;f__Sedimenticolaceae;g__Thiodiazotropha;s__Thiodiazotropha sp003094535	350	3913665	50888	15991	5506	3885	93.13	2.53	Y
Ctena_GCA_003094495.fa		GCA 003094495	PRJNA377790	N	N/A	Ctena	-	-	24.6	-81.57		CTENA2	N/A	d__Bacteria;p__Proteobacteria;c__Gammaproteobacteria;o__Chromatiales;f__Sedimenticolaceae;g__Thiodiazotropha;s__Thiodiazotropha sp003094535	235	3990437	77459	25657	8535	3845	95.61	1.03	Y
Ctena_GCA_003094515.fa		GCA 003094515	PRJNA377790	N	N/A	Ctena	-	-	24.6	-81.57		CTENA3	N/A	d__Bacteria;p__Proteobacteria;c__Gammaproteobacteria;o__Chromatiales;f__Sedimenticolaceae;g__Thiodiazotropha;s__Thiodiazotropha sp003094555	309	4018289	75046	19391	6408	3909	96.66	6.23	Y
Ctena_GCA_003094535.fa		GCA 003094535	PRJNA377790	N	N/A	Ctena	-	-	24.6	-81.57		CTENA2	N/A	d__Bacteria;p__Proteobacteria;c__Gammaproteobacteria;o__Chromatiales;f__Sedimenticolaceae;g__Thiodiazotropha;s__Thiodiazotropha sp003094535	182	4293232	119535	35878	11866	4036	98.6	2.37	Y
Ctena_GCA_003094555.fa		GCA 003094555	PRJNA377790	N	N/A	Ctena	-	-	24.6	-81.57		CTENA3	N/A	d__Bacteria;p__Proteobacteria;c__Gammaproteobacteria;o__Chromatiales;f__Sedimenticolaceae;g__Thiodiazotropha;s__Thiodiazotropha sp003094555	193	4068818	147754	34074	10009	3853	98.6	1.72	Y
Ctena_GCA_003094575.fa		GCA 003094575	PRJNA377790	N	N/A	Ctena	-	-	24.6	-81.57		CTENA3	N/A	d__Bacteria;p__Proteobacteria;c__Gammaproteobacteria;o__Chromatiales;f__Sedimenticolaceae;g__Thiodiazotropha;s__Thiodiazotropha sp003094555	656	3370783	22298	6110	2770	3623	85.03	1.72	N
Ctena_orbiculata_KeyLargo_SYMTRANSOCEAN_cteorfloridm17.fa	SAMN16825259	GCA_016842585.1	PRJNA679177	N	cteorfloridm17	Ctena orbiculata	USA, Florida, Levy County, Cedar Keys, Seahorse Key, E. side	DNA shield	29.099	-83.0597	2008	Ca. T. taylori	153.486	d__Bacteria;p__Proteobacteria;c__Gammaproteobacteria;o__Chromatiales;f__Sedimenticolaceae;g__Thiodiazotropha;s__Thiodiazotropha sp003676145	852	6474657	111868	15109	2955	6047	95.34	15.93	N
Divalinga_quadrisulcata_Jamaica_SYM_divaljamaic004.fa	SAMN16825260	GCA_016842515.1	PRJNA679177	N	divaljamaic004	Divalinga quadrisulcata	Jamaica	DNA shield	18.4621	-77.4137	07.07.2019	Ca. T. endolucinida	96.091	d__Bacteria;p__Proteobacteria;c__Gammaproteobacteria;o__Chromatiales;f__Sedimenticolaceae;g__Thiodiazotropha;s__Thiodiazotropha endolucinida	15	4537992	1474303	1305582	149624	4020	99.72	0.56	Y
Dulcina_madagascarenis_Madagascar_SYM_L019.fa	SAMN20119414		PRJNA744034	Y	L019	Dulcina madagascarenis	SUD MADAGASCAR: Sud-Ouest Pointe Barrow	EtOH	-25.0333	43.9667	2010-05-11	Leuco2	22.887	d__Bacteria;p__Proteobacteria;c__Gammaproteobacteria;o__Chromatiales;f__Sedimenticolaceae;g__Thiodiazotropha;s__	161	5152943	169531	53247	16411	4535	99.72	0.14	Y
Dulcina_madagascarenis_Madagascar_SYM_L020.fa	SAMN20119415		PRJNA744034	Y	L020	Dulcina madagascarenis	SUD MADAGASCAR: Sud-Ouest Pointe Barrow	EtOH	-25.0333	43.9667	2010-05-11	Leuco2	36.551	d__Bacteria;p__Proteobacteria;c__Gammaproteobacteria;o__Chromatiales;f__Sedimenticolaceae;g__Thiodiazotropha;s__	131	5039772	212158	63333	21936	4461	99.72	0	Y
Dulcina_madagascarenis_Madagascar_SYM_L043.fa	SAMN20119416		PRJNA744034	Y	L043	Dulcina madagascarenis	SUD MADAGASCAR: Sud-Ouest Pointe Barrow	EtOH	-25.0333	43.9667	2010-05-11	Leuco2	44.409	d__Bacteria;p__Proteobacteria;c__Gammaproteobacteria;o__Chromatiales;f__Sedimenticolaceae;g__Thiodiazotropha;s__	381	4177167	85183	20641	4507	3858	95.37	0.05	Y
Endoriftia_persephone_GCA_000168735.fa				N	N/A	Riftia						endoriftia	N/A	d__Bacteria;p__Proteobacteria;c__Gammaproteobacteria;o__Chromatiales;f__Sedimenticolaceae;g__Endoriftia;s__Endoriftia persephone	2170	3203254	10451	1953	698	6261	52.88	3.1	N
Epidulcina_cfdelphinae_Madagascar_SYM1_3502H.fa	SAMN20119417		PRJNA744034	Y	3502H	Epidulcina cf delphinae	Madagascar	100% EtOH	-23.057	49.3		Leuco1	104.246	d__Bacteria;p__Proteobacteria;c__Gammaproteobacteria;o__Chromatiales;f__Sedimenticolaceae;g__Thiodiazotropha;s__	159	3429055	99784	29034	10779	3095	97.14	0	Y
Epidulcina_cfdelphinae_Madagascar_SYM2_3502H.fa	SAMN20119418		PRJNA744034	Y	3502H	Epidulcina cf delphinae	Madagascar	100% EtOH	-23.057	49.3		Leuco2	267.213	d__Bacteria;p__Proteobacteria;c__Gammaproteobacteria;o__Chromatiales;f__Sedimenticolaceae;g__Thiodiazotropha;s__	74	5002148	238483	104115	37522	4369	99.72	0	Y
GCA_000168735.1_ASM16873v1_genomic.fa				N	N/A							endoriftia	N/A	d__Bacteria;p__Proteobacteria;c__Gammaproteobacteria;o__Chromatiales;f__Sedimenticolaceae;g__Endoriftia;s__Endoriftia persephone	2170	3203254	10451	1953	698	6261	52.88	3.1	N
GCF_000224455.1_ASM22445v1_genomic.fa				N	N/A							endoriftia	N/A	d__Bacteria;p__Proteobacteria;c__Gammaproteobacteria;o__Chromatiales;f__Sedimenticolaceae;g__Endoriftia;s__Endoriftia persephone	197	3481040	95370	29688	9026	3488	93.26	0.56	Y
GCF_000224925.1_ASM22492v1_genomic.fa				N	N/A							endoriftia	N/A	d__Bacteria;p__Proteobacteria;c__Gammaproteobacteria;o__Chromatiales;f__Sedimenticolaceae;g__Endoriftia;s__Endoriftia persephone	184	3637102	248702	92701	20812	3460	98.31	0.56	Y
GCF_001443665.1_ASM144366v1_genomic.fa				N	N/A							endoriftia	N/A	d__Bacteria;p__Proteobacteria;c__Gammaproteobacteria;o__Chromatiales;f__Sedimenticolaceae;g__Endoriftia;s__Endoriftia persephone	86	3442017	258673	98883	28354	3182	98.88	0.56	Y
GCF_001443675.1_ASM144367v1_genomic.fa				N	N/A							endoriftia	N/A	d__Bacteria;p__Proteobacteria;c__Gammaproteobacteria;o__Chromatiales;f__Sedimenticolaceae;g__Endoriftia;s__Endoriftia persephone	249	3510797	99212	25176	7842	3467	94.22	0.56	Y
Gloverina_cfVestifex_BismarckSea_SYM_L005R.fa	SAMN20119419		PRJNA744034	Y	L005R	Gloverina cf vestifex	BISMARCK SEA: N Vanimo	EtOH	-2.63333	141.3	2012-12-21	Gloverina1	165.113	d__Bacteria;p__Proteobacteria;c__Gammaproteobacteria;o__Chromatiales;f__Sedimenticolaceae;g__;s__	401	2556763	36818	8597	3028	2547	99.16	1.12	Y
Gonimyrtea_cfFemisimica_IlesSalomon_SYM_L011.fa	SAMN20119420		PRJNA744034	Y	L011	Ustalucina ferruginea	NOUVELLE-CALEDONIE: Banc de L'Orne/Walpole	EtOH	-22.3333	169.017	2011-09-15	Ustal1	15.739	d__Bacteria;p__Proteobacteria;c__Gammaproteobacteria;o__Chromatiales;f__Sedimenticolaceae;g__Thiodiazotropha;s__	444	3863086	46619	12504	4139	3932	98.88	0.84	Y
Loripes_clausus_Mozambique_SYMTRANSOCEAN_L003.fa	SAMN16825261	GCA_016842485.1	PRJNA679177	N	L003	Loripes clausus	MOZAMBIQUE: BAIE DE MAPUTO: Inhaca	100% EtOH	-25.9917	32.9317	03,09DEC2011	Ca. T. taylori	98.959	d__Bacteria;p__Proteobacteria;c__Gammaproteobacteria;o__Chromatiales;f__Sedimenticolaceae;g__Thiodiazotropha;s__Thiodiazotropha sp003676145	165	3364542	109722	33743	10234	3147	88.86	0	N
Loripes_clausus_Mozambique_SYMTRANSOCEAN_L191.fa	SAMN16825262	GCA_016842465.1	PRJNA679177	N	L191	Loripes clausus	Ibo island, cabo delgado, mozambique	100% EtOH	-12.327	40.597	2006-03-07	Ca. T. taylori	189.744	d__Bacteria;p__Proteobacteria;c__Gammaproteobacteria;o__Chromatiales;f__Sedimenticolaceae;g__Thiodiazotropha;s__Thiodiazotropha sp003676145	3	4592314	3403288	3403288	784355	4066	100	0	Y
Loripes_clausus_Mozambique_SYMTRANSOCEAN_L192.fa	SAMN16825263	GCA_016842505.1	PRJNA679177	N	L192	Loripes clausus	Ibo island, cabo delgado, mozambique	100% EtOH	-12.327	40.597	2006-03-07	Ca. T. taylori	187.687	d__Bacteria;p__Proteobacteria;c__Gammaproteobacteria;o__Chromatiales;f__Sedimenticolaceae;g__Thiodiazotropha;s__Thiodiazotropha sp003676145	189	3586231	105988	28405	9687	3300	91.57	0	Y
Loripes_clausus_Mozambique_SYMTRANSOCEAN_L193.fa	SAMN16825264	GCA_016843135.1	PRJNA679177	N	L193	Loripes clausus	Ibo island, cabo delgado, mozambique	100% EtOH	-12.327	40.597	2006-03-07	Ca. T. taylori	43.879	d__Bacteria;p__Proteobacteria;c__Gammaproteobacteria;o__Chromatiales;f__Sedimenticolaceae;g__Thiodiazotropha;s__Thiodiazotropha sp003676145	525	4387890	66697	13905	3667	4241	97.75	0.84	Y
Loripes_orbiculatus_Dorset_SYM_L175.fa	SAMN16825265	GCA_016848925.1	PRJNA679177	N	L175	Loripes orbiculatus	The fleet, portland causeway, weymouth, Dorset	100% EtOH	50.56	-2.39	2005-05-01	Ca. T. lotti	108.509	d__Bacteria;p__Proteobacteria;c__Gammaproteobacteria;o__Chromatiales;f__Sedimenticolaceae;g__Thiodiazotropha;s__Thiodiazotropha endoloripes_B	41	4940253	409715	174969	58882	4305	100	0.56	Y
Loripes_orbiculatus_FetoviaItaly_SYM1_ELBAC10.fa	SAMN16825266	GCA_016842425.1	PRJNA679177	N	ELBAC10	Loripes orbiculatus	Fetovia Bay, Italy	RNAlater	42.73	10.15	July 2018	Ca. T. lotti	197.726	d__Bacteria;p__Proteobacteria;c__Gammaproteobacteria;o__Chromatiales;f__Sedimenticolaceae;g__Thiodiazotropha;s__Thiodiazotropha endoloripes_B	139	5255630	313133	85460	19250	4750	97.94	2.25	Y
Loripes_orbiculatus_FetoviaItaly_SYM2_ELBAC10.fa	SAMN16825267	GCA_016842445.1	PRJNA679177	N	ELBAC10	Loripes orbiculatus	Fetovia Bay, Italy	RNAlater	42.73	10.15	July 2018	Ca. T. weberae	245.808	d__Bacteria;p__Proteobacteria;c__Gammaproteobacteria;o__Chromatiales;f__Sedimenticolaceae;g__Thiodiazotropha;s__Thiodiazotropha endoloripes	238	4438205	115496	46553	8240	4104	99.02	1.12	Y
Loripes_orbiculatus_KsamilAlbania_SYM_KSA1.fa	SAMN16825268	GCA_016842385.1	PRJNA679177	N	KSA1	Loripes orbiculatus	Ksamil,Albania	RNAlater	39.7814	19.9975	August 2017	Ca. T. weberae	780.504	d__Bacteria;p__Proteobacteria;c__Gammaproteobacteria;o__Chromatiales;f__Sedimenticolaceae;g__Thiodiazotropha;s__Thiodiazotropha endoloripes	63	4383109	317617	142012	60548	3948	97.24	0.84	Y
Loripes_orbiculatus_KsamilAlbania_SYM_KSA2.fa	SAMN16825269	GCA_016842365.1	PRJNA679177	N	KSA2	Loripes orbiculatus	Ksamil,Albania	RNAlater	39.7814	19.9975	August 2017	Ca. T. weberae	882.275	d__Bacteria;p__Proteobacteria;c__Gammaproteobacteria;o__Chromatiales;f__Sedimenticolaceae;g__Thiodiazotropha;s__Thiodiazotropha endoloripes	95	4604242	272362	121204	28499	4196	99.44	0.56	Y
Loripes_orbiculatus_Mauritania_SYMTRANSOCEAN_3502B.fa	SAMN16825270	GCA_016842395.1	PRJNA679177	N	3502B	Loripes orbiculatus	Iwik, Mauritania, Parc National Banc d'Arguin	RNAlater	19.88	-16.31		Ca. T. taylori	413.811	d__Bacteria;p__Proteobacteria;c__Gammaproteobacteria;o__Chromatiales;f__Sedimenticolaceae;g__Thiodiazotropha;s__Thiodiazotropha sp003676145	266	3569294	304111	74075	4214	3270	77.29	0	N
Loripes_orbiculatus_Mauritania_SYMTRANSOCEAN_3503D.fa	SAMN16825271	GCA_016843285.1	PRJNA679177	N	3503D	Loripes orbiculatus	Iwik, Mauritania, Parc National Banc d'Arguin	RNAlater	19.88	-16.31		Ca. T. taylori	99.283	d__Bacteria;p__Proteobacteria;c__Gammaproteobacteria;o__Chromatiales;f__Sedimenticolaceae;g__Thiodiazotropha;s__Thiodiazotropha sp003676145	377	4783962	181181	25670	4915	4485	93.68	9.13	Y
Loripes_orbiculatus_Mauritania_SYMTRANSOCEAN_3503E.fa	SAMN16825272	GCA_016842295.1	PRJNA679177	N	3503E	Loripes orbiculatus	Iwik, Mauritania, Parc National Banc d'Arguin	RNAlater	19.88	-16.31		Ca. T. taylori	93.943	d__Bacteria;p__Proteobacteria;c__Gammaproteobacteria;o__Chromatiales;f__Sedimenticolaceae;g__Thiodiazotropha;s__Thiodiazotropha sp003676145	380	4922073	110856	37161	4467	4603	96.91	8.99	Y
Loripes_orbiculatus_Mauritania_SYMTRANSOCEAN_LLM.fa	SAMN16825273	GCA_016842345.1	PRJNA679177	N	LLM	Loripes orbiculatus	Iwik, Mauritania, Parc National Banc d'Arguin	RNAlater	19.88	-16.31		Ca. T. taylori	211.557	d__Bacteria;p__Proteobacteria;c__Gammaproteobacteria;o__Chromatiales;f__Sedimenticolaceae;g__Thiodiazotropha;s__Thiodiazotropha sp003676145	233	4671983	256913	49270	8031	4296	92.56	3.51	Y
Loripes_orbiculatus_montenegro_SYM_KOTO1.fa	SAMN30613308	GCA_016842285.1	PRJNA679177	N	KOTO1	Loripes orbiculatus	Institute of Marine Biology, Kotor, Montenegro	RNAlater	42.44	18.76	2019	Ca. T. lotti	36.112	d__Bacteria;p__Proteobacteria;c__Gammaproteobacteria;o__Chromatiales;f__Sedimenticolaceae;g__Thiodiazotropha;s__Thiodiazotropha endoloripes_B	22	4811157	593635	312693	112349	4259	100	1.12	Y
Loripes_orbiculatus_montenegro_SYM_KOTO2.fa	SAMN30613309	GCA_016842325.1	PRJNA679177	N	KOTO2	Loripes orbiculatus	Institute of Marine Biology, Kotor, Montenegro	RNAlater	42.44	18.76	2019	Ca. T. lotti	13.308	d__Bacteria;p__Proteobacteria;c__Gammaproteobacteria;o__Chromatiales;f__Sedimenticolaceae;g__Thiodiazotropha;s__Thiodiazotropha endoloripes_B	864	4524820	36522	7015	2566	4733	92.68	4.03	Y
Loripes_orbiculatus_montenegro_SYM_KOTO3.fa	SAMN30613310	GCA_016842265.1	PRJNA679177	N	KOTO3	Loripes orbiculatus	Institute of Marine Biology, Kotor, Montenegro	RNAlater	42.44	18.76	2019	Ca. T. lotti	52.717	d__Bacteria;p__Proteobacteria;c__Gammaproteobacteria;o__Chromatiales;f__Sedimenticolaceae;g__Thiodiazotropha;s__Thiodiazotropha endoloripes_B	74	4080999	265202	84476	29681	3652	84.83	0.56	N
Loripes_orbiculatus_Piran_SYM_LLP1.fa	SAMN30613311	GCA_016842225.1	PRJNA679177	N	LLP1	Loripes orbiculatus	Piran, Slovenia	RNAlater	45.5	13.56		Ca. T. lotti	156.982	d__Bacteria;p__Proteobacteria;c__Gammaproteobacteria;o__Chromatiales;f__Sedimenticolaceae;g__Thiodiazotropha;s__Thiodiazotropha endoloripes_B	120	5249465	518714	194383	24963	4732	100	2.64	Y
Loripes_orbiculatus_Piran_SYM_LPN.fa	SAMN30613312	GCA_016842245.1	PRJNA679177	N	LPN	Loripes orbiculatus	Piran, Slovenia	RNAlater	45.5	13.55	1 Sept 2019	Ca. T. lotti	574.649	d__Bacteria;p__Proteobacteria;c__Gammaproteobacteria;o__Chromatiales;f__Sedimenticolaceae;g__Thiodiazotropha;s__Thiodiazotropha endoloripes_B	44	4866200	1010940	393208	113323	4321	99.72	1.12	Y
Loripes_orbiculatus_RapitaSpain_SYM_LRAP1.fa	SAMN30613313	GCA_016842165.1	PRJNA679177	N	LRAP1	Loripes orbiculatus	Sant Carles de la Rapita, Spain	RNAlater	40.631	0.0741	April 2019	Ca. T. lotti	159.441	d__Bacteria;p__Proteobacteria;c__Gammaproteobacteria;o__Chromatiales;f__Sedimenticolaceae;g__Thiodiazotropha;s__Thiodiazotropha endoloripes_B	37	4635147	429114	239362	70410	4082	100	1.12	Y
Loripes_orbiculatus_RapitaSpain_SYM_LRAP2.fa	SAMN30613314	GCA_016842205.1	PRJNA679177	N	LRAP2	Loripes orbiculatus	Sant Carles de la Rapita, Spain	RNAlater	40.631	0.0741	April 2019	Ca. T. lotti	347.639	d__Bacteria;p__Proteobacteria;c__Gammaproteobacteria;o__Chromatiales;f__Sedimenticolaceae;g__Thiodiazotropha;s__Thiodiazotropha endoloripes_B	40	4684548	378562	205551	70410	4133	100	1.12	Y
Loripes_orbiculatus_RapitaSpain_SYM_LRAP3.fa	SAMN30613315	GCA_016842175.1	PRJNA679177	N	LRAP3	Loripes orbiculatus	Sant Carles de la Rapita, Spain	RNAlater	40.631	0.0741	April 2019	Ca. T. lotti	174.843	d__Bacteria;p__Proteobacteria;c__Gammaproteobacteria;o__Chromatiales;f__Sedimenticolaceae;g__Thiodiazotropha;s__Thiodiazotropha endoloripes_B	19	4816032	823205	350311	209298	4262	100	1.12	Y
Loripes_orbiculatus_Tunisia_SYM_L173.fa	SAMN30613316	GCA_016842145.1	PRJNA679177	N	L173	Loripes orbiculatus	2km west of houmt souk, N. coast of Djerba, tunisia	100% EtOH	33.8833	10.8333	2009-10-01	Ca. T. weberae	184.156	d__Bacteria;p__Proteobacteria;c__Gammaproteobacteria;o__Chromatiales;f__Sedimenticolaceae;g__Thiodiazotropha;s__Thiodiazotropha endoloripes	46	4459135	510444	218982	53798	3996	100	1.12	Y
Loripes_orbiculatus_Tunisia_SYM_L174.fa	SAMN30613317	GCA_016842125.1	PRJNA679177	N	L174	Loripes orbiculatus	2km west of houmt souk, N. coast of Djerba, tunisia	100% EtOH	33.8833	10.8333	2009-10-01	Ca. T. weberae	80.582	d__Bacteria;p__Proteobacteria;c__Gammaproteobacteria;o__Chromatiales;f__Sedimenticolaceae;g__Thiodiazotropha;s__Thiodiazotropha endoloripes	9	4405588	1467336	1182310	236405	3932	100	0.56	Y
Lucinoma_aequizonata_California_SYM_HARV1.fa	SAMN20119421		PRJNA744034	Y	HARV1	Lucinoma aequizonata	Pacific ocean, California		33.9333	-118.833	09.08.2015	Aeq1	1302.41	d__Bacteria;p__Proteobacteria;c__Gammaproteobacteria;o__Chromatiales;f__Sedimenticolaceae;g__Thiodiazotropha;s__	1067	3154138	43301	3673	1379	3875	94.38	1.12	Y
Lucinoma_aequizonata_California_SYM_HARV2.fa	SAMN20119422		PRJNA744034	Y	HARV2	Lucinoma aequizonata	Pacific ocean, California		33.9333	-118.833	09.08.2015	Aeq1	405.68	d__Bacteria;p__Proteobacteria;c__Gammaproteobacteria;o__Chromatiales;f__Sedimenticolaceae;g__Thiodiazotropha;s__	1019	3008297	32492	3694	1382	3650	94.38	1.69	Y
Lucinoma_aequizonata_California_SYM_HARV3.fa	SAMN20119423		PRJNA744034	Y	HARV3	Lucinoma aequizonata	Pacific ocean, California		33.9333	-118.833	07.08.2015	Aeq1	1400.89	d__Bacteria;p__Proteobacteria;c__Gammaproteobacteria;o__Chromatiales;f__Sedimenticolaceae;g__Thiodiazotropha;s__	1011	2970551	32367	3702	1374	3607	93.82	1.12	Y
Lucinoma_aequizonata_California_SYM_HARV4.fa	SAMN20119424		PRJNA744034	Y	HARV4	Lucinoma aequizonata	Pacific ocean, California		33.9333	-118.833	09.08.2015	Aeq1	1607.64	d__Bacteria;p__Proteobacteria;c__Gammaproteobacteria;o__Chromatiales;f__Sedimenticolaceae;g__Thiodiazotropha;s__	1044	3133292	32328	3730	1436	3858	93.82	1.12	Y
Lucinoma_aequizonata_California_SYM_LCM6.fa	SAMN20119425		PRJNA744034	Y	LCM6	Lucinoma aequizonata			33.9333	-118.833	2019	Aeq1	673.929	d__Bacteria;p__Proteobacteria;c__Gammaproteobacteria;o__Chromatiales;f__Sedimenticolaceae;g__Thiodiazotropha;s__	1069	3176942	32590	3694	1407	3896	93.82	1.12	Y
Lucinoma_aequizonata_California_SYM_LCM7.fa	SAMN20119426		PRJNA744034	Y	LCM7	Lucinoma aequizonata			33.9333	-118.833	2019	Aeq1	1094.95	d__Bacteria;p__Proteobacteria;c__Gammaproteobacteria;o__Chromatiales;f__Sedimenticolaceae;g__Thiodiazotropha;s__	996	2949721	32328	3718	1374	3592	93.26	1.12	Y
Lucinoma_aequizonata_California_SYM_LCM9.fa	SAMN20119427		PRJNA744034	Y	LCM9	Lucinoma aequizonata			33.9333	-118.833	2019	Aeq1	525.472	d__Bacteria;p__Proteobacteria;c__Gammaproteobacteria;o__Chromatiales;f__Sedimenticolaceae;g__Thiodiazotropha;s__	934	2863756	35813	3694	1492	3435	94.38	1.12	Y
Lucinoma_annulata_SouthCalifornia_SYM_L136.fa	SAMN20119428		PRJNA744034	Y	L136	Lucinoma annulata	Southern california	EtOH	33.6833	-118.333	2003	Ca. T. gloverae	17.885	d__Bacteria;p__Proteobacteria;c__Gammaproteobacteria;o__Chromatiales;f__Sedimenticolaceae;g__Thiodiazotropha;s__	843	4236449	34708	6274	2474	4420	95.27	3.57	Y
Lucinoma_borealis_DevonUK_SYM_L141.fa	SAMN20119429		PRJNA744034	Y	L141	Lucinoma borealis	Mill Bay, Salcombe, Devon, UK	100% EtOH	50.2167	-3.76667	25.05.2009	Ca. T. gloverae	65.783	d__Bacteria;p__Proteobacteria;c__Gammaproteobacteria;o__Chromatiales;f__Sedimenticolaceae;g__Thiodiazotropha;s__	31	4672631	1012245	481592	95679	4152	99.72	0.56	Y
Lucinoma_borealis_DevonUK_SYM_L142.fa	SAMN20119430		PRJNA744034	Y	L142	Lucinoma borealis	Mill Bay, Salcombe, Devon, UK	100% EtOH	50.2167	-3.76667	25.05.2009	Ca. T. gloverae	22.228	d__Bacteria;p__Proteobacteria;c__Gammaproteobacteria;o__Chromatiales;f__Sedimenticolaceae;g__Thiodiazotropha;s__	271	4384525	96036	26258	7748	4126	99.72	1.12	Y
Lucinoma_borealis_Sweden_SYM_3502G.fa	SAMN20119431		PRJNA744034	Y	3502G	Lucinoma borealis	Tjarno, Sweden	100% EtOH	58.86	11.15		Ca. T. gloverae	46.488	d__Bacteria;p__Proteobacteria;c__Gammaproteobacteria;o__Chromatiales;f__Sedimenticolaceae;g__Thiodiazotropha;s__	98	4799529	412704	226329	31989	4326	96.35	0.56	Y
Lucinoma_borealis_Sweden_SYM_SM001.fa	SAMN20119432		PRJNA744034	Y	SM001	Lucinoma borealis	Kristienberg, Sweden	100% EtOH	56.9987	11.8258	2005	Ca. T. gloverae	23.824	d__Bacteria;p__Proteobacteria;c__Gammaproteobacteria;o__Chromatiales;f__Sedimenticolaceae;g__Thiodiazotropha;s__	723	4806489	44534	9879	2889	4760	96.21	2.42	Y
Lucinoma_borealis_Sweden_SYM_SM002.fa	SAMN20119433		PRJNA744034	Y	SM002	Lucinoma borealis	Kristienberg, Sweden	100% EtOH	56.9987	11.8258	2005	Ca. T. gloverae	8.79	d__Bacteria;p__Proteobacteria;c__Gammaproteobacteria;o__Chromatiales;f__Sedimenticolaceae;g__Thiodiazotropha;s__	1565	3711547	14056	2631	1317	4492	83.21	3.53	N
Lucinoma_borealis_Sweden_SYM_SM003.fa	SAMN20119434		PRJNA744034	Y	SM003	Lucinoma borealis	Kristienberg, Sweden	100% EtOH	56.9987	11.8258	2005	Ca. T. gloverae	152.568	d__Bacteria;p__Proteobacteria;c__Gammaproteobacteria;o__Chromatiales;f__Sedimenticolaceae;g__Thiodiazotropha;s__	130	5380385	409261	132241	20731	4789	99.72	0.84	Y
Lucinoma_kastoroae_BismarckSea_SYM_L002.fa	SAMN20119435		PRJNA744034	Y	L002	Lucinoma kastoroae	Bismarck sea	EtOH	-3.1666	143.033	2012-12-22	Lucinoma1	9.421	d__Bacteria;p__Proteobacteria;c__Gammaproteobacteria;o__Chromatiales;f__Sedimenticolaceae;g__Thiodiazotropha;s__	1112	4109476	20475	4507	1955	4452	85.07	2.91	N
Lucinoma_myriamae_Angola_Thiohalomonadales_L130.fa	SAMN20119436		PRJNA744034	Y	L130	Lucinoma myriamae	off angola, 2050m	100% EtOH	-6.34155	7.70848	30/10/2005	Thiohalo4	132.216	d__Bacteria;p__Proteobacteria;c__Gammaproteobacteria;o__Thiohalomonadales_A;f__SZUA-152;g__;s__	495	2732863	39170	7058	2730	2851	94.57	0.67	Y
Lucinoma_myriamae_Angola_Thiohalomonadales_L131.fa	SAMN20119437		PRJNA744034	Y	L131	Lucinoma myriamae	off angola, 2050m	100% EtOH	-6.34155	7.70848	30/10/2005	Thiohalo4	137.743	d__Bacteria;p__Proteobacteria;c__Gammaproteobacteria;o__Thiohalomonadales_A;f__SZUA-152;g__;s__	797	3516521	39965	5858	2028	3447	97.38	0.67	Y
Lucinoma_myriamae_Angola_Thiohalomonadales_L132.fa	SAMN20119438		PRJNA744034	Y	L132	Lucinoma myriamae	off Nigeria 1700-2200 m	100% EtOH	-6.34155	7.70848		Thiohalo4	302.266	d__Bacteria;p__Proteobacteria;c__Gammaproteobacteria;o__Thiohalomonadales_A;f__SZUA-152;g__;s__	563	2947044	39971	6818	2582	3076	98.5	0.77	Y
Lucinoma_mystery_SalomonSea_SYM_L038.fa	SAMN20119439		PRJNA744034	Y	L038	Lucinoma kastoroae	SALOMON SEA: Siga I.,SE Engeneer group I.	EtOH	-10.7833	1900-05-30 03:59:54	2014-05-02	Lucinoma1	56.552	d__Bacteria;p__Proteobacteria;c__Gammaproteobacteria;o__Chromatiales;f__Sedimenticolaceae;g__Thiodiazotropha;s__	138	4719387	160204	65246	16119	4352	96.91	0.98	Y
Monitilora_ramsayi_MoretonBayQL_SYM_L094.fa	SAMN20119440		PRJNA744034	Y	L094	Monitilora ramsayi	seaside of N. Stradbroke Island, Moreton Bay, Queensland, Austrailia	100% EtOH	-27.3833	153.5	2005-02-01	Monit1	171.858	d__Bacteria;p__Proteobacteria;c__Gammaproteobacteria;o__Chromatiales;f__Sedimenticolaceae;g__;s__	47	4685736	846915	654519	84931	4251	99.72	1.24	Y
Monitilora_ramsayi_MoretonBayQL_SYM_L095.fa	SAMN20119441		PRJNA744034	Y	L095	Monitilora ramsayi	seaside of N. Moreton Island, Moreton Bay, Queensland, Austrailia	100% EtOH	-27.3833	153.5	2005-02-01	Monit2	77.82	d__Bacteria;p__Proteobacteria;c__Gammaproteobacteria;o__Chromatiales;f__Sedimenticolaceae;g__;s__	37	3914537	455581	182847	49368	3576	99.72	1.69	Y
Myrtea_spinifera_Sweden_SYM_3502F.fa	SAMN20119442		PRJNA744034	Y	3502F	Myrtea spinifera	Tjarno, Sweden	100% EtOH	58.86	11.15		Myrt1	104.224	d__Bacteria;p__Proteobacteria;c__Gammaproteobacteria;o__Chromatiales;f__Sedimenticolaceae;g__;s__	9	3978953	986486	594138	239521	3620	98.03	1.69	Y
Myrtea_sp_madagascar_SYM_L025.fa	SAMN20119443		PRJNA744034	Y	L025	Myrtea sp. "scaly one" KF741663	MADAGASCAR: devant la Baie de Narendry	EtOH	-14.4833	47.4333	2009-07-14	Myrt1	21.386	d__Bacteria;p__Proteobacteria;c__Gammaproteobacteria;o__Chromatiales;f__Sedimenticolaceae;g__;s__	165	3269942	115949	42115	9164	3140	91.39	1.69	Y
Notomyrtea_botanica_VictorHarbourSA_SYM_L085.fa	SAMN20119444		PRJNA744034	Y	L085	Notomyrtea botanica	Anchorage bay, Victor harbour, SA	100% EtOH	-30.0586	114.96	27/2/2003	Notomyrt1	13.236	d__Bacteria;p__Proteobacteria;c__Gammaproteobacteria;o__Chromatiales;f__Sedimenticolaceae;g__;s__	1150	3598537	17557	3818	1554	4245	85.72	3.63	N
Pillucina_pacifica_LizardislandQL_SYMTRANSOCEAN_L205.fa	SAMN16825284	GCA_016842075.1	PRJNA679177	N	L205	Pillucina pacifica	Mangrove beach, lagoon, Lizard island, Queensland, Austrailia	100% EtOH	-14.688	145.457	2000-11-01	Ca. T. taylori	36.41	d__Bacteria;p__Proteobacteria;c__Gammaproteobacteria;o__Chromatiales;f__Sedimenticolaceae;g__Thiodiazotropha;s__Thiodiazotropha sp003676145	114	4632554	309276	66520	19016	4185	99.72	1.12	Y
Rostrolucina_anterorostrata_Indonesia_SYM_L042.fa	SAMN20119445		PRJNA744034	Y	L042	Rostrilucina garuda	INDONESIE: Iles Tanimbar	EtOH	-8.35	131.717	1991-10-30	Lucinoma1	1743.2	d__Bacteria;p__Proteobacteria;c__Gammaproteobacteria;o__Chromatiales;f__Sedimenticolaceae;g__Thiodiazotropha;s__	360	4094169	61606	16181	5590	3906	98.6	0.84	Y
Rugalucina_munda_TinBayQL_SYMTRANSOCEAN_L046.fa	SAMN16825285	GCA_016842065.1	PRJNA679177	N	L046	Rugalucina munda	Esplanade, Tin Can Bay, Queensland Austrailia	100% EtOH	-25.9	153	2008-10-01	Ca. T. RUG	45.964	d__Bacteria;p__Proteobacteria;c__Gammaproteobacteria;o__Chromatiales;f__Sedimenticolaceae;g__Thiodiazotropha;s__	177	4766487	264224	95696	13542	4291	100	3.09	Y
Sedimenticola_endophacoides_GCA_002084045.fa		GCA 002084045	PRJNA368737	N	N/A	Phacoides pectinatus	Wildcat cove preserve, FL, USA	-	27.5	-80.3		Ca. S. endophacoides	N/A	d__Bacteria;p__Proteobacteria;c__Gammaproteobacteria;o__Chromatiales;f__Sedimenticolaceae;g__Sedimenticola_A;s__Sedimenticola_A endophacoides	368	2675211	44299	10190	3311	2570	96.07	1.5	Y
Sedimenticola_endophacoides_GCA_002084055.fa		GCA 002084055	PRJNA368737	N	N/A	Phacoides pectinatus	Wildcat cove preserve, FL, USA	-	27.5	-80.3		Ca. S. endophacoides	N/A	d__Bacteria;p__Proteobacteria;c__Gammaproteobacteria;o__Chromatiales;f__Sedimenticolaceae;g__Sedimenticola_A;s__Sedimenticola_A endophacoides	609	1757798	12512	3045	1802	2067	70.66	0.96	N
Sedimenticola_endophacoides_GCA_002084095.fa		GCA 002084095	PRJNA368737	N	N/A	Phacoides pectinatus	Wildcat cove preserve, FL, USA	-	27.5	-80.3		Ca. S. endophacoides	N/A	d__Bacteria;p__Proteobacteria;c__Gammaproteobacteria;o__Chromatiales;f__Sedimenticolaceae;g__Sedimenticola_A;s__Sedimenticola_A endophacoides	518	1382940	10790	2714	1711	1655	52.74	2.06	N
Sedimenticola_endophacoides_GCA_002084125.fa		GCA 002084125	PRJNA368737	N	N/A	Phacoides pectinatus	Wildcat cove preserve, FL, USA	-	27.5	-80.3		Ca. S. endophacoides	N/A	d__Bacteria;p__Proteobacteria;c__Gammaproteobacteria;o__Chromatiales;f__Sedimenticolaceae;g__Sedimenticola_A;s__	169	360709	4562	2133	1602	449	13.6	0	N
Sedimenticola_endophacoides_GCA_002084175.fa		GCA 002084175	PRJNA368737	N	N/A	Phacoides pectinatus	Wildcat cove preserve, FL, USA	-	27.5	-80.3		Ca. S. endophacoides	N/A	d__Bacteria;p__Proteobacteria;c__Gammaproteobacteria;o__Chromatiales;f__Sedimenticolaceae;g__Sedimenticola_A;s__Sedimenticola_A endophacoides	423	2798002	32923	8877	3113	2748	97.19	1.5	Y
Sedimenticola_endophacoides_GCA_002084195.fa		GCA 002084195	PRJNA368737	N	N/A	Phacoides pectinatus	Wildcat cove preserve, FL, USA	-	27.5	-80.3		Ca. S. endophacoides	N/A	d__Bacteria;p__Proteobacteria;c__Gammaproteobacteria;o__Chromatiales;f__Sedimenticolaceae;g__Sedimenticola_A;s__Sedimenticola_A endophacoides	336	2686785	44345	11153	3607	2593	96.91	1.5	Y
Sedimenticola_endophacoides_GCA_002084205.fa		GCA 002084205	PRJNA368737	N	N/A	Phacoides pectinatus	Wildcat cove preserve, FL, USA	-	27.5	-80.3		Ca. S. endophacoides	N/A	d__Bacteria;p__Proteobacteria;c__Gammaproteobacteria;o__Chromatiales;f__Sedimenticolaceae;g__Sedimenticola_A;s__	150	321819	5903	2042	1610	407	16.32	0	N
Sedimenticola_endophacoides_GCA_002084215.fa		GCA 002084215	PRJNA368737	N	N/A	Phacoides pectinatus	Wildcat cove preserve, FL, USA	-	27.5	-80.3		Ca. S. endophacoides	N/A	d__Bacteria;p__Proteobacteria;c__Gammaproteobacteria;o__Chromatiales;f__Sedimenticolaceae;g__Sedimenticola_A;s__Sedimenticola_A endophacoides	440	1083535	9798	2473	1660	1327	46.31	0.56	N
Sedimenticola_endophacoides_GCA_002084245.fa		GCA 002084245	PRJNA368737	N	N/A	Phacoides pectinatus	Wildcat cove preserve, FL, USA	-	27.5	-80.3		Ca. S. endophacoides	N/A	d__Bacteria;p__Proteobacteria;c__Gammaproteobacteria;o__Chromatiales;f__Sedimenticolaceae;g__Sedimenticola_A;s__Sedimenticola_A endophacoides	210	492432	10734	2249	1631	605	20.83	0.04	N
Sedimenticola_endophacoides_GCA_002084275.fa		GCA 002084275	PRJNA368737	N	N/A	Phacoides pectinatus	Wildcat cove preserve, FL, USA	-	27.5	-80.3		Ca. S. endophacoides	N/A	d__Bacteria;p__Proteobacteria;c__Gammaproteobacteria;o__Chromatiales;f__Sedimenticolaceae;g__Sedimenticola_A;s__Sedimenticola_A endophacoides	585	1787197	18488	3258	1761	2030	64.33	2.17	N
Sedimenticola_endophacoides_GCA_002084295.fa		GCA 002084295	PRJNA368737	N	N/A	Phacoides pectinatus	Wildcat cove preserve, FL, USA	-	27.5	-80.3		Ca. S. endophacoides	N/A	d__Bacteria;p__Proteobacteria;c__Gammaproteobacteria;o__Chromatiales;f__Sedimenticolaceae;g__Sedimenticola_A;s__Sedimenticola_A endophacoides	455	1202664	12410	2696	1709	1424	42.59	0.56	N
Sedimenticola_endophacoides_GCA_003062205.fa		GCA 003062205	PRJNA368737	N	N/A	Phacoides pectinatus	Wildcat cove preserve, FL, USA	-	27.5	-80.3		Ca. S. endophacoides	N/A	d__Bacteria;p__Proteobacteria;c__Gammaproteobacteria;o__Chromatiales;f__Sedimenticolaceae;g__Sedimenticola_A;s__Sedimenticola_A endophacoides	172	2984637	102900	27706	8036	2844	99.72	1.5	Y
Sedimenticola_endophacoides_GCA_003062215.fa		GCA 003062215	PRJNA368737	N	N/A	Phacoides pectinatus	Wildcat cove preserve, FL, USA	-	27.5	-80.3		Ca. S. endophacoides	N/A	d__Bacteria;p__Proteobacteria;c__Gammaproteobacteria;o__Chromatiales;f__Sedimenticolaceae;g__Sedimenticola_A;s__Sedimenticola_A endophacoides	172	2983683	102900	26729	8036	2847	99.72	1.5	Y
Sedimenticola_endophacoides_GCA_003062345.fa		GCA 003062345	PRJNA368737	N	N/A	Phacoides pectinatus	Wildcat cove preserve, FL, USA	-	27.5	-80.3		Ca. S. endophacoides	N/A	d__Bacteria;p__Proteobacteria;c__Gammaproteobacteria;o__Chromatiales;f__Sedimenticolaceae;g__Sedimenticola_A;s__Sedimenticola_A endophacoides	338	2852357	51394	11770	3676	2785	99.72	1.5	Y
Sedimenticola_selenatireducens_GCA_000428045.fa		GCA 000428045	PRJNA165429	N	N/A	N/A		-	N/A	N/A		S. selenatireducens	N/A	d__Bacteria;p__Proteobacteria;c__Gammaproteobacteria;o__Chromatiales;f__Sedimenticolaceae;g__Sedimenticola;s__Sedimenticola selenatireducens	37	4588530	349155	232332	80353	4261	99.72	1.12	Y
Sedimenticola_thiotaurini_GCA_001007875.fa		GCA 001007875	PRJNA282984	N	N/A	N/A		-	N/A	N/A		S. thiotaurini	N/A	d__Bacteria;p__Proteobacteria;c__Gammaproteobacteria;o__Chromatiales;f__Sedimenticolaceae;g__Sedimenticola;s__Sedimenticola thiotaurini	2	3962284	3928944	3928944	33340	3664	99.72	0.56	Y
Semelilucina_semeliformis_PapuaNewGuinea_SYM_L001.fa	SAMN20119446		PRJNA744034	Y	L001	Semelilucina semeliformis	Open bay, Papua, New Guinea	EtOH	-4.8333	151.63	2010-09-23	Myrt1	10.289	d__Bacteria;p__Proteobacteria;c__Gammaproteobacteria;o__Chromatiales;f__Sedimenticolaceae;g__;s__	850	3180974	16375	4265	2032	3575	76.18	1.75	N
Stewartia_GCA_003676095.fa		GCA 003676095	PRJNA451498	N	N/A	Stewartia floridiana	Bokeelia Pier, Pine Island, Fl	-	26.71	-82.16		Ca. T. taylori	N/A	d__Bacteria;p__Proteobacteria;c__Gammaproteobacteria;o__Chromatiales;f__Sedimenticolaceae;g__Thiodiazotropha;s__Thiodiazotropha sp003676145	346	1565567	33524	5330	2281	1691	46.61	0.37	N
Stewartia_GCA_003676105.fa		GCA 003676105	PRJNA451498	N	N/A	Stewartia floridiana	Bokeelia Pier, Pine Island, Fl	-	26.71	-82.16		Ca. T. taylori	N/A	d__Bacteria;p__Proteobacteria;c__Gammaproteobacteria;o__Chromatiales;f__Sedimenticolaceae;g__Thiodiazotropha;s__Thiodiazotropha sp003676145	58	4494832	323059	99346	41486	3987	98.88	0	Y
Stewartia_GCA_003676115.fa		GCA 003676115	PRJNA451498	N	N/A	Stewartia floridiana	Bokeelia Pier, Pine Island, Fl	-	26.71	-82.16		Ca. T. taylori	N/A	d__Bacteria;p__Proteobacteria;c__Gammaproteobacteria;o__Chromatiales;f__Sedimenticolaceae;g__Thiodiazotropha;s__Thiodiazotropha sp003676145	535	2936696	38202	7100	2722	3000	75.28	0.56	N
Stewartia_GCA_003676145.fa		GCA 003676145	PRJNA451498	N	N/A	Stewartia floridiana	Bokeelia Pier, Pine Island, Fl	-	26.71	-82.16		Ca. T. taylori	N/A	d__Bacteria;p__Proteobacteria;c__Gammaproteobacteria;o__Chromatiales;f__Sedimenticolaceae;g__Thiodiazotropha;s__Thiodiazotropha sp003676145	36	4551902	400745	234676	63326	4044	98.88	0	Y
Stewartia_GCA_003676175.fa		GCA 003676175	PRJNA451498	N	N/A	Stewartia floridiana	Bokeelia Pier, Pine Island, Fl	-	26.71	-82.16		Ca. T. taylori	N/A	d__Bacteria;p__Proteobacteria;c__Gammaproteobacteria;o__Chromatiales;f__Sedimenticolaceae;g__Thiodiazotropha;s__Thiodiazotropha sp003676145	161	4184297	167102	38282	15282	3802	97.19	0	Y
Stewartia_GCA_003676185.fa		GCA 003676185	PRJNA451498	N	N/A	Stewartia floridiana	Bokeelia Pier, Pine Island, Fl	-	26.71	-82.16		Ca. T. taylori	N/A	d__Bacteria;p__Proteobacteria;c__Gammaproteobacteria;o__Chromatiales;f__Sedimenticolaceae;g__Thiodiazotropha;s__Thiodiazotropha sp003676145	822	3283729	31715	4475	2196	3475	81.93	2.62	N
Taylorina_sp_SalomonSea_Thiohalomonodales_L037.fa	SAMN20119447		PRJNA744034	Y	L037	Taylorina solomonensis	SALOMON SEA: Ainto Bay, SE Nouvelle Bretagne, canyon	EtOH	-6.1333	149.2	2014-05-06	Thiohalo1	30.11	d__Bacteria;p__Proteobacteria;c__Gammaproteobacteria;o__Thiohalomonadales_A;f__SZUA-152;g__;s__	104	4512322	304750	97533	24325	4303	99.44	1.87	Y
Thiodiazotropha_endoloripes_GCA_001708955.fa		GCA 001708955	PRJNA314435	N	N/A	Loripes orbiculatus	Fetovia Bay, Italy	-	42.73	10.15		Ca. T. weberae	N/A	d__Bacteria;p__Proteobacteria;c__Gammaproteobacteria;o__Chromatiales;f__Sedimenticolaceae;g__Thiodiazotropha;s__Thiodiazotropha endoloripes	12	4466495	2171649	1595251	360155	3977	100	0.56	Y
Thiodiazotropha_endoloripes_GCA_001708965.fa		GCA 001708965	PRJNA314435	N	N/A	Loripes orbiculatus	Fetovia Bay, Italy	-	43.73	10.15		Ca. T. weberae	N/A	d__Bacteria;p__Proteobacteria;c__Gammaproteobacteria;o__Chromatiales;f__Sedimenticolaceae;g__Thiodiazotropha;s__Thiodiazotropha endoloripes	12	4462668	2390107	2390107	1715405	3963	100	0.56	Y
Thiodiazotropha_endoloripes_GCA_001708975.fa		GCA 001708975	PRJNA314435	N	N/A	Loripes orbiculatus	Fetovia Bay, Italy	-	44.73	10.15		Ca. T. weberae	N/A	d__Bacteria;p__Proteobacteria;c__Gammaproteobacteria;o__Chromatiales;f__Sedimenticolaceae;g__Thiodiazotropha;s__Thiodiazotropha endoloripes	10	4503078	3866231	3866231	318365	4015	100	0.56	Y
Thiodiazotropha_endoloripes_GCA_001708985.fa		GCA 001708985	PRJNA314435	N	N/A	Loripes orbiculatus	Fetovia Bay, Italy	-	45.73	10.15		Ca. T. weberae	N/A	d__Bacteria;p__Proteobacteria;c__Gammaproteobacteria;o__Chromatiales;f__Sedimenticolaceae;g__Thiodiazotropha;s__Thiodiazotropha endoloripes	15	4610748	1316187	561616	218179	4135	100	1.12	Y
Thiodiazotropha_endoloripes_GCA_001709035.fa		GCA 001709035	PRJNA314435	N	N/A	Loripes orbiculatus	Fetovia Bay, Italy	-	46.73	10.15		Ca. T. lotti	N/A	d__Bacteria;p__Proteobacteria;c__Gammaproteobacteria;o__Chromatiales;f__Sedimenticolaceae;g__Thiodiazotropha;s__Thiodiazotropha endoloripes_B	27	4881416	1221007	476413	200514	4325	100	1.12	Y
Thiodiazotropha_endolucinida_GCA_001715975.fa		GCA 001715975	PRJNA284177	N	N/A	Codakia orbicularis	Guadeloupe	-	16.2145	-61.544		Ca. T. endolucinida	N/A	d__Bacteria;p__Proteobacteria;c__Gammaproteobacteria;o__Chromatiales;f__Sedimenticolaceae;g__Thiodiazotropha;s__Thiodiazotropha endolucinida	55	4489993	297909	164003	49211	4081	99.72	0.56	Y
Thiodiazotropha_endolucinida_GCA_003246615.fa				N	N/A							N/A	N/A	d__Bacteria;p__Proteobacteria;c__Gammaproteobacteria;o__Chromatiales;f__Sedimenticolaceae;g__;s__	413	2174048	21250	5688	3095	2305	49.09	1.86	N
Thiodiazotropha_endolucinida_GCA_003249565.fa				N	N/A							N/A	N/A	d__Bacteria;p__Proteobacteria;c__Gammaproteobacteria;o__Chromatiales;f__Sedimenticolaceae;g__;s__	630	2764886	23229	4474	2830	2936	53.32	8.99	N
Troendleina_suluensis_Philippines_SYM_L032.fa	SAMN20119448		PRJNA744034	Y	L032	Troendleina suluensis	PHILIPPINES: Bohol / Sulu Sea sill	EtOH	8.95	123.55	2005-05-26	Ca. T. gloverae	61.034	d__Bacteria;p__Proteobacteria;c__Gammaproteobacteria;o__Chromatiales;f__Sedimenticolaceae;g__Thiodiazotropha;s__	138	5036505	252490	65815	17026	4567	99.72	0.56	Y
Lucinoma_capensis_Nambia_SYM_LCAP1.fa	SAMN21561986		PRJNA765502	Y	LCAP1	Lucinoma capensis		Frozen	-25.005	14.206	18.08.2019-14.09.2019	Ca. T. gloverae	1107.45	d__Bacteria;p__Proteobacteria;c__Gammaproteobacteria;o__Chromatiales;f__Sedimenticolaceae;g__Thiodiazotropha;s__	150	4406313	232030	55083	16389	4022	99.72	0.56	Y
Lucinoma_capensis_Nambia_SYM_LCAP2.fa	SAMN21561987		PRJNA765502	Y	LCAP2	Lucinoma capensis		Frozen	-25.005	14.206	18.08.2019-14.09.2019	Ca. T. gloverae	1503.48	d__Bacteria;p__Proteobacteria;c__Gammaproteobacteria;o__Chromatiales;f__Sedimenticolaceae;g__Thiodiazotropha;s__	272	4436584	119095	33453	7420	4090	99.72	0.56	Y
Lucinoma_capensis_Nambia_SYM_LCAP3.fa	SAMN21561988		PRJNA765502	Y	LCAP3	Lucinoma capensis		Frozen	-25.005	14.206	18.08.2019-14.09.2019	Ca. T. gloverae	1921.8	d__Bacteria;p__Proteobacteria;c__Gammaproteobacteria;o__Chromatiales;f__Sedimenticolaceae;g__Thiodiazotropha;s__	148	4536162	231727	61688	16029	4104	99.16	0.56	Y
Lucinoma_atalantae_CapeVerde_THIO_L138.fa	SAMN21561989		PRJNA765502	Y	L138	Lucinoma atalantae		EtOH	20.0333	-18.2	02.07.1987	Thiohalo3	1596.3	d__Bacteria;p__Proteobacteria;c__Gammaproteobacteria;o__Thiohalomonadales_A;f__SZUA-152;g__;s__	432	1937030	26550	5413	2328	2261	89.33	1.12	Y
GCF_016097415.1_ASM1609741v1_genomic.fa		GCF_016097415		N		Gigantopelta aegis						giga1	N/A	d__Bacteria;p__Proteobacteria;c__Gammaproteobacteria;o__Thiohalomonadales_A;f__SZUA-152;g__;s__	11	4910116	4213896	4213896	275236	5334	99.44	4.56	Y

## Sheet: Table S5 General metabolisms
Table S5: General metabolisms of major lucinid symbiont groups
	Feature
			Ca. Sedimenticola endophacoides	Ca. Thiodiazotropha	Thiohalomonadales
	Carbon metabolism
		RuBisCo form I	-	+/-	+/-
		RuBisCo form II	+	+/-	+
		rTCA cycle	-	-	-
		TRAP carbon transport	+	+	+
	Oxygen respiration
		cbb3	+*	+	+
	Nitrogen metabolism
		Diazotrophy	-	+/-	+/-
		Ammonia assimilation	+	+	+
	Sulfur metabolism
		Sulfide-quinone reductase	+	+	+
		Sulfur oxidation pathway	+	+	+
		Dsr	+	+	+
		DsrMKJOP complex	+	+	+
		Apr	+	+	+
		Flavocytochrome c sulfide dehydrogenase	+	+	+
	Phosphate metabolism
		polyphosphate kinase	+	+	+
		*= confirmed in Lim et. al. 2019, not present in samples used in analysis
		+, gene(s) within a pathway are present in all species groups; +/-, gene(s) within the pathway were absent from a portion of species groups, representing a variable trait; -, gene(s) within the pathway were absent from all species groups. Further details are available in Table S4

## Sheet: S6 Functional Annotations
Table S6: Functional annotations by species group
	Genus			Sedimenticola			Endoriftia	Thiodiazotropha																				Thiohalomonadales, potential genus
	Feature	Allochromatium	Sedimenticola1	Sedimenticola selenatireducans	Sedimenticola thiotaurini	Ca. Sedimenticola endophacoides	Ca. Endoriftia persephone	Monit1	Monit2	Glov1	Myrt1	Ca. T. RUGA	Ca. T. taylori	Ca. T. lotti	Ca. T. weberae	Ctena1	Ctena2	Ctena3	Ctena4	Ca. T. endolucinida	Leuco1	Leuco2	Rugifera1	Ustal1	Aeq1	Lucinoma1	Ca. T. gloverae	γ-1	Thiohalo1	Giga1	Thiohalo2	Thiohalo3	Thiohalo4
Carbon metabolism																													taylorina	Gig	bathy	Verde	angola
	CBB cycle, form I (RuBisCO)	+	+	+				+	+	+	+	+	+	+	+	+	+	+	+	+	+	+	+	+			+				+
	CBB cycle, form II (RuBisCO)		+	+	+	+	+	+	+	+	+							+	+	+	+	+	+	+	+	+	+	+	+	+	+	+	+
	rTCA cycle						+
	ppi-phosphofructokinase		+	+	+			+	+	+	+	+	+	+	+	+	+	+	+	+		+	+	+	+	+	+			+	+	+	+
	Oxidative TCA cycle	+	+	+	+	+	+	+	+	+	+	+	+	+	+	+	+	+	+	+	+	+	+	+	+	+	+	+	+	+	+	+	+
	Glyoxylate shunt	+	+	+	+	+	+	+	+	+	+	+	+	+	+	+	+	+	+	+	+	+	+	+	+	+	+	+	+	+	+	+	+
	Methylotrophy pathway (pqq)											+	+			+	+	+	+	+			+			+	+
	Glutathione-dependent pathway of formaldehyde detoxification			+				+	+		+												+				+			+
	Pyruvate phosphate dikinase	+	+			+	+	+	+	+	+	+	+	+	+	+	+	+	+	+	+	+	+	+	+	+	+	+	+		+		+
	PEP synthase	+		+	+	+	+	+	+	+	+	+	+	+	+	+	+	+	+	+	+	+	+	+		+	+			+
	Pyruvate synthase (PFOR) - anaerobic pyruvate metabolism	+		+	+	+	+	+	+	+	+	+	+										+	+	+
	Pyruvate carboxylase	+						+	+										+	+											+		+
	PEP carboxylase	+	+	+	+			+	+	+	+	+	+	+	+	+	+	+	+	+		+	+	+		+	+	+		+	+		+
	PEP carboxylase (GTP)							+	+	+	+	+	+	+	+	+	+	+	+	+
	Pyruvate:ferredoxin oxidoreductase		+	+				+	+	+	+	+	+						+	+			+	+		+	+		+		+		+
	Carbon monoxide dehydrogenase																						+			+	+
	TRAP carbon transporters	+	+	+	+	+	+	+	+	+	+	+	+	+	+	+	+	+	+	+	+	+	+	+	+	+	+	+	+	+	+	+	+
Nitrogen metabolism
	Diazotrophy, nitrogenase	+			+			+				+	+	+	+	+	+	+	+	+*											+
	Respiratory nitrate reductase			+	+		+	+	+											+		+	+	+	+	+	+
	Copper-containing nitrite reductase (NO-forming)			+	+		+	+	+		+	+		+		+	+	+	+	+	+	+	+			+	+	+	+	+	+	+	+
	Nitric-oxide reductase	+	+			+	+	+	+		+	+	+	+	+	+		+	+	+	+	+		+		+		+	+	+	+		+
	Nitrous-oxide reductase		+	+	+	+	+	+	+	+	+	+	+	+	+	+	+	+	+	+	+	+	+	+		+	+	+	+		+		+
	Periplasmic nitrate reductase		+	+	+	+	+	+	+	+	+	+	+	+	+	+	+	+	+	+	+	+	+	+		+	+	+	+	+	+	+	+
	Assimilatory nitrate reductase		+	+			+	+	+	+		+	+	+	+	+	+	+		+								+	+	+	+		+
	Nitrite reductase NADPH subunit		+	+	+		+	+	+	+	+	+	+	+	+	+	+	+	+	+	+	+	+	+		+	+	+	+	+	+		+
	Cyanate hydratase															+	+	+	+	+		+		+		+	+
	Urea metabolism				+	+						+	+		+															+
	Allophonate utilization				+							+	+	+	+
	Ammonia assimilation	+	+	+	+	+	+	+	+	+	+	+	+	+	+	+	+	+	+	+	+	+	+	+	+	+	+	+	+	+	+	+	+
Sulfur metabolism
	Sulfide-quinone reductase	+	+	+	+	+	+	+	+	+	+	+	+	+	+	+	+	+	+	+	+	+	+	+	+	+	+	+	+	+	+	+	+
	Sulfur oxidation pathway	+	+	+	+	+	+	+	+	+**	+	+	+	+	+	+	+	+	+	+	+	+	+	+	+	+	+	+	+	+	+	+	+
	Dsr	+	+	+	+	+	+	+	+	+	+	+	+	+	+	+	+	+	+	+	+	+	+	+	+	+	+	+	+	+	+	+	+
	DsrMKJOP complex	+	+	+	+	+	+	+	+	+	+	+	+	+	+	+	+	+	+	+	+	+	+	+	+	+	+	+	+	+	+	+	+
	Apr	+	+	+	+	+	+	+	+	+	+	+	+	+	+	+	+	+	+	+	+	+	+	+	+	+	+	+	+**	+	+	+	+
	Flavocytochrome c sulfide dehydrogenase	+	+**	+	+	+	+	+	+	+	+	+	+	+	+	+	+	+	+	+	+	+	+	+	+	+	+	+	+	+	+	+	+
	thiocyanate dehydrogenase															+	+	+	+	+		+	+	+	+	+	+
	tetrathionate respiration			+	+																	+
	sulfate adenylyltransferase	+	+	+	+	+	+	+	+	+	+	+	+	+	+	+	+	+	+	+	+	+	+	+	+	+	+	+	+	+	+	+	+
Phosporous metabolism
	Phosphate transport system	+	+	+	+	+	+	+	+	+	+	+	+	+	+	+	+	+	+	+	+	+	+	+		+	+	+	+	+	+
	Polyphosphate synthesis	+	+	+	+	+	+	+	+	+	+	+	+	+	+	+	+	+	+	+	+	+	+	+		+	+	+	+	+	+	+
	Organophosphonate utilization				+							+			+	+	+	+	+						+
Hydrogenases
	Hydrogenase-1	+	+	+	+			+	+		+	+	+	+	+	+	+	+	+	+		+	+	+			+	+
	Hydrogenase-2			+	+	+		+	+		+	+	+	+		+	+	+	+	+		+	+	+		+	+
	Uptake hydrogenase			+	+	+		+	+	+	+	+	+	+	+	+	+	+	+	+	+	+	+	+		+	+	+
	NAD-reducing hydrogenase	+	+	+	+	+	+	+	+		+	+	+	+	+	+	+	+	+	+	+	+	+	+		+	+		+		+
Motility
	Flagella			+	+	+	+	+	+	+	+	+	+	+	+	+	+	+	+	+	+	+	+	+		+	+		+	+	+		+
Purine utilisation
	Guanine deaminase (EC 3.5.4.3)					+	+					+	+	+	+	+	+	+	+	+	+	+	+	+		+	+	+		+	+
	Xanthine dehydrogenase (EC 1.17.1.4)																						+	+		+	+
Storage compounds
	Glycogen	+	+	+		+	+	+	+	+	+	+	+	+	+	+	+	+	+	+	+	+	+	+		+	+	+	+	+	+	+	+
	Polyhydroxyalkanoates	+		+	+	+		+	+	+	+	+	+	+	+	+	+	+	+	+		+	+	+	+	+	+
Nickel/Colbalt transport
	Nickel transporter UreH		+			+	+																								+
	HupE-UreJ metal transporter														+													+
	Nickle ECF transporter	+		+	+			+	+		+					+	+	+	+	+		+	+	+			+
	Cobalt transcport CtbC															+	+	+	+	+		+	+	+		+	+				+	+
terminal oxidases
	cbb3	+	+	+	+		+	+	+	+	+	+	+	+	+	+	+	+	+	+	+	+	+	+	+	+	+	+	+	+	+	+	+
Miscellanous
	Kai (circadian clock)	+				+	+						+			+		+
	Putrescine biosynthesis			+	+		+	+	+		+	+	+	+	+								+	+		+	+			+		+	+
	Type IV pilus	+	+	+	+	+	+	+	+	+	+	+	+	+	+	+	+	+	+	+	+	+	+	+	+	+			+	+	+	+	+
	+* indicates that a single novel MAG is missing pathway
	+** indicates that genes for the pathway were found in the assembly after being absent in the MAG
	Two symbiont species (Glov1 and Thiohalo1), each represented only by single MAGs, were missing genes in the sox pathway (soxYZ) and Adenylylsulfate reductase alpha/beta subunits (APR) respectively (Table S4 and S7). However, genes matching these missing functions were found within the corresponding assemblies and assigned to ‘unclassified gammaproteobacteria’ (soxYZ) and ‘Chromatialies’ (APR) (Ta…

## Sheet: S7 Presence of gene in MAGs
Table S7: Presence of genes in individual MAG annotations
		Carbon metabolism																																								Nitrogen Metabolism
	Pathway	CBB cycle, form I		CBB cycle, form II	rTCA	ppi-phosphofructokinase	TCA cycle										Glyoxoylate bypass						Methylotrophy pathway (pqq)												Pyruvate phosphate dikinase	PEP synthase	Pyruvate synthase (PFOR) - anaerobic pyruvate metabolism	Pyruvate synthase (PFOR) - anaerobic pyruvate metabolism	Pyruvate carboxylase	PEP carboxylase	PEP carboxylase (GTP)	Diazotrophy, nitrogenase
	Gene	Ribulose bisphosphate carboxylase small chain (EC 4.1.1.39)	Ribulose bisphosphate carboxylase large chain (EC 4.1.1.39)	Ribulose bisphosphate carboxylase (EC 4.1.1.39)	ATP citrate lyase	pfkA	Malate dehydrogenase (EC 1.1.1.37)	Citrate synthase (si) (EC 2.3.3.1)	Aconitate hydratase 2 (EC 4.2.1.3)	Aconitate hydratase (EC 4.2.1.3)	Isocitrate dehydrogenase [NADP] (EC 1.1.1.42)	2-oxoglutarate dehydrogenase (EC 1.2.4.2)	EC 1.8.1.4	EC 2.3.1.61	EC 6.2.1.5	EC 4.2.1.2	Malate dehydrogenase (EC 1.1.1.37)	Citrate synthase (si) (EC 2.3.3.1)	Aconitate hydratase (EC 4.2.1.3)	Aconitate hydratase 2 (EC 4.2.1.3)	Isocitrate lyase (EC 4.1.3.1)	EC 2.3.3.9	pqqB	pqqC	pqqD	pqqE	mxaF	exaA	exaB	Tungsten-containing formate dehydrogenase alpha subunit	Tungsten-containing formate dehydrogenase beta subunit	Formylmethanofuran dehydrogenase subunit A (EC 1.2.99.5)	Formylmethanofuran dehydrogenase subunit B (EC 1.2.99.5)	Formylmethanofuran dehydrogenase subunit C (EC 1.2.99.5)	ppdK	Phosphoenolpyruvate synthase (EC 2.7.9.2)	pyruvate flavodoxin ferredoxin oxidoreductase	Pyruvate ferredoxin/flavodoxin oxidoreductase	pycA	Phosphoenolpyruvate carboxylase (EC 4.1.1.31)	Phosphoenolpyruvate carboxykinase [GTP] (EC 4.1.1.32)	nifA	nifB	nifD	nifE	nifF	nifH	nifJ	nifK
	Annotation source	RAST	RAST	RAST	EGGNOG	EGGNOG	EGGNOG	EGGNOG	EGGNOG	EGGNOG	EGGNOG	EGGNOG	EGGNOG	EGGNOG	EGGNOG	EGGNOG	EGGNOG	EGGNOG	EGGNOG	EGGNOG	EGGNOG	EGGNOG	EGGNOG	EGGNOG	EGGNOG	EGGNOG	EGGNOG	EGGNOG	EGGNOG	RAST	RAST	RAST	RAST	RAST	EGGNOG	RAST	EGGNOG	EGGNOG	EGGNOG	RAST	RAST	EGGNOG	EGGNOG	EGGNOG	EGGNOG	EGGNOG	EGGNOG	EGGNOG	EGGNOG
MAG	Species group
Lucinoma_aequizonata_California_SYM_HARV1	Aeq1	0	0	1	0	1	1	1	0	4	1	0	2	0	2	4	1	1	4	0	2	3	0	0	0	0	0	0	0	0	0	0	0	0	2	0	1	0	0	0	0	0	0	0	0	0	0	1	0
Lucinoma_aequizonata_California_SYM_HARV2	Aeq1	0	0	1	0	1	1	1	0	4	1	0	2	0	2	4	1	1	4	0	2	3	0	0	0	0	0	0	0	0	0	0	0	0	2	0	1	0	0	0	0	0	0	0	0	0	0	1	0
Lucinoma_aequizonata_California_SYM_HARV3	Aeq1	0	0	1	0	1	1	1	0	4	1	0	2	0	2	4	1	1	4	0	2	3	0	0	0	0	0	0	0	0	0	0	0	0	2	0	1	0	0	0	0	0	0	0	0	0	0	1	0
Lucinoma_aequizonata_California_SYM_HARV4	Aeq1	0	0	1	0	1	1	1	0	6	1	0	2	0	2	4	1	1	6	0	2	3	0	0	0	0	0	0	0	0	0	0	0	0	2	0	1	0	0	0	0	0	0	0	0	0	0	1	0
Lucinoma_aequizonata_California_SYM_LCM6	Aeq1	0	0	1	0	1	1	1	0	4	1	0	2	0	2	4	1	1	4	0	2	3	0	0	0	0	0	0	0	0	0	0	0	0	2	0	1	0	0	0	0	0	0	0	0	0	0	1	0
Lucinoma_aequizonata_California_SYM_LCM7	Aeq1	0	0	1	0	1	1	1	0	4	1	0	2	0	2	4	1	1	4	0	2	3	0	0	0	0	0	0	0	0	0	0	0	0	2	0	1	0	0	0	0	0	0	0	0	0	0	1	0
Lucinoma_aequizonata_California_SYM_LCM9	Aeq1	0	0	1	0	1	1	1	0	2	1	0	2	0	2	4	1	1	2	0	2	3	0	0	0	0	0	0	0	0	0	0	0	0	2	0	1	0	0	0	0	0	0	0	0	0	0	1	0
	total MAGs in species group with feature	0	0	7	0	7	7	7	0	7	7	0	7	0	7	7	7	7	7	0	7	7	0	0	0	0	0	0	0	0	0	0	0	0	7	0	7	0	0	0	0	0	0	0	0	0	0	7	0
	Aeq1	0	0	1	0	1	1	1	0	1	1	0	1	0	1	1	1	1	1	0	1	1	0	0	0	0	0	0	0	0	0	0	0	0	1	0	1	0	0	0	0	0	0	0	0	0	0	1	0
Sedimenticola_endophacoides_GCA_002084045	Ca. S. endophacoides	0	0	1	0	0	2	1	1	0	1	0	2	0	2	4	2	1	0	1	0	0	0	0	0	0	0	0	0	0	0	0	0	0	1	1	0	1	0	0	0	0	0	0	0	0	0	3	0
Sedimenticola_endophacoides_GCA_002084175	Ca. S. endophacoides	0	0	1	0	0	2	1	1	0	1	0	2	0	2	4	2	1	0	1	0	0	0	0	0	0	0	0	0	0	0	0	0	0	1	1	0	1	0	0	0	0	0	0	0	0	0	3	0
Sedimenticola_endophacoides_GCA_002084195	Ca. S. endophacoides	0	0	1	0	0	1	1	1	0	1	0	2	0	2	4	1	1	0	1	0	0	0	0	0	0	0	0	0	0	0	0	0	0	1	1	0	1	0	0	0	0	0	0	0	0	0	3	0
Sedimenticola_endophacoides_GCA_003062205	Ca. S. endophacoides	0	0	1	0	0	2	1	1	0	1	0	2	0	2	4	2	1	0	1	0	0	0	0	0	0	0	0	0	0	0	0	0	0	1	1	0	1	0	0	0	0	0	0	0	0	0	3	0
Sedimenticola_endophacoides_GCA_003062215	Ca. S. endophacoides	0	0	1	0	0	2	1	1	0	1	0	2	0	2	4	2	1	0	1	0	0	0	0	0	0	0	0	0	0	0	0	0	0	1	1	0	1	0	0	0	0	0	0	0	0	0	3	0
Sedimenticola_endophacoides_GCA_003062345	Ca. S. endophacoides	0	0	1	0	0	2	1	1	0	1	0	2	0	2	4	2	1	0	1	0	0	0	0	0	0	0	0	0	0	0	0	0	0	1	1	0	1	0	0	0	0	0	0	0	0	0	3	0
	total MAGs in species group with feature	0	0	6	0	0	6	6	6	0	6	0	6	0	6	6	6	6	0	6	0	0	0	0	0	0	0	0	0	0	0	0	0	0	6	6	0	6	0	0	0	0	0	0	0	0	0	6	0
	Ca. S. endophacoides	0	0	1	0	0	1	1	1	0	1	0	1	0	1	1	1	1	0	1	0	0	0	0	0	0	0	0	0	0	0	0	0	0	1	1	0	1	0	0	0	0	0	0	0	0	0	1	0
Anodontia_alba_STRI_SYM_2PP4	Ca. T. endolucinida	1	1	1	0	1	1	2	1	0	1	1	2	1	4	4	1	2	0	1	1	1	1	1	1	1	1	2	1	1	1	1	1	0	1	1	1	0	1	1	1	2	2	2	2	0	2	4	2
Cardiolucina_cfQuadrata_Madagascar_SYM_L029	Ca. T. endolucinida	1	1	1	0	1	1	2	1	0	1	1	3	1	4	4	1	2	0	1	1	1	1	1	1	1	1	1	1	1	1	1	1	0	1	1	0	0	1	1	1	0	0	0	0	0	0	2	0
Clathrolucina_costata_Bastimentos_SYM_clacobastim108	Ca. T. endolucinida	1	1	1	0	1	1	2	1	0	1	4	2	1	4	4	1	2	0	1	1	1	1	1	1	1	1	1	1	1	1	1	1	0	1	1	0	0	1	1	1	1	1	1	2	0	1	2	1
Clathrolucina_costata_Bastimentos_SYM_clacobastim110	Ca. T. endolucinida	1	1	1	0	1	1	2	1	0	1	3	2	1	4	4	1	2	0	1	1	1	1	1	1	1	1	1	1	1	1	1	1	0	1	1	0	0	1	1	1	1	1	1	1	0	1	2	1
Clathrolucina_costata_Bastimentos_SYM_clacobastim111COMBINEDruns	Ca. T. endolucinida	1	1	1	0	1	1	2	1	0	1	3	2	1	4	4	1	2	0	1	1	1	1	1	1	1	1	1	1	1	1	1	1	0	1	1	0	0	1	1	1	3	2	3	2	0	2	2	2
Clathrolucina_costata_BocasdelDrago_SYM_clacodrago038	Ca. T. endolucinida	1	1	1	0	1	1	2	1	0	1	2	2	1	4	4	1	2	0	1	1	1	1	1	1	1	1	1	1	1	1	1	1	0	1	1	0	0	1	1	1	1	1	1	1	0	1	2	1
Clathrolucina_costata_BocasdelToro_SYM_clacobocaspm43run1	Ca. T. endolucinida	1	1	1	0	1	1	2	1	0	1	1	2	1	4	4	1	2	0	1	1	1	1	1	1	1	1	1	1	1	1	1	1	0	1	1	0	0	1	1	1	1	1	1	1	0	1	2	1
Clathrolucina_costata_Carenero_SYM_unknocarene035	Ca. T. endolucinida	1	1	1	0	1	1	2	1	0	1	3	2	1	4	4	1	2	0	1	1	1	1	1	1	1	2	1	1	1	1	1	1	0	1	1	0	0	1	1	1	4	2	1	2	0	1	2	1
Clathrolucina_costata_Cristobal_SYM_clacocristo007	Ca. T. endolucinida	1	1	1	0	1	1	2	1	0	1	1	2	1	4	4	1	2	0	1	1	1	1	1	1	1	1	1	1	1	1	1	1	0	1	1	0	0	1	1	1	1	1	1	1	0	1	2	1
Clathrolucina_costata_Cristobal_SYM_clacocristo008	Ca. T. endolucinida	1	1	1	0	1	1	2	1	0	1	2	2	1	4	4	1	2	0	1	1	1	1	1	1	1	1	1	1	1	1	1	1	0	1	1	0	0	1	1	1	1	1	1	1	0	1	2	1
Clathrolucina_costata_IslaSolarte_SYM_clacosolart023	Ca. T. endolucinida	1	1	1	0	1	1	2	1	0	1	2	2	1	4	4	1	2	0	1	1	1	1	1	1	1	1	1	1	1	1	1	1	0	1	1	0	0	1	1	1	1	1	1	1	0	1	2	1
Clathrolucina_costata_Cristobal_SYM_clacocristo016	Ca. T. endolucinida	1	1	1	0	1	1	2	1	0	1	2	2	1	4	4	1	2	0	1	1	1	1	1	1	1	1	1	1	2	2	1	1	0	1	1	0	0	1	1	1	1	1	1	1	0	1	2	1
Clathrolucina_costata_IslaSolarte_SYM_clacosolart025	Ca. T. endolucinida	1	1	1	0	1	1	2	1	0	1	1	2	1	4	4	1	2	0	1	1	1	1	1	1	1	1	1	1	1	1	1	1	0	1	1	0	0	1	1	1	1	1	1	1	0	1	2	1
Clathrolucina_costata_PuntaPuebla_SYM_clacopuebla005	Ca. T. endolucinida	1	1	1	0	1	1	2	1	0	1	2	2	1	4	4	1	2	0	1	1	1	1	1	1	1	1	1	1	1	1	1	1	0	1	1	0	0	1	1	1	1	1	1	1	0	1	2	1
Clathrolucina_costata_StMartin_SYM1_clacostmartm61COMBINEDruns	Ca. T. endolucinida	1	1	1	0	1	1	2	2	0	1	1	2	1	4	4	1	2	0	2	1	1	1	1	1	1	1	1	1	1	1	1	1	0	1	1	0	0	1	1	1	1	1	1	2	0	1	2	1
Clathrolucina_costata_STRI_SYM_clacostrist055	Ca. T. endolucinida	1	1	1	0	1	1	2	1	0	1	2	2	1	4	4	1	2	0	1	1	1	1	1	1	1	1	1	1	1	1	1	1	0	1	1	0	0	1	1	1	1	1	1	1	0	1	2	1
Clathrolucina_costata_STRI_SYM_clacostrist064	Ca. T. endolucinida	1	1	1	0	1	1	2	1	0	1	2	2	1	4	4	1	2	0	1	1	1	1	1	1	1	1	1	1	1	1	1	1	0	1	1	0	0	1	1	1	1	1	1	1	0	1	2	1
Divalinga_quadrisulcata_Jamaica_SYM_divaljamaic004	Ca. T. endolucinida	1	1	1	0	1	1	2	1	0	1	1	2	1	4	4	1	2	0	1	1	1	1	1	1	1	1	1	1	1	1	1	1	0	1	1	0	0	1	1	1	1	1	1	1	0	1	2	1
Thiodiazotropha_endolucinida_GCA_001715975	Ca. T. endolucinida	1	1	1	0	1	1	2	1	0	1	1	2	1	4	4	1	2	0	1	1	1	1	1	1	1	1	1	1	1	1	1	0	0	1	1	0	0	1	1	1	1	1	1	1	0	1	2	1
	total MAGs in species group with feature	19	19	19	0	19	19	19	19	0	19	19	19	19	19	19	19	19	0	19	19	19	19	19	19	19	19	19	19	19	19	19	18	0	19	19	1	0	19	19	19	18	18	18	18	0	18	19	18
	Ca. T. endolucinida	1	1	1	0	1	1	1	1	0	1	1	1	1	1	1	1	1	0	1	1	1	1	1	1	1	1	1	1	1	1	1	0.947368	0	1	1	0.0526316	0	1	1	1	0.947368	0.947368	0.947368	0.947368	0	0.947368	1	0.947368
Loripes_orbiculatus_Dorset_SYM_L175	Ca. T. lotti	1	1	0	0	1	1	1	1	1	1	1	2	1	4	4	1	1	1	1	1	1	0	0	0	0	0	1	1	1	1	0	0	0	1	1	0	0	0	1	1	1	1	0	0	1	0	2	0
Loripes_orbiculatus_FetoviaItaly_SYM1_ELBAC10	Ca. T. lotti	1	1	0	0	1	1	1	1	1	1	1	2	1	4	4	1	1	1	1	1	1	0	0	0	0	0	1	1	1	1	0	0	0	1	1	0	0	0	1	1	1	1	0	0	1	1	2	1
Loripes_orbiculatus_montenegro_SYM_KOTO1	Ca. T. lotti	1	1	0	0	1	1	1	1	1	1	1	2	1	4	4	1	1	1	1	1	1	0	0	0	0	0	1	1	1	1	0	0	0	1	1	0	0	0	1	1	1	1	1	1	1	1	2	1
Loripes_orbiculatus_montenegro_SYM_KOTO2	Ca. T. lotti	1	1	0	0	2	1	1	2	1	1	2	2	1	5	4	1	1	1	2	2	1	0	0	0	0	0	1	1	2	2	0	0	0	1	1	0	0	0	2	2	1	1	2	1	1	1	2	1
Loripes_orbiculatus_Piran_SYM_LLP1	Ca. T. lotti	1	1	0	0	1	1	1	1	1	1	1	2	1	4	4	1	1	1	1	1	1	0	0	0	0	0	1	1	1	1	0	0	0	1	1	0	0	0	1	1	1	1	1	1	1	1	2	1
Loripes_orbiculatus_Piran_SYM_LPN	Ca. T. lotti	1	1	0	0	1	1	1	1	1	1	1	2	1	4	4	1	1	1	1	1	1	0	0	0	0	0	1	1	1	1	0	0	0	1	1	0	0	0	1	1	1	1	1	1	1	1	2	1
Loripes_orbiculatus_RapitaSpain_SYM_LRAP1	Ca. T. lotti	1	1	0	0	1	1	1	1	1	1	1	2	1	4	4	1	1	1	1	1	1	0	0	0	0	0	1	1	1	1	0	0	0	1	1	0	0	0	1	1	1	1	1	1	1	1	2	1
Loripes_orbiculatus_RapitaSpain_SYM_LRAP2	Ca. T. lotti	1	1	0	0	1	1	1	1	1	1	1	2	1	4	4	1	1	1	1	1	1	0	0	0	0	0	1	1	1	1	0	0	0	1	1	0	0	0	1	1	1	1	1	1	1	1	2	1
Loripes_orbiculatus_RapitaSpain_SYM_LRAP3	Ca. T. lotti	1	1	0	0	1	1	1	1	1	1	1	2	1	4	4	1	1	1	1	1	1	0	0	0	0	0	1	1	1	1	0	0	0	1	1	0	0	0	1	1	1	1	1	1	1	1	2	1
Thiodiazotropha_endoloripes_GCA_001709035	Ca. T. lotti	1	1	0	0	1	1	1	1	1	1	1	2	1	4	4	1	1	1	1	1	1	0	0	0	0	0	1	1	1	1	0	0	0	1	1	0	0	0	1	1	1	1	1	1	1	1	2	1
	total MAGs in species group with feature	10	10	0	0	10	10	10	10	10	10	10	10	10	10	10	10	10	10	10	10	10	0	0	0	0	0	10	10	10	10	0	0	0	10	10	0	0	0	10	10	10	10	8	8	10	9	10	9
	Ca. T. lotti	1	1	0	0	1	1	1	1	1	1	1	1	1	1	1	1	1	1	1	1	1	0	0	0	0	0	1	1	1	1	0	0	0	1	1	0	0	0	1	1	1	1	0.8	0.8	1	0.9	1	0.9
Rugalucina_munda_TinBayQL_SYMTRANSOCEAN_L046	Ca. T. RUGA	1	1	0	0	1	1	1	2	1	1	2	2	1	4	4	1	1	1	2	1	1	1	1	1	1	1	1	1	1	2	1	0	1	2	1	0	1	0	1	2	1	1	1	1	2	1	1	1
	total MAGs in species group with feature	1	1	0	0	1	1	1	1	1	1	1	1	1	1	1	1	1	1	1	1	1	1	1	1	1	1	1	1	1	1	1	0	1	1	1	0	1	0	1	1	1	1	1	1	1	1	1	1
	Ca. T. RUGA	1	1	0	0	1	1	1	1	1	1	1	1	1	1	1	1	1	1	1	1	1	1	1	1	1	1	1	1	1	1	1	0	1	1	1	0	1	0	1	1	1	1	1	1	1	1	1	1
Callucina_winkworthi_Mauritius_SYMTRANSOCEAN_L082	Ca. T. taylori	2	2	0	0	1	1	1	4	1	1	2	2	1	4	4	1	1	1	4	1	1	1	1	1	2	0	1	1	1	1	0	0	0	1	1	0	1	0	1	1	1	1	1	1	1	1	1	1
Chavani_striata_OkinawaJapan_SYMTRANSOCEAN_L201	Ca. T. taylori	1	1	0	0	1	1	1	1	1	1	2	2	1	4	4	1	1	1	1	1	1	1	1	1	1	1	1	1	1	2	1	0	1	1	1	0	1	0	1	1	1	1	2	1	1	1	1	1
Clathrolucina_costata_Bastimentos_SYMTRANSOCEAN_clacobastim108	Ca. T. taylori	1	1	0	0	1	1	1	1	1	1	2	2	1	5	4	1	1	1	1	1	1	1	1	1	1	1	1	1	1	1	2	0	0	2	1	0	1	0	2	1	1	1	2	1	1	1	1	1
Clathrolucina_costata_Bastimentos_SYMTRANSOCEAN_clacobastim110	Ca. T. taylori	1	1	0	0	1	1	1	1	1	1	2	2	1	4	4	1	1	1	1	1	1	1	1	1	1	1	1	1	1	1	1	0	0	1	1	0	1	0	1	1	1	1	1	1	1	1	1	1
Clathrolucina_costata_Bastimentos_SYMTRANSOCEAN_clacobastim111COMBINEDruns	Ca. T. taylori	1	1	0	0	1	1	1	1	1	1	2	2	1	4	4	1	1	1	1	1	1	1	1	1	1	1	1	1	1	1	1	0	1	1	1	0	1	0	1	1	1	1	1	1	1	1	1	1
Clathrolucina_costata_BocasdelDrago_SYMTRANSOCEAN_clacodrago038	Ca. T. taylori	1	1	0	0	1	1	1	1	1	1	3	2	1	4	4	1	1	1	1	0	1	1	1	1	1	1	1	1	2	2	1	0	1	1	2	0	1	0	1	2	1	1	1	2	0	0	2	1
Clathrolucina_costata_BocasdelToro_SYMTRANSOCEAN_clacobocaspm43run1	Ca. T. taylori	1	1	0	0	1	1	1	1	1	1	2	2	1	4	4	1	1	1	1	1	1	1	1	1	1	1	1	1	1	1	1	0	1	1	2	0	1	0	1	1	1	1	1	1	1	1	1	1
Clathrolucina_costata_CahuitaNorth_SYMTRANSOCEAN_clacocahuit002	Ca. T. taylori	1	1	0	0	1	1	1	1	1	1	2	2	1	4	4	1	1	1	1	1	1	1	1	1	1	1	1	1	1	1	1	0	1	1	1	1	1	0	1	1	1	1	1	1	1	1	1	1
Clathrolucina_costata_Carenero_SYMTRANSOCEAN_unknocarene035	Ca. T. taylori	1	1	0	0	1	1	1	2	1	2	3	2	1	6	4	1	1	1	2	2	1	1	1	1	2	1	2	1	1	1	2	0	1	1	1	0	1	0	1	1	1	1	1	2	1	1	2	1
Clathrolucina_costata_Cristobal_SYMTRANSOCEAN_clacocristo007	Ca. T. taylori	1	2	0	0	1	1	1	1	1	1	2	2	1	4	4	1	1	1	1	1	1	1	1	1	1	1	1	1	1	1	1	0	1	1	1	0	1	0	1	1	1	1	1	1	1	1	1	1
Clathrolucina_costata_Cristobal_SYMTRANSOCEAN_clacocristo008	Ca. T. taylori	1	1	0	0	1	1	1	1	1	1	2	2	1	4	4	1	1	1	1	1	1	1	1	1	1	1	1	1	1	1	1	0	1	1	2	0	0	0	1	1	1	1	1	0	1	1	2	0
Clathrolucina_costata_Cristobal_SYMTRANSOCEAN_clacocristo010	Ca. T. taylori	1	1	0	0	1	1	1	1	1	1	2	2	1	4	4	1	1	1	1	1	1	1	1	1	1	1	1	1	1	1	1	0	1	1	1	0	1	0	1	1	1	1	1	1	1	1	1	1
Clathrolucina_costata_Jamaica_SYMTRANSOCEAN_clacojamaic003	Ca. T. taylori	1	1	0	0	1	1	1	2	1	1	2	2	1	4	4	1	1	1	2	1	1	1	1	1	1	1	1	1	1	1	1	0	1	1	1	0	1	0	1	1	1	1	1	1	1	1	1	1
Clathrolucina_costata_PuntaPuebla_SYMTRANSOCEAN_clacopuebla005	Ca. T. taylori	0	1	0	0	2	1	1	0	1	2	3	2	1	4	5	1	1	1	0	1	2	0	0	1	1	1	1	1	1	1	1	0	0	1	1	0	0	0	1	1	2	1	1	1	1	0	2	1
Loripes_clausus_Mozambique_SYMTRANSOCEAN_L191	Ca. T. taylori	1	1	0	0	1	1	1	1	1	1	2	2	1	4	4	1	1	1	1	1	1	1	1	1	1	1	1	1	1	1	1	0	1	1	1	0	1	0	1	1	1	1	1	1	1	1	1	1
Loripes_clausus_Mozambique_SYMTRANSOCEAN_L192	Ca. T. taylori	0	0	0	0	1	1	1	1	1	1	2	2	1	4	4	1	1	1	1	1	1	0	0	0	0	0	1	1	0	0	0	0	0	1	1	0	1	0	1	1	0	0	0	0	0	0	1	0
Loripes_clausus_Mozambique_SYMTRANSOCEAN_L193	Ca. T. taylori	1	1	0	0	1	1	1	1	1	1	2	2	1	4	4	1	1	1	1	1	2	1	1	1	1	1	1	1	2	2	1	0	1	1	2	0	1	0	1	1	1	1	1	1	2	1	1	1
Loripes_orbiculatus_Mauritania_SYMTRANSOCEAN_3503D	Ca. T. taylori	0	1	0	0	1	1	1	3	1	1	3	2	1	4	4	1	1	1	3	1	1	1	1	1	1	1	1	1	1	1	1	0	1	1	1	0	1	0	1	1	1	1	0	0	2	0	1	0
Loripes_orbiculatus_Mauritania_SYMTRANSOCEAN_3503E	Ca. T. taylori	1	1	0	0	1	1	1	1	1	1	3	2	1	4	4	1	1	1	1	1	1	1	1	1	1	1	1	1	1	1	1	0	1	1	1	0	1	0	1	2	1	1	1	1	2	1	1	1
Loripes_orbiculatus_Mauritania_SYMTRANSOCEAN_LLM	Ca. T. taylori	1	1	0	0	1	1	1	2	1	1	3	2	1	4	4	1	1	1	2	1	1	1	1	1	1	1	1	1	1	1	1	0	1	1	1	0	1	0	1	1	1	1	1	1	1	1	1	1
Pillucina_pacifica_LizardislandQL_SYMTRANSOCEAN_L205	Ca. T. taylori	1	1	0	0	1	1	1	2	1	1	2	2	1	4	4	1	1	1	2	1	1	1	1	1	1	1	1	1	1	1	1	0	1	1	1	0	1	0	1	1	1	1	2	1	1	1	1	1
Stewartia_GCA_003676105	Ca. T. taylori	1	1	0	0	1	1	1	1	1	1	2	2	1	4	4	1	1	1	1	1	1	1	1	1	1	0	1	1	1	1	0	0	0	1	1	0	1	0	1	1	1	1	1	1	1	1	1	1
Stewartia_GCA_003676145	Ca. T. taylori	1	1	0	0	1	1	1	1	1	1	2	2	1	4	4	1	1	1	1	1	1	1	1	1	1	0	1	1	1	1	0	0	0	1	1	0	1	0	1	1	1	1	1	1	1	1	1	1
Stewartia_GCA_003676175	Ca. T. taylori	1	1	0	0	1	1	1	1	1	1	2	2	1	4	4	1	1	1	1	1	1	1	1	1	1	0	1	1	1	1	0	0	0	1	1	0	0	0	1	1	0	0	1	1	1	1	1	1
	total MAGs in species group with feature	21	23	0	0	24	24	24	23	24	24	24	24	24	24	24	24	24	24	23	23	24	22	22	23	23	19	24	24	23	23	19	0	16	24	24	1	21	0	24	24	22	22	22	21	22	20	24	21
	Ca. T. taylori	0.875	0.958333	0	0	1	1	1	0.958333	1	1	1	1	1	1	1	1	1	1	0.958333	0.958333	1	0.916667	0.916667	0.958333	0.958333	0.791667	1	1	0.958333	0.958333	0.791667	0	0.666667	1	1	0.0416667	0.875	0	1	1	0.916667	0.916667	0.916667	0.875	0.916667	0.833333	1	0.875
Loripes_orbiculatus_FetoviaItaly_SYM2_ELBAC10	Ca. T. weberae	1	1	0	0	1	1	1	1	1	1	2	2	1	4	4	1	1	1	1	1	1	0	0	0	0	0	0	0	0	0	0	0	0	1	1	0	0	0	1	1	1	1	1	1	1	2	2	1
Loripes_orbiculatus_KsamilAlbania_SYM_KSA1	Ca. T. weberae	1	1	0	0	1	1	1	1	1	1	2	2	1	4	4	1	1	1	1	1	1	0	0	0	0	0	0	0	0	0	0	0	0	1	1	0	0	0	1	1	1	1	1	1	1	1	2	1
Loripes_orbiculatus_KsamilAlbania_SYM_KSA2	Ca. T. weberae	1	1	0	0	1	1	1	1	1	1	2	2	1	4	4	1	1	1	1	1	1	0	0	0	0	0	0	0	0	0	0	0	0	1	1	0	0	0	1	1	1	1	1	1	1	1	2	1
Loripes_orbiculatus_Tunisia_SYM_L173	Ca. T. weberae	1	1	0	0	1	1	1	1	1	1	2	2	1	4	4	1	1	1	1	1	1	0	0	0	0	0	1	1	0	0	0	0	0	1	1	0	0	0	1	1	1	1	1	1	1	1	2	1
Loripes_orbiculatus_Tunisia_SYM_L174	Ca. T. weberae	1	1	0	0	1	1	1	1	1	1	2	2	1	4	4	1	1	1	1	1	1	0	0	0	0	0	0	0	0	0	0	0	0	1	1	0	0	0	1	1	1	1	1	1	1	1	2	1
Thiodiazotropha_endoloripes_GCA_001708955	Ca. T. weberae	1	1	0	0	1	1	1	1	1	1	2	2	1	4	4	1	1	1	1	1	1	0	0	0	0	0	0	0	0	0	0	0	0	1	1	0	0	0	1	1	1	1	1	1	1	1	2	1
Thiodiazotropha_endoloripes_GCA_001708965	Ca. T. weberae	1	1	0	0	1	1	1	1	1	1	2	2	1	4	4	1	1	1	1	1	1	0	0	0	0	0	0	0	0	0	0	0	0	1	1	0	0	0	1	1	1	1	1	1	1	1	2	1
Thiodiazotropha_endoloripes_GCA_001708975	Ca. T. weberae	1	1	0	0	1	1	1	1	1	1	2	2	1	4	4	1	1	1	1	1	1	0	0	0	0	0	0	0	0	0	0	0	0	1	1	0	0	0	1	1	1	1	1	1	1	1	2	1
Thiodiazotropha_endoloripes_GCA_001708985	Ca. T. weberae	1	1	0	0	1	1	1	1	1	1	2	2	1	4	4	1	1	1	1	1	1	0	0	0	0	0	0	0	0	0	0	0	0	1	1	0	0	0	1	1	1	1	1	1	1	1	2	1
	total MAGs in species group with feature	9	9	0	0	9	9	9	9	9	9	9	9	9	9	9	9	9	9	9	9	9	0	0	0	0	0	1	1	0	0	0	0	0	9	9	0	0	0	9	9	9	9	9	9	9	9	9	9
	Ca. T. weberae	1	1	0	0	1	1	1	1	1	1	1	1	1	1	1	1	1	1	1	1	1	0	0	0	0	0	0.111111	0.111111	0	0	0	0	0	1	1	0	0	0	1	1	1	1	1	1	1	1	1	1
Ctena_GCA_003058485	CTENA1	1	1	0	0	1	1	2	1	0	1	1	2	1	6	4	1	2	0	1	1	1	1	1	1	1	1	1	1	2	2	1	0	1	1	1	0	0	0	2	1	1	1	1	1	1	1	2	1
Ctena_GCA_003058495	CTENA1	1	1	0	0	1	1	2	1	0	1	1	2	1	6	4	1	2	0	1	1	1	1	1	1	1	1	1	1	2	2	1	0	1	1	1	0	0	0	2	1	1	1	1	1	1	1	2	2
	total MAGs in species group with feature	2	2	0	0	2	2	2	2	0	2	2	2	2	2	2	2	2	0	2	2	2	2	2	2	2	2	2	2	2	2	2	0	2	2	2	0	0	0	2	2	2	2	2	2	2	2	2	2
	CTENA1	1	1	0	0	1	1	1	1	0	1	1	1	1	1	1	1	1	0	1	1	1	1	1	1	1	1	1	1	1	1	1	0	1	1	1	0	0	0	1	1	1	1	1	1	1	1	1	1
Ctena_GCA_003058545	CTENA2	1	1	0	0	1	1	1	1	0	1	1	2	1	4	4	1	1	0	1	1	1	1	1	1	1	1	1	1	1	1	1	0	1	1	1	0	0	0	1	1	1	1	1	1	0	1	2	1
Ctena_GCA_003094475	CTENA2	1	1	0	0	1	1	1	1	0	1	1	2	1	4	4	1	1	0	1	1	1	1	1	1	1	1	1	1	1	1	1	0	1	1	1	0	0	0	2	2	1	1	1	1	0	1	2	1
Ctena_GCA_003094495	CTENA2	1	1	0	0	1	2	4	1	0	1	1	2	1	4	5	2	4	0	1	0	1	1	1	1	1	1	1	1	1	1	1	0	1	1	1	0	0	0	1	1	1	1	1	1	0	1	2	1
Ctena_GCA_003094535	CTENA2	1	1	0	0	1	2	2	1	0	1	1	2	1	4	5	2	2	0	1	1	1	1	1	1	1	1	1	1	1	1	1	0	1	2	1	0	0	0	1	1	1	1	1	1	0	1	2	1
	total MAGs in species group with feature	4	4	0	0	4	4	4	4	0	4	4	4	4	4	4	4	4	0	4	3	4	4	4	4	4	4	4	4	4	4	4	0	4	4	4	0	0	0	4	4	4	4	4	4	0	4	4	4
	CTENA2	1	1	0	0	1	1	1	1	0	1	1	1	1	1	1	1	1	0	1	0.75	1	1	1	1	1	1	1	1	1	1	1	0	1	1	1	0	0	0	1	1	1	1	1	1	0	1	1	1
Ctena_GCA_003094515	CTENA3	1	1	2	0	1	1	2	1	1	1	2	2	1	6	5	1	2	1	1	1	1	1	1	1	1	1	1	1	1	1	1	1	1	1	1	0	0	0	1	1	1	1	1	1	0	1	2	1
Ctena_GCA_003094555	CTENA3	1	1	1	0	1	1	2	1	1	1	2	2	1	4	4	1	2	1	1	1	1	1	1	1	1	1	1	1	1	1	1	1	1	1	1	0	0	0	2	1	1	1	1	1	0	1	2	1
	total MAGs in species group with feature	2	2	2	0	2	2	2	2	2	2	2	2	2	2	2	2	2	2	2	2	2	2	2	2	2	2	2	2	2	2	2	2	2	2	2	0	0	0	2	2	2	2	2	2	0	2	2	2
	CTENA3	1	1	1	0	1	1	1	1	1	1	1	1	1	1	1	1	1	1	1	1	1	1	1	1	1	1	1	1	1	1	1	1	1	1	1	0	0	0	1	1	1	1	1	1	0	1	1	1
Ctena_GCA_003058525	CTENA4	1	1	1	0	1	2	2	1	0	1	1	2	1	4	4	2	2	0	1	1	1	1	1	1	1	1	1	1	1	1	1	0	0	1	1	0	0	1	1	1	1	1	1	1	0	1	2	1
	total MAGs in species group with feature	1	1	1	0	1	1	1	1	0	1	1	1	1	1	1	1	1	0	1	1	1	1	1	1	1	1	1	1	1	1	1	0	0	1	1	0	0	1	1	1	1	1	1	1	0	1	1	1
	CTENA4	1	1	1	0	1	1	1	1	0	1	1	1	1	1	1	1	1	0	1	1	1	1	1	1	1	1	1	1	1	1	1	0	0	1	1	0	0	1	1	1	1	1	1	1	0	1	1	1
GCF_000224455.1_ASM22445v1_genomic	endoriftia	0	0	1	2	0	3	2	1	1	1	1	2	1	5	5	3	2	1	1	0	0	0	0	0	0	0	0	0	0	0	0	0	0	2	2	0	1	0	0	0	0	0	0	0	0	0	3	0
GCF_000224925.1_ASM22492v1_genomic	endoriftia	0	0	1	1	0	3	2	1	1	1	1	3	1	4	4	3	2	1	1	0	0	0	0	0	0	0	0	0	0	0	0	0	0	1	2	0	1	0	0	0	0	0	0	0	0	0	3	0
GCF_001443665.1_ASM144366v1_genomic	endoriftia	0	0	1	1	0	3	2	0	1	1	1	2	1	4	4	3	2	1	0	0	0	0	0	0	0	0	0	0	0	0	0	0	0	1	2	0	1	0	0	0	0	0	0	0	0	0	3	0
GCF_001443675.1_ASM144367v1_genomic	endoriftia	0	0	1	1	0	3	3	0	1	1	1	3	1	5	4	3	3	1	0	0	0	0	0	0	0	0	0	0	0	0	0	0	0	1	4	0	1	0	0	0	0	0	0	0	0	0	4	0
	total MAGs in species group with feature	0	0	4	4	0	4	4	2	4	4	4	4	4	4	4	4	4	4	2	0	0	0	0	0	0	0	0	0	0	0	0	0	0	4	4	0	4	0	0	0	0	0	0	0	0	0	4	0
	endoriftia	0	0	1	1	0	1	1	0.5	1	1	1	1	1	1	1	1	1	1	0.5	0	0	0	0	0	0	0	0	0	0	0	0	0	0	1	1	0	1	0	0	0	0	0	0	0	0	0	1	0
Gloverina_cfVestifex_BismarckSea_SYM_L005R	glov1	1	1	1	0	1	1	1	1	0	2	1	2	1	4	4	1	1	0	1	0	1	0	0	0	0	0	0	0	0	0	0	0	0	1	1	0	1	0	1	2	0	0	0	0	0	0	1	0
	total MAGs in species group with feature	1	1	1	0	1	1	1	1	0	1	1	1	1	1	1	1	1	0	1	0	1	0	0	0	0	0	0	0	0	0	0	0	0	1	1	0	1	0	1	1	0	0	0	0	0	0	1	0
	glov1	1	1	1	0	1	1	1	1	0	1	1	1	1	1	1	1	1	0	1	0	1	0	0	0	0	0	0	0	0	0	0	0	0	1	1	0	1	0	1	1	0	0	0	0	0	0	1	0
Gonimyrtea_cfFemisimica_IlesSalomon_SYM_L011	Ustal1	1	1	2	0	1	1	2	0	2	2	1	3	1	4	4	1	2	2	0	1	1	0	0	0	0	2	0	0	2	1	2	0	1	1	3	1	0	0	3	0	0	0	0	0	0	0	5	0
	total MAGs in species group with feature	1	1	1	0	1	1	1	0	1	1	1	1	1	1	1	1	1	1	0	1	1	0	0	0	0	1	0	0	1	1	1	0	1	1	1	1	0	0	1	0	0	0	0	0	0	0	1	0
	Ustal1	1	1	1	0	1	1	1	0	1	1	1	1	1	1	1	1	1	1	0	1	1	0	0	0	0	1	0	0	1	1	1	0	1	1	1	1	0	0	1	0	0	0	0	0	0	0	1	0
Dulcina_madagascarenis_Madagascar_SYM_L019	Leuco2	1	1	1	0	1	1	2	0	1	1	1	2	1	4	4	1	2	1	0	1	1	0	0	0	0	0	0	0	0	0	0	0	0	1	1	0	0	0	2	0	0	0	0	0	0	0	2	0
Dulcina_madagascarenis_Madagascar_SYM_L020	Leuco2	1	1	1	0	1	1	2	0	1	1	1	2	1	4	4	1	2	1	0	1	1	0	0	0	0	0	0	0	0	0	0	0	0	1	1	0	0	0	1	0	0	0	0	0	0	0	2	0
Dulcina_madagascarenis_Madagascar_SYM_L043	Leuco2	1	1	1	0	1	1	3	0	1	1	1	2	1	4	5	1	3	1	0	1	1	0	0	0	0	0	0	0	0	0	0	0	0	1	1	0	0	0	1	0	0	0	0	0	0	0	4	0
Epidulcina_cfdelphinae_Madagascar_SYM2_3502H	Leuco2	1	1	1	0	1	1	2	0	1	1	1	2	1	4	4	1	2	1	0	1	1	0	0	0	0	0	0	0	0	0	0	0	0	1	1	0	0	0	1	0	0	0	0	0	0	0	2	0
	total MAGs in species group with feature	4	4	4	0	4	4	4	0	4	4	4	4	4	4	4	4	4	4	0	4	4	0	0	0	0	0	0	0	0	0	0	0	0	4	4	0	0	0	4	0	0	0	0	0	0	0	4	0
	Leuco2	1	1	1	0	1	1	1	0	1	1	1	1	1	1	1	1	1	1	0	1	1	0	0	0	0	0	0	0	0	0	0	0	0	1	1	0	0	0	1	0	0	0	0	0	0	0	1	0
Epidulcina_cfdelphinae_Madagascar_SYM1_3502H	Leuco1	1	1	1	0	0	1	2	0	1	1	1	2	1	2	4	1	2	1	0	0	0	0	0	0	0	0	0	0	0	0	0	0	0	1	1	0	0	0	0	0	0	0	0	0	0	0	1	0
	total MAGs in species group with feature	1	1	1	0	0	1	1	0	1	1	1	1	1	1	1	1	1	1	0	0	0	0	0	0	0	0	0	0	0	0	0	0	0	1	1	0	0	0	0	0	0	0	0	0	0	0	1	0
	Leuco1	1	1	1	0	0	1	1	0	1	1	1	1	1	1	1	1	1	1	0	0	0	0	0	0	0	0	0	0	0	0	0	0	0	1	1	0	0	0	0	0	0	0	0	0	0	0	1	0
Lucinoma_borealis_DevonUK_SYM_L142	Ca. T. gloverae	1	1	1	0	1	1	2	0	1	2	1	2	1	4	4	1	2	1	0	1	1	1	1	1	1	1	0	0	0	0	1	0	1	1	1	0	1	0	1	0	0	0	0	0	0	0	2	0
Lucinoma_borealis_Sweden_SYM_3502G	Ca. T. gloverae	1	2	1	0	1	1	2	0	1	2	1	2	1	4	7	1	2	1	0	1	1	1	1	1	1	1	1	1	1	1	2	1	1	1	1	0	0	0	1	0	0	0	0	0	0	0	2	0
Lucinoma_borealis_Sweden_SYM_SM001	Ca. T. gloverae	1	1	1	0	1	1	2	0	1	2	1	2	1	5	5	1	2	1	0	2	1	1	1	1	1	1	2	1	1	2	1	1	1	2	1	0	0	0	1	0	0	0	0	0	0	0	3	0
Lucinoma_borealis_Sweden_SYM_SM003	Ca. T. gloverae	1	1	1	0	1	1	3	0	1	2	1	2	1	4	5	1	3	1	0	1	1	1	1	1	1	1	1	1	1	1	1	1	1	1	1	0	0	0	1	0	0	0	0	0	0	0	2	0
Lucinoma_annulata_SouthCalifornia_SYM_L136	Ca. T. gloverae	1	1	1	0	1	1	3	0	2	2	1	2	1	5	4	1	3	2	0	1	1	1	1	1	2	1	1	1	2	1	2	1	1	1	2	1	0	0	1	0	0	0	0	0	0	0	5	0
Lucinoma_borealis_DevonUK_SYM_L141	Ca. T. gloverae	1	1	1	0	1	1	2	0	1	2	1	2	1	4	4	1	2	1	0	1	1	1	1	1	1	1	1	1	1	1	1	0	1	1	1	0	0	0	1	0	0	0	0	0	0	0	2	0
Troendleina_suluensis_Philippines_SYM_L032	Ca. T. gloverae	1	1	1	0	1	1	2	0	1	2	1	2	1	4	4	1	2	1	0	1	1	1	1	1	1	1	1	1	1	1	1	1	1	1	1	0	0	0	1	0	0	0	0	0	0	0	2	0
Lucinoma_capensis_Nambia_SYM_LCAP1.fa	Ca. T. gloverae	1	1	1	0	1	1	2	1	0	1	1	1	1	1	1	1	2	1	0	1	0	1	1	1	1	1	1	1	1	1	1	0	1	0	1	0	0	0	1	0	0	0	0	0	0	0	2	0
Lucinoma_capensis_Nambia_SYM_LCAP2.fa	Ca. T. gloverae	1	1	1	0	1	1	2	1	0	1	1	1	1	1	1	1	2	1	0	1	0	1	1	1	1	1	1	1	1	1	1	0	1	0	1	0	0	0	1	0	0	0	0	0	0	0	2	0
Lucinoma_capensis_Nambia_SYM_LCAP3.fa	Ca. T. gloverae	1	1	1	0	1	1	2	1	0	1	1	1	1	1	1	1	2	1	0	1	0	1	1	1	1	1	1	1	1	1	1	0	1	0	1	0	0	0	1	0	0	0	0	0	0	0	2	0
	total MAGs in species group with feature	10	10	10	0	10	10	10	3	7	10	10	10	10	10	10	10	10	10	0	10	7	10	10	10	10	10	9	9	9	9	10	5	10	7	10	1	1	0	10	0	0	0	0	0	0	0	10	0
	Ca. T. gloverae	1	1	1	0	1	1	1	0.3	0.7	1	1	1	1	1	1	1	1	1	0	1	0.7	1	1	1	1	1	0.9	0.9	0.9	0.9	1	0.5	1	0.7	1	0.1	0.1	0	1	0	0	0	0	0	0	0	1	0
Monitilora_ramsayi_MoretonBayQL_SYM_L094	Monit1	1	1	1	0	1	1	2	1	0	1	1	2	1	4	4	1	2	0	1	1	1	0	1	0	0	0	0	0	0	0	0	0	0	1	1	0	1	1	1	1	1	1	1	1	0	1	2	1
	total MAGs in species group with feature	1	1	1	0	1	1	1	1	0	1	1	1	1	1	1	1	1	0	1	1	1	0	1	0	0	0	0	0	0	0	0	0	0	1	1	0	1	1	1	1	1	1	1	1	0	1	1	1
	Monit1	1	1	1	0	1	1	1	1	0	1	1	1	1	1	1	1	1	0	1	1	1	0	1	0	0	0	0	0	0	0	0	0	0	1	1	0	1	1	1	1	1	1	1	1	0	1	1	1
Monitilora_ramsayi_MoretonBayQL_SYM_L095	Monit2	1	1	1	0	1	1	2	4	0	2	1	2	1	4	4	1	2	0	4	1	1	0	0	0	0	0	0	0	0	0	0	0	0	1	1	0	1	1	1	1	0	0	0	0	0	0	2	0
	total MAGs in species group with feature	1	1	1	0	1	1	1	1	0	1	1	1	1	1	1	1	1	0	1	1	1	0	0	0	0	0	0	0	0	0	0	0	0	1	1	0	1	1	1	1	0	0	0	0	0	0	1	0
	Monit2	1	1	1	0	1	1	1	1	0	1	1	1	1	1	1	1	1	0	1	1	1	0	0	0	0	0	0	0	0	0	0	0	0	1	1	0	1	1	1	1	0	0	0	0	0	0	1	0
Myrtea_spinifera_Sweden_SYM_3502F	Myrt1	1	1	1	0	1	1	2	2	0	2	1	2	1	4	4	1	2	0	2	1	1	0	0	0	0	0	0	0	0	0	0	0	0	1	1	0	1	0	1	1	0	0	0	0	0	0	2	0
Myrtea_sp_madagascar_SYM_L025	Myrt1	1	1	1	0	1	1	1	3	0	2	1	2	1	5	4	1	1	0	3	1	0	0	0	0	0	0	0	0	0	0	0	0	0	1	1	0	1	0	1	1	0	0	0	0	0	0	2	0
	total MAGs in species group with feature	2	2	2	0	2	2	2	2	0	2	2	2	2	2	2	2	2	0	2	2	1	0	0	0	0	0	0	0	0	0	0	0	0	2	2	0	2	0	2	2	0	0	0	0	0	0	2	0
	Myrt1	1	1	1	0	1	1	1	1	0	1	1	1	1	1	1	1	1	0	1	1	0.5	0	0	0	0	0	0	0	0	0	0	0	0	1	1	0	1	0	1	1	0	0	0	0	0	0	1	0
Codakia_rugifera_BendalongNSW_SYM_L098	Rugifera1	1	1	1	0	1	1	2	0	1	2	1	2	1	4	4	1	2	1	0	1	1	1	1	1	1	1	1	1	1	1	1	1	1	1	1	0	1	0	1	0	0	0	0	0	0	0	2	0
	total MAGs in species group with feature	1	1	1	0	1	1	1	0	1	1	1	1	1	1	1	1	1	1	0	1	1	1	1	1	1	1	1	1	1	1	1	1	1	1	1	0	1	0	1	0	0	0	0	0	0	0	1	0
	Rugifera1	1	1	1	0	1	1	1	0	1	1	1	1	1	1	1	1	1	1	0	1	1	1	1	1	1	1	1	1	1	1	1	1	1	1	1	0	1	0	1	0	0	0	0	0	0	0	1	0
Bathyaustriella_thionpta_MacauleyCone_Thiohalomonadales_L179	Thiohalo2	1	1	1	0	1	1	3	1	0	1	2	2	1	2	4	1	3	0	1	0	0	0	0	0	0	0	0	0	0	0	0	0	0	1	0	0	0	1	1	0	1	1	1	1	0	1	3	1
Bathyaustriella_thionpta_MacauleyCone_Thiohalomonadales_L180	Thiohalo2	1	1	1	0	1	1	2	1	0	1	2	2	1	2	5	1	2	0	1	0	0	0	0	0	0	0	0	0	0	0	0	0	0	1	0	0	0	1	1	0	1	1	1	1	0	1	3	1
Bathyaustriella_thionpta_MacauleyCone_Thiohalomonadales_L181	Thiohalo2	1	1	1	0	1	1	2	1	0	1	2	2	1	2	4	1	2	0	1	0	0	0	0	0	0	0	0	0	0	0	0	0	0	1	0	0	0	1	1	0	1	1	1	1	0	1	3	1
Bathyaustriella_thionpta_MacauleyCone_Thiohalomonadales_L182	Thiohalo2	1	1	1	0	1	1	2	1	0	1	1	2	1	2	4	1	2	0	1	0	0	0	0	0	0	0	0	0	0	0	0	0	0	1	0	0	0	1	1	0	1	1	1	1	0	1	3	1
Bathyaustriella_thionpta_MacauleyCone_Thiohalomonadales_L183	Thiohalo2	1	1	1	0	1	1	2	1	0	1	2	2	1	2	4	1	2	0	1	0	0	0	0	0	0	0	0	0	0	0	0	0	0	1	0	0	0	1	1	0	1	1	1	1	0	1	3	1
	total MAGs in species group with feature	5	5	5	0	5	5	5	5	0	5	5	5	5	5	5	5	5	0	5	0	0	0	0	0	0	0	0	0	0	0	0	0	0	5	0	0	0	5	5	0	5	5	5	5	0	5	5	5
	Thiohalo2	1	1	1	0	1	1	1	1	0	1	1	1	1	1	1	1	1	0	1	0	0	0	0	0	0	0	0	0	0	0	0	0	0	1	0	0	0	1	1	0	1	1	1	1	0	1	1	1
Taylorina_sp_SalomonSea_Thiohalomonodales_L037	Thiohalo1	0	0	1	0	0	1	2	0	1	1	1	3	1	2	4	1	2	1	0	0	0	0	0	0	0	0	0	0	0	0	0	0	0	1	0	0	0	0	0	0	0	1	0	0	0	0	2	0
	total MAGs in species group with feature	0	0	1	0	0	1	1	0	1	1	1	1	1	1	1	1	1	1	0	0	0	0	0	0	0	0	0	0	0	0	0	0	0	1	0	0	0	0	0	0	0	1	0	0	0	0	1	0
	Thiohalo1	0	0	1	0	0	1	1	0	1	1	1	1	1	1	1	1	1	1	0	0	0	0	0	0	0	0	0	0	0	0	0	0	0	1	0	0	0	0	0	0	0	1	0	0	0	0	1	0
Lucinoma_myriamae_Angola_Thiohalomonadales_L130	Thiohalo4	0	0	1	0	1	1	1	1	0	1	1	2	1	2	4	1	1	0	1	0	0	0	0	0	0	0	0	0	0	0	0	0	0	1	0	0	0	1	1	0	0	0	0	0	0	0	0	0
Lucinoma_myriamae_Angola_Thiohalomonadales_L131	Thiohalo4	0	0	1	0	1	1	1	1	0	2	1	2	1	2	3	1	1	0	1	0	0	0	0	0	0	0	0	0	0	0	0	0	0	1	0	0	0	1	1	0	0	0	0	0	0	0	0	0
Lucinoma_myriamae_Angola_Thiohalomonadales_L132	Thiohalo4	0	0	1	0	1	1	1	1	0	1	1	2	1	2	4	1	1	0	1	0	0	0	0	0	0	0	0	0	0	0	0	0	0	1	1	0	0	1	1	0	0	0	0	0	0	0	0	0
	total MAGs in species group with feature	0	0	3	0	3	3	3	3	0	3	3	3	3	3	3	3	3	0	3	0	0	0	0	0	0	0	0	0	0	0	0	0	0	3	1	0	0	3	3	0	0	0	0	0	0	0	0	0
	Thiohalo4	0	0	1	0	1	1	1	1	0	1	1	1	1	1	1	1	1	0	1	0	0	0	0	0	0	0	0	0	0	0	0	0	0	1	0.333333	0	0	1	1	0	0	0	0	0	0	0	0	0
Bathyaustriella_thionpta_MacauleyCone_Sedimenticola_L181	Sedimenticola1	0	1	1	0	1	1	1	0	1	1	1	2	1	2	5	1	1	1	0	0	0	0	0	0	0	0	0	0	0	0	0	0	0	2	0	0	0	0	1	0	0	0	0	0	0	0	0	0
	total MAGs in species group with feature	0	1	1	0	1	1	1	0	1	1	1	1	1	1	1	1	1	1	0	0	0	0	0	0	0	0	0	0	0	0	0	0	0	1	0	0	0	0	1	0	0	0	0	0	0	0	0	0
	Sedimenticola1	0	1	1	0	1	1	1	0	1	1	1	1	1	1	1	1	1	1	0	0	0	0	0	0	0	0	0	0	0	0	0	0	0	1	0	0	0	0	1	0	0	0	0	0	0	0	0	0
Alviniconcha	γ-1	0	0	1	0	0	0	1	2	0	1	1	1	0	4	6	0	1	0	2	0	0	0	0	0	0	0	0	0	0	0	0	0	0	6	0	0	0	0	1	0	0	0	0	0	0	0	0	0
	total MAGs in species group with feature	0	0	1	0	0	0	1	1	0	1	1	1	0	1	1	0	1	0	1	0	0	0	0	0	0	0	0	0	0	0	0	0	0	1	0	0	0	0	1	0	0	0	0	0	0	0	0	0
	γ-1	0	0	1	0	0	0	1	1	0	1	1	1	0	1	1	0	1	0	1	0	0	0	0	0	0	0	0	0	0	0	0	0	0	1	0	0	0	0	1	0	0	0	0	0	0	0	0	0
Allochromatium_GCA_000025485	Allo	2	2	0	0	0	0	2	0	1	1	1	1	1	2	4	0	2	1	0	1	1	0	0	0	0	0	0	0	0	0	0	0	0	1	1	1	0	1	1	0	1	1	1	1	0	1	1	1
	total MAGs in species group with feature	1	1	0	0	0	0	1	0	1	1	1	1	1	1	1	0	1	1	0	1	1	0	0	0	0	0	0	0	0	0	0	0	0	1	1	1	0	1	1	0	1	1	1	1	0	1	1	1
	Allo	1	1	0	0	0	0	1	0	1	1	1	1	1	1	1	0	1	1	0	1	1	0	0	0	0	0	0	0	0	0	0	0	0	1	1	1	0	1	1	0	1	1	1	1	0	1	1	1
Sedimenticola_selenatireducens_GCA_000428045	Sele	1	1	1	0	1	1	2	1	1	1	1	4	1	2	5	1	2	1	1	1	2	0	0	0	0	0	0	0	2	2	1	0	0	0	1	0	2	0	1	0	0	0	0	0	0	0	2	0
	total MAGs in species group with feature	1	1	1	0	1	1	1	1	1	1	1	1	1	1	1	1	1	1	1	1	1	0	0	0	0	0	0	0	1	1	1	0	0	0	1	0	1	0	1	0	0	0	0	0	0	0	1	0
	Sele	1	1	1	0	1	1	1	1	1	1	1	1	1	1	1	1	1	1	1	1	1	0	0	0	0	0	0	0	1	1	1	0	0	0	1	0	1	0	1	0	0	0	0	0	0	0	1	0
Sedimenticola_thiotaurini_GCA_001007875	Thiot	0	0	1	0	1	1	2	1	1	1	1	3	1	2	5	1	2	1	1	1	2	0	0	0	0	0	0	0	1	1	1	0	0	0	1	0	1	0	1	0	1	1	1	1	0	1	2	1
	total MAGs in species group with feature	0	0	1	0	1	1	1	1	1	1	1	1	1	1	1	1	1	1	1	1	1	0	0	0	0	0	0	0	1	1	1	0	0	0	1	0	1	0	1	0	1	1	1	1	0	1	1	1
	Thiot	0	0	1	0	1	1	1	1	1	1	1	1	1	1	1	1	1	1	1	1	1	0	0	0	0	0	0	0	1	1	1	0	0	0	1	0	1	0	1	0	1	1	1	1	0	1	1	1
Lucinoma_mystery_SalomonSea_SYM_L038	Lucinoma1	0	0	1	0	1	1	2	0	1	2	1	3	1	4	4	1	2	1	0	1	1	1	1	1	1	1	1	1	1	1	1	0	1	1	1	0	0	0	1	0	0	0	0	0	0	0	2	0
Rostrolucina_anterorostrata_Indonesia_SYM_L042	Lucinoma1	0	0	1	0	1	1	2	0	1	2	1	2	1	4	4	1	2	1	0	1	1	0	0	0	0	1	0	1	1	1	2	0	1	1	1	0	0	0	0	0	0	0	0	0	0	0	2	0
	total MAGs in species group with feature	0	0	2	0	2	2	2	0	2	2	2	2	2	2	2	2	2	2	0	2	2	1	1	1	1	2	1	2	2	2	2	0	2	2	2	0	0	0	1	0	0	0	0	0	0	0	2	0
	Lucinoma1	0	0	1	0	1	1	1	0	1	1	1	1	1	1	1	1	1	1	0	1	1	0.5	0.5	0.5	0.5	1	0.5	1	1	1	1	0	1	1	1	0	0	0	0.5	0	0	0	0	0	0	0	1	0
Lucinoma_atalantae_CapeVerde_THIO_L138.fa	Thiohalo3	0	0	1	0	0	0	1	0	0	1	1	1	1	1	1	0	1	0	0	0	0	0	0	0	0	0	0	0	0	0	0	0	0	0	0	0	0	0	0	0	0	0	0	0	0	0	0	0
	total MAGs in species group with feature	0	0	1	0	0	0	1	0	0	1	1	1	1	1	1	0	1	0	0	0	0	0	0	0	0	0	0	0	0	0	0	0	0	0	0	0	0	0	0	0	0	0	0	0	0	0	0	0
	Thiohalo3	0	0	1	0	0	0	1	0	0	1	1	1	1	1	1	0	1	0	0	0	0	0	0	0	0	0	0	0	0	0	0	0	0	0	0	0	0	0	0	0	0	0	0	0	0	0	0	0
GCF_016097415.1_ASM1609741v1_genomic.fa	Giga1	0	1	1	0	1	0	1	1	1	1	1	1	0	1	1	0	1	1	1	1	0	0	0	0	0	0	0	0	0	0	0	0	0	0	1	0	0	0	1	0	0	0	0	0	0	0	0	0
	total MAGs in species group with feature	0	1	1	0	1	0	1	1	1	1	1	1	0	1	1	0	1	1	1	1	0	0	0	0	0	0	0	0	0	0	0	0	0	0	1	0	0	0	1	0	0	0	0	0	0	0	0	0
	Giga1	0	1	1	0	1	0	1	1	1	1	1	1	0	1	1	0	1	1	1	1	0	0	0	0	0	0	0	0	0	0	0	0	0	0	1	0	0	0	1	0	0	0	0	0	0	0	0	0
[truncated: 233 more columns]

## Sheet: S8 Presence of genes in assembl
Table S8: Presence of gene annotations in assemblies
	Methylotrophy pathway (pqq)							Diazotrophy, nitrogenase																						APR		FCC
gene	pqqB	pqqC	pqqD	pqqE	mxaF	exaA	exaB	nifA	nifB	nifD	nifE	nifF	nifH	nifJ	nifK	nifL	nifM	nifN	nifQ	nifS	nifT	nifU	nifV	nifW	nifX	nifY	nifZ	soxY	soxZ	Adenylylsulfate reductase alpha-subunit (EC 1.8.99.2) aprA	Adenylylsulfate reductase beta-subunit (EC 1.8.99.2) aprB	fccA	fccB
annotation source	EGGNOG	EGGNOG	EGGNOG	EGGNOG	EGGNOG	EGGNOG	EGGNOG	EGGNOG	EGGNOG	EGGNOG	EGGNOG	EGGNOG	EGGNOG	EGGNOG	EGGNOG	EGGNOG	EGGNOG	EGGNOG	EGGNOG	EGGNOG	EGGNOG	EGGNOG	EGGNOG	EGGNOG	EGGNOG	EGGNOG	EGGNOG	EGGNOG	EGGNOG	EGGNOG	EGGNOG	EGGNOG	EGGNOG
assembly
2PP4	1	1	1	1	2	2	1	3	2	3	2	0	2	14	3	3	3	3	2	4	3	2	2	3	2	3	4	2	2	2	1	1	2
3502B	1	1	1	1	1	1	1	5	3	4	2	3	1	1	4	4	1	1	3	1	1	2	1	1	1	1	1	1	1	3	2	2	1
3502F	2	2	0	0	0	0	0	0	0	0	0	0	0	9	1	1	1	1	0	1	0	3	1	0	0	0	0	1	1	1	1	1	1
3502G	1	1	1	1	1	1	1	0	0	0	0	0	0	2	0	0	0	0	0	0	0	0	0	0	0	0	1	1	1	1	1	1	1
3502H	0	0	0	1	0	0	1	0	0	0	0	0	0	3	1	0	0	1	0	0	0	0	0	0	0	1	0	2	2	3	3	2	2
3503D	1	1	1	1	1	1	1	1	1	1	1	2	1	5	1	2	1	1	1	3	1	3	1	1	1	1	1	2	2	4	2	4	1
3503E	1	1	1	1	1	1	1	2	1	1	1	2	1	5	1	3	1	1	1	5	1	4	1	1	1	1	1	1	1	4	2	2	1
clacobastim108	2	2	2	2	2	2	2	2	4	3	3	1	2	7	2	3	2	3	2	3	2	6	2	2	3	2	3	3	3	5	3	3	2
clacobastim110	2	2	2	4	2	3	2	2	2	3	2	1	2	8	2	3	2	2	2	3	2	4	2	2	2	2	2	3	3	3	3	6	3
clacobastim111COMBINEDruns	2	2	2	2	2	2	2	4	3	4	3	1	3	7	3	3	3	3	3	3	3	4	3	2	3	3	3	3	3	3	3	6	2
clacobocaspm43run1	2	2	2	2	2	2	2	2	2	2	2	1	2	8	2	2	2	2	2	2	2	2	2	2	2	2	3	3	3	3	3	4	3
clacocahuit002	1	1	1	2	1	1	1	1	1	1	1	1	1	7	1	1	1	1	1	1	1	2	1	1	1	1	2	1	1	2	2	1	1
clacocristo007	2	2	2	2	2	2	2	2	2	2	2	1	2	8	2	2	2	2	2	3	2	2	2	2	2	2	3	3	3	3	3	5	2
clacocristo008	2	2	2	2	2	2	2	2	2	3	2	1	2	4	2	2	2	2	2	2	2	2	2	2	2	2	3	3	3	3	3	2	2
clacocristo010	2	2	2	2	2	2	2	3	4	2	3	1	2	11	2	3	2	3	2	3	2	4	2	2	2	2	3	3	3	3	3	3	2
clacocristo016	2	2	2	5	4	5	3	2	3	4	6	1	3	15	3	6	3	4	2	5	2	7	3	2	2	2	3	3	3	9	3	8	5
clacodrago038	2	2	2	2	2	2	2	3	2	4	4	3	2	7	2	3	2	4	2	4	2	5	2	2	3	2	4	3	3	5	3	3	3
clacojamaic003	1	1	1	1	1	1	1	1	1	1	1	1	1	2	1	1	1	1	1	1	1	1	1	1	1	1	1	1	1	4	2	1	1
clacopuebla005	3	3	2	3	3	3	2	4	3	3	4	1	2	11	2	5	2	2	2	2	2	4	2	2	2	2	3	3	3	3	3	2	3
clacosolart023	2	2	2	2	2	2	2	4	2	4	4	1	3	12	3	5	4	4	2	2	2	3	2	2	2	2	3	3	3	6	5	3	2
clacosolart025	2	3	2	2	4	2	3	2	3	2	6	1	2	11	6	5	3	3	2	5	2	5	4	2	2	2	4	3	3	6	3	4	2
clacostmartm61COMBINEDruns	2	2	2	2	2	2	2	2	2	3	5	1	2	7	2	4	3	2	3	3	2	2	2	2	2	2	3	3	3	3	3	2	4
clacostrist055	2	2	2	2	2	3	2	2	2	2	2	1	3	6	4	5	2	2	2	2	2	2	2	2	2	2	3	3	3	5	3	4	2
clacostrist064	4	2	2	4	4	3	2	2	4	3	5	1	2	10	3	5	3	3	2	2	2	2	3	2	2	2	4	3	3	7	3	6	6
cteorfloridm17	1	1	1	1	0	1	1	3	3	4	3	3	3	3	3	4	3	3	1	2	1	2	2	1	2	2	2	1	1	4	4	1	3
divaljamaic004	2	2	1	1	1	3	1	1	2	2	3	0	2	19	4	2	3	2	1	2	1	2	1	1	2	1	1	2	4	2	2	2	3
ELBAC10	0	1	1	0	0	1	1	3	3	1	2	2	4	19	3	4	3	3	3	5	3	6	2	2	1	3	3	6	3	6	4	3	4
HARV1	0	1	1	0	3	2	0	1	3	3	1	1	0	14	1	3	1	0	1	0	1	0	1	0	0	1	1	2	3	3	1	1	2
HARV2	0	0	0	1	1	3	2	0	2	1	0	0	0	12	1	2	0	0	0	1	0	1	0	0	0	1	0	1	2	1	1	1	4
HARV3	0	1	0	4	1	3	0	4	0	0	1	0	1	39	2	4	1	0	0	3	0	4	5	1	0	0	0	2	3	9	4	2	8
HARV4	0	1	0	1	1	1	1	2	4	2	0	0	2	8	1	4	1	1	0	1	1	1	2	0	2	0	0	3	3	3	1	1	4
KOTO1	0	0	0	0	0	1	1	2	1	1	1	1	1	2	1	1	1	1	1	1	1	1	1	1	1	1	1	2	1	2	2	1	1
KOTO2	0	0	0	0	0	2	1	1	1	2	1	1	2	5	1	1	1	1	1	2	1	1	1	1	1	1	1	2	1	3	2	1	1
KOTO3	1	0	0	0	0	1	1	2	1	1	2	1	1	3	1	3	1	2	1	1	1	1	1	1	1	1	2	2	1	3	2	3	1
KSA1	0	0	0	1	1	1	0	1	1	1	1	1	1	14	3	2	1	2	1	2	1	3	2	1	2	1	1	2	1	3	2	3	3
KSA2	0	1	0	0	0	1	1	4	2	2	1	2	1	8	1	2	1	1	1	1	1	2	2	1	1	2	2	2	1	5	2	2	3
L001	0	0	0	0	0	0	0	0	0	0	1	0	0	3	0	0	0	0	0	0	0	0	0	0	0	0	0	1	1	1	1	2	1
L002	1	1	1	1	1	1	1	0	0	0	0	0	0	6	0	0	0	0	0	0	0	0	0	0	0	0	0	1	1	1	1	1	1
L003	1	1	1	6	2	2	1	1	1	1	1	1	1	7	1	4	1	1	1	1	1	2	1	1	1	1	2	1	1	2	2	1	3
L005R	0	0	0	0	0	0	0	0	0	0	0	0	0	3	0	1	0	0	0	0	0	0	0	0	0	0	0	1	1	1	1	1	1
L011	1	1	1	1	2	1	1	0	0	0	0	0	0	5	0	0	0	0	0	0	0	0	1	0	0	0	1	1	2	1	1	1	1
L019	0	0	0	0	0	0	0	0	0	1	0	0	0	2	0	0	0	0	0	0	0	0	0	0	0	0	0	1	1	1	1	1	1
L020	0	0	0	0	0	0	0	0	0	1	0	0	0	3	0	1	0	0	0	0	0	0	0	0	0	0	0	1	1	1	1	1	1
L025	0	0	0	0	0	0	0	0	0	0	0	0	0	2	0	0	0	0	0	0	0	1	0	0	0	0	0	1	1	1	1	1	1
L029	1	1	1	1	1	1	1	0	1	0	0	0	0	2	0	0	0	0	0	0	0	0	1	0	0	0	1	2	2	1	1	1	1
L032	1	1	1	1	1	1	1	0	0	0	0	0	0	3	0	0	0	0	0	1	0	0	0	0	0	0	0	1	1	1	1	1	1
L036	3	2	2	8	3	3	4	8	0	0	0	0	0	14	0	2	0	0	0	7	0	6	2	0	2	0	1	1	1	9	3	2	2
L037	0	0	0	0	0	0	0	0	1	0	0	0	0	3	0	0	0	0	0	0	0	0	0	0	0	0	0	1	1	1	1	1	1
L038	1	1	1	1	1	1	1	0	0	0	0	0	0	2	0	0	0	0	0	0	0	0	0	0	0	0	0	1	1	3	3	1	1
L042	0	1	0	5	1	6	2	8	0	0	0	0	0	9	0	1	0	0	0	13	0	15	1	0	2	0	1	1	1	6	4	1	1
L043	0	0	0	1	0	0	0	0	0	0	0	0	0	12	0	1	0	0	0	1	0	0	0	0	1	0	0	1	1	1	1	1	1
L046	1	1	2	2	1	1	1	1	3	3	3	2	2	1	5	3	2	2	1	2	1	1	2	1	2	2	2	1	1	2	2	1	3
L082	1	1	1	3	0	1	1	1	1	1	1	1	1	2	3	4	1	1	1	1	1	2	1	1	1	1	1	1	1	3	2	1	1
L085	0	0	0	0	0	0	0	2	1	1	1	0	2	5	1	2	2	2	2	1	1	1	1	2	1	1	1	1	1	1	1	1	1
L094	0	4	0	0	4	5	2	2	4	5	4	0	5	37	3	5	3	3	3	4	2	3	4	2	2	3	3	7	6	6	2	5	8
L095	0	1	0	0	0	0	0	0	0	0	0	0	0	2	0	0	0	0	0	0	0	0	0	0	0	0	0	1	1	1	1	1	1
L098	1	1	1	1	1	1	1	0	0	0	0	0	0	4	0	0	0	0	0	0	0	0	0	0	0	0	0	1	1	1	1	1	1
L130	0	0	0	1	0	0	0	1	0	0	0	0	0	2	0	0	0	0	0	0	0	0	0	0	0	0	0	1	1	4	2	1	1
L131	0	0	0	0	0	0	0	1	0	1	0	0	0	1	0	0	0	0	0	0	0	0	0	0	0	0	0	1	1	4	2	1	1
L132	0	0	0	0	0	0	0	0	1	0	0	0	0	1	0	0	0	0	0	0	0	0	0	0	0	0	0	1	1	6	6	1	1
L136	1	1	1	3	1	1	1	0	0	0	0	0	0	6	0	1	0	0	0	0	0	0	1	0	0	0	0	1	1	1	1	1	2
L141	1	1	1	1	2	1	1	0	0	0	0	0	0	2	0	0	0	0	0	0	0	0	1	0	0	0	0	1	1	1	1	1	1
L142	1	1	1	1	1	2	0	0	0	0	0	0	0	2	0	0	0	0	0	0	0	0	0	0	0	0	0	1	1	1	1	1	1
L173	0	0	0	0	0	1	1	1	1	1	1	1	1	9	1	1	1	1	1	2	1	1	1	1	1	1	1	2	1	2	2	1	1
L174	0	0	0	0	0	1	1	1	1	1	1	1	1	7	1	1	1	1	1	1	1	1	1	1	1	1	1	2	1	2	2	1	1
L175	0	0	0	0	0	1	1	1	2	1	1	1	1	3	1	2	1	1	1	2	1	1	1	1	1	1	1	2	1	2	2	1	1
L179	0	0	0	0	0	0	0	1	1	1	1	0	1	6	1	2	1	1	1	1	1	1	1	1	2	1	2	1	1	2	1	2	2
L180	0	1	0	0	0	0	0	1	1	1	1	0	1	3	1	2	1	1	1	1	1	1	1	1	1	2	1	1	1	4	2	2	2
L181	1	0	0	0	0	1	0	2	1	1	1	0	1	4	1	2	2	1	1	2	1	3	2	2	1	1	2	3	4	2	3	2	2
L182	0	0	0	0	0	0	0	1	1	1	1	0	1	3	1	2	1	1	1	1	1	1	1	1	1	1	1	1	1	1	1	2	2
L183	0	0	0	0	0	0	0	1	1	1	1	0	1	9	1	2	1	1	1	1	1	2	1	1	1	1	1	1	1	1	2	2	2
L191	1	1	1	1	1	1	1	3	4	2	2	3	2	8	2	9	2	2	2	3	1	2	1	1	2	1	1	1	1	4	3	1	2
L192	1	2	1	1	1	1	1	3	3	5	3	3	2	8	2	5	2	4	2	2	1	1	2	2	2	2	2	1	1	6	3	2	3
L193	1	1	1	1	1	1	1	1	1	1	1	2	1	2	1	2	1	2	1	1	1	1	1	1	1	1	1	1	2	2	2	1	1
L201	1	1	1	1	1	1	1	1	1	2	1	1	1	2	1	1	1	1	1	1	1	2	1	1	1	1	1	1	1	2	2	1	1
L205R	1	1	1	1	1	1	1	1	1	2	1	1	1	1	1	1	1	1	1	1	1	1	1	1	1	1	1	1	1	2	2	1	1
LCM6	0	1	0	2	2	2	0	4	2	0	1	0	1	10	2	1	0	0	0	0	1	1	1	2	0	1	0	1	1	2	1	1	2
LCM7	0	0	0	0	0	1	1	0	1	1	1	0	0	3	1	1	0	0	0	0	0	0	0	0	0	0	0	1	1	2	1	1	3
LCM9	0	1	0	0	1	0	1	1	0	1	0	0	0	1	1	1	0	0	0	0	0	0	0	0	0	0	0	1	1	2	1	1	2
LLM	1	2	1	1	1	1	1	3	1	1	2	2	1	8	2	1	1	1	1	3	1	3	1	1	1	1	1	1	2	2	2	3	1
LLP1	1	1	0	1	1	2	1	3	2	2	1	1	2	13	2	3	1	2	1	2	1	2	1	1	2	2	2	2	1	2	3	2	3
LPN	0	0	0	1	1	2	1	1	1	3	1	1	2	14	1	3	1	1	2	2	1	2	3	1	1	2	1	2	1	6	3	2	1
LRAP1	0	1	0	0	0	2	2	2	2	1	1	1	1	8	1	2	1	2	1	1	1	5	1	1	3	2	2	4	2	2	3	2	1
LRAP2	2	2	0	0	0	3	2	3	4	3	1	1	3	26	2	2	2	1	1	4	2	4	1	2	1	1	3	3	3	3	3	2	2
LRAP3	1	1	0	1	1	3	1	1	2	1	1	1	1	9	1	1	3	3	1	3	1	2	1	1	1	2	2	2	1	3	3	3	2
SM001	1	1	1	1	1	4	2	0	0	0	0	0	0	3	0	0	0	0	0	0	0	0	0	0	0	0	1	1	1	1	1	1	1
SM002	2	2	1	2	2	3	1	0	0	0	0	0	0	10	0	0	1	0	0	0	0	0	0	0	0	0	1	1	2	5	2	2	2
SM003	1	1	1	1	1	1	1	0	1	0	0	0	0	2	0	0	1	0	0	0	0	0	0	0	0	0	1	1	1	1	2	1	1
unknocarene035	2	2	2	4	5	4	2	5	3	3	4	1	2	9	3	3	4	7	3	4	3	5	3	2	3	3	4	3	3	7	4	4	6
L138	1	1	0	0	1	1	0	0	0	1	0	0	0	13	0	1	0	0	0	0	0	0	1	0	0	0	0	2	2	5	3	1	2
LCAP1	1	1	1	1	1	1	1	0	0	0	0	0	0	4	0	0	0	0	0	2	0	2	0	0	0	0	0	1	1	2	1	1	1
LCAP2	1	1	1	1	1	1	1	0	0	0	0	0	0	4	0	0	0	0	0	2	0	1	1	0	0	0	0	1	1	1	1	1	1
LCAP3	1	1	1	1	1	1	1	0	0	0	0	0	0	2	0	0	0	0	0	0	0	0	0	0	0	0	0	1	1	1	1	1	1

## Sheet: S9 nifH in L029 90%
Table S9: Coverage of Ca. T. endolucinida nif genes in L029 at 90% identity
Gene	Coverage	Length	Ref_GC	Covered_percent	Covered_bases	Plus_reads	Minus_reads	Read_GC	Median_fold	Std_Dev
fig|6666666.554529.peg.2099 Nitrogenase (molybdenum-iron)-specific transcriptional regulator NifA [Unknown sp. Thiodiazotropha_endolucinida_GCA_001715975	0.1936	1560	0.5647	13.141	205	1	1	0.5728	0	0.53
fig|6666666.554529.peg.2098 Nitrogenase FeMo-cofactor synthesis FeS core scaffold and assembly protein NifB [Unknown sp. Thiodiazotropha_endolucinida_GCA_001715975	0.6003	1501	0.592	32.7115	491	3	3	0.6293	0	1
fig|6666666.554529.peg.2073 Nitrogenase FeMo-cofactor scaffold and assembly protein NifE [Unknown sp. Thiodiazotropha_endolucinida_GCA_001715975	0.4311	1401	0.5946	13.7045	192	2	2	0.5795	0	1.14
fig|6666666.554529.peg.2072 Nitrogenase FeMo-cofactor scaffold and assembly protein NifN [Unknown sp. Thiodiazotropha_endolucinida_GCA_001715975	0.1421	1422	0.6062	7.5246	107	1	1	0.6584	0	0.51
fig|6666666.554529.peg.2091 Nitrogenase FeMo-cofactor synthesis molybdenum delivery protein NifQ [Unknown sp. Thiodiazotropha_endolucinida_GCA_001715975	0	576	0.5608	0	0	0	0	0	0	0
fig|6666666.554529.peg.2056 Nitrogenase stabilizing/protective protein NifW [Unknown sp. Thiodiazotropha_endolucinida_GCA_001715975	0	348	0.5029	0	0	0	0	0	0	0
fig|6666666.554529.peg.2054 NifM protein [Unknown sp. Thiodiazotropha_endolucinida_GCA_001715975	0	870	0.5356	0	0	0	0	0	0	0
fig|6666666.554529.peg.2083 Nitrogenase (molybdenum-iron) reductase and maturation protein NifH [Unknown sp. Thiodiazotropha_endolucinida_GCA_001715975	0	876	0.5742	0	0	0	0	0	0	0
fig|6666666.554529.peg.2082 Nitrogenase (molybdenum-iron) alpha chain (EC 1.18.6.1) [Unknown sp. Thiodiazotropha_endolucinida_GCA_001715975	0.3212	1482	0.5628	8.2321	122	2	2	0.4916	0	1.08
fig|6666666.554529.peg.2081 Nitrogenase (molybdenum-iron) beta chain (EC 1.18.6.1) [Unknown sp. Thiodiazotropha_endolucinida_GCA_001715975	0	1572	0.5592	0	0	0	0	0	0	0
fig|6666666.554529.peg.2055 NifZ protein [Unknown sp. Thiodiazotropha_endolucinida_GCA_001715975	0	426	0.5915	0	0	0	0	0	0	0
																							1

## Sheet: S10 nifH in L029 95%
Table S10: Coverage of Ca. T. endolucinida nif genes in L029 at 95% identity
#ID	Coverage	Length	Ref_GC	Covered_percent	Covered_bases	Plus_reads	Minus_reads	Read_GC	Median_fold	Std_Dev
fig|6666666.554529.peg.2099 Nitrogenase (molybdenum-iron)-specific transcriptional regulator NifA [Unknown sp. Thiodiazotropha_endolucinida_GCA_001715975	0.1936	1560	0.5647	13.141	205	1	1	0.5728	0	0.53
fig|6666666.554529.peg.2098 Nitrogenase FeMo-cofactor synthesis FeS core scaffold and assembly protein NifB [Unknown sp. Thiodiazotropha_endolucinida_GCA_001715975	0.6003	1501	0.592	32.7115	491	3	3	0.6293	0	1
fig|6666666.554529.peg.2073 Nitrogenase FeMo-cofactor scaffold and assembly protein NifE [Unknown sp. Thiodiazotropha_endolucinida_GCA_001715975	0.4311	1401	0.5946	13.7045	192	2	2	0.5795	0	1.14
fig|6666666.554529.peg.2072 Nitrogenase FeMo-cofactor scaffold and assembly protein NifN [Unknown sp. Thiodiazotropha_endolucinida_GCA_001715975	0.1421	1422	0.6062	7.5246	107	1	1	0.6584	0	0.51
fig|6666666.554529.peg.2091 Nitrogenase FeMo-cofactor synthesis molybdenum delivery protein NifQ [Unknown sp. Thiodiazotropha_endolucinida_GCA_001715975	0	576	0.5608	0	0	0	0	0	0	0
fig|6666666.554529.peg.2056 Nitrogenase stabilizing/protective protein NifW [Unknown sp. Thiodiazotropha_endolucinida_GCA_001715975	0	348	0.5029	0	0	0	0	0	0	0
fig|6666666.554529.peg.2054 NifM protein [Unknown sp. Thiodiazotropha_endolucinida_GCA_001715975	0	870	0.5356	0	0	0	0	0	0	0
fig|6666666.554529.peg.2083 Nitrogenase (molybdenum-iron) reductase and maturation protein NifH [Unknown sp. Thiodiazotropha_endolucinida_GCA_001715975	0	876	0.5742	0	0	0	0	0	0	0
fig|6666666.554529.peg.2082 Nitrogenase (molybdenum-iron) alpha chain (EC 1.18.6.1) [Unknown sp. Thiodiazotropha_endolucinida_GCA_001715975	0.3212	1482	0.5628	8.2321	122	2	2	0.4916	0	1.08
fig|6666666.554529.peg.2081 Nitrogenase (molybdenum-iron) beta chain (EC 1.18.6.1) [Unknown sp. Thiodiazotropha_endolucinida_GCA_001715975	0	1572	0.5592	0	0	0	0	0	0	0
fig|6666666.554529.peg.2055 NifZ protein [Unknown sp. Thiodiazotropha_endolucinida_GCA_001715975	0	426	0.5915	0	0	0	0	0	0	0

[truncated: 1 more sheets: S11 Omega values]
