# Supplementary material for: Gene loss and symbiont switching during adaptation to the deep sea in a globally distributed symbiosis
Source: ISME J. 2023 Jan 13;17(3):453–66. doi: 10.1038/s41396-022-01355-z (PMC9938160; doi:10.1038/s41396-022-01355-z)
Supplement: Supplementary file 3 — Supplementary Dataset_S1 [file 41396_2022_1355_MOESM3_ESM.xlsx]

## Sheet: Dataset_S1_fastANI_thiodiazo
genome 1	genome 2	ANI	segments aligned	total segments
Allochromatium_vinosum_GCA_000025485.fa	Allochromatium_vinosum_GCA_000025485.fa	100	1221	1222
Allochromatium_vinosum_GCA_000025485.fa	Sedimenticola_endophacoides_GCA_002084205.fa	83.5658	3	1222
Allochromatium_vinosum_GCA_000025485.fa	Sedimenticola_endophacoides_GCA_002084245.fa	80.9202	11	1222
Allochromatium_vinosum_GCA_000025485.fa	Sedimenticola_endophacoides_GCA_002084125.fa	78.0337	5	1222
Allochromatium_vinosum_GCA_000025485.fa	Sedimenticola_endophacoides_GCA_002084295.fa	77.824	38	1222
Allochromatium_vinosum_GCA_000025485.fa	Sedimenticola_endophacoides_GCA_002084095.fa	77.7663	39	1222
Allochromatium_vinosum_GCA_000025485.fa	Sedimenticola_endophacoides_GCA_002084055.fa	77.6436	59	1222
Allochromatium_vinosum_GCA_000025485.fa	Sedimenticola_endophacoides_GCA_002084275.fa	77.5257	72	1222
Allochromatium_vinosum_GCA_000025485.fa	Sedimenticola_endophacoides_GCA_003062345.fa	77.3659	170	1222
Allochromatium_vinosum_GCA_000025485.fa	Sedimenticola_endophacoides_GCA_002084195.fa	77.2362	166	1222
Allochromatium_vinosum_GCA_000025485.fa	Sedimenticola_endophacoides_GCA_002084045.fa	77.1908	148	1222
Allochromatium_vinosum_GCA_000025485.fa	Sedimenticola_endophacoides_GCA_002084175.fa	77.1845	157	1222
Allochromatium_vinosum_GCA_000025485.fa	Sedimenticola_endophacoides_GCA_002084215.fa	76.5935	24	1222
Anodontia_alba_STRI_SYM_2PP4.fa	Anodontia_alba_STRI_SYM_2PP4.fa	100	1331	1340
Anodontia_alba_STRI_SYM_2PP4.fa	Clathrolucina_costata_STRI_SYM_clacostrist064.fa	98.9655	1231	1340
Anodontia_alba_STRI_SYM_2PP4.fa	Clathrolucina_costata_Cristobal_SYM_clacocristo007.fa	98.9408	1229	1340
Anodontia_alba_STRI_SYM_2PP4.fa	Clathrolucina_costata_BocasdelToro_SYM_clacobocaspm43run1.fa	98.9317	1219	1340
Anodontia_alba_STRI_SYM_2PP4.fa	Clathrolucina_costata_BocasdelDrago_SYM_clacodrago038.fa	98.9288	1180	1340
Anodontia_alba_STRI_SYM_2PP4.fa	Clathrolucina_costata_Cristobal_SYM_clacocristo008.fa	98.917	1233	1340
Anodontia_alba_STRI_SYM_2PP4.fa	Clathrolucina_costata_Cristobal_SYM_clacocristo016.fa	98.9072	1234	1340
Anodontia_alba_STRI_SYM_2PP4.fa	Clathrolucina_costata_IslaSolarte_SYM_clacosolart023.fa	98.8741	1245	1340
Anodontia_alba_STRI_SYM_2PP4.fa	Clathrolucina_costata_PuntaPuebla_SYM_clacopuebla005.fa	98.8696	1210	1340
Anodontia_alba_STRI_SYM_2PP4.fa	Clathrolucina_costata_STRI_SYM_clacostrist055.fa	98.84	1207	1340
Anodontia_alba_STRI_SYM_2PP4.fa	Clathrolucina_costata_IslaSolarte_SYM_clacosolart025.fa	98.8289	1202	1340
Anodontia_alba_STRI_SYM_2PP4.fa	Divalinga_quadrisulcata_Jamaica_SYM_divaljamaic004.fa	98.4797	1220	1340
Anodontia_alba_STRI_SYM_2PP4.fa	Clathrolucina_costata_StMartin_SYM1_clacostmartm61COMBINEDruns.fa	98.4433	1207	1340
Anodontia_alba_STRI_SYM_2PP4.fa	Clathrolucina_costata_Bastimentos_SYM_clacobastim110.fa	98.4248	1100	1340
Anodontia_alba_STRI_SYM_2PP4.fa	Thiodiazotropha_endolucinida_GCA_001715975.fa	98.421	1230	1340
Anodontia_alba_STRI_SYM_2PP4.fa	Clathrolucina_costata_Carenero_SYM_unknocarene035.fa	98.3474	1157	1340
Anodontia_alba_STRI_SYM_2PP4.fa	Clathrolucina_costata_Bastimentos_SYM_clacobastim108.fa	98.3405	1140	1340
Anodontia_alba_STRI_SYM_2PP4.fa	Clathrolucina_costata_Bastimentos_SYM_clacobastim111COMBINEDruns.fa	98.3255	1170	1340
Anodontia_alba_STRI_SYM_2PP4.fa	Cardiolucina_cfQuadrata_Madagascar_SYM_L029.fa	96.2831	1158	1340
Anodontia_alba_STRI_SYM_2PP4.fa	Ctena_GCA_003058525.fa	94.7708	1190	1340
Anodontia_alba_STRI_SYM_2PP4.fa	Ctena_GCA_003058535.fa	94.1971	836	1340
Anodontia_alba_STRI_SYM_2PP4.fa	Ctena_GCA_003094555.fa	81.8875	818	1340
Anodontia_alba_STRI_SYM_2PP4.fa	Ctena_GCA_003094575.fa	81.7846	517	1340
Anodontia_alba_STRI_SYM_2PP4.fa	Ctena_GCA_003094515.fa	81.7328	769	1340
Anodontia_alba_STRI_SYM_2PP4.fa	Ctena_GCA_003058485.fa	80.4984	768	1340
Anodontia_alba_STRI_SYM_2PP4.fa	Ctena_GCA_003094475.fa	80.4684	651	1340
Anodontia_alba_STRI_SYM_2PP4.fa	Ctena_GCA_003058495.fa	80.4434	763	1340
Anodontia_alba_STRI_SYM_2PP4.fa	Ctena_GCA_003094535.fa	80.4086	745	1340
Anodontia_alba_STRI_SYM_2PP4.fa	Ctena_GCA_003058545.fa	80.3718	739	1340
Anodontia_alba_STRI_SYM_2PP4.fa	Ctena_GCA_003094495.fa	80.3307	705	1340
Anodontia_alba_STRI_SYM_2PP4.fa	Monitilora_ramsayi_MoretonBayQL_SYM_L094.fa	80.1333	299	1340
Anodontia_alba_STRI_SYM_2PP4.fa	Sedimenticola_endophacoides_GCA_002084205.fa	80.0268	6	1340
Anodontia_alba_STRI_SYM_2PP4.fa	Clathrolucina_costata_BocasdelDrago_SYMTRANSOCEAN_clacodrago038.fa	78.6508	335	1340
Anodontia_alba_STRI_SYM_2PP4.fa	Monitilora_ramsayi_MoretonBayQL_SYM_L095.fa	78.474	270	1340
Anodontia_alba_STRI_SYM_2PP4.fa	Dulcina_madagascarenis_Madagascar_SYM_L019.fa	78.4457	425	1340
Anodontia_alba_STRI_SYM_2PP4.fa	Dulcina_madagascarenis_Madagascar_SYM_L020.fa	78.4175	423	1340
Anodontia_alba_STRI_SYM_2PP4.fa	Epidulcina_cfdelphinae_Madagascar_SYM2_3502H.fa	78.398	430	1340
Anodontia_alba_STRI_SYM_2PP4.fa	Loripes_orbiculatus_Mauritania_SYMTRANSOCEAN_3502B.fa	78.3126	235	1340
Anodontia_alba_STRI_SYM_2PP4.fa	Dulcina_madagascarenis_Madagascar_SYM_L043.fa	78.2576	362	1340
Anodontia_alba_STRI_SYM_2PP4.fa	Gloverina_cfVestifex_BismarckSea_SYM_L005R.fa	78.2387	170	1340
Anodontia_alba_STRI_SYM_2PP4.fa	Loripes_orbiculatus_Mauritania_SYMTRANSOCEAN_3503E.fa	78.236	312	1340
Anodontia_alba_STRI_SYM_2PP4.fa	Stewartia_GCA_003676115.fa	78.226	191	1340
Anodontia_alba_STRI_SYM_2PP4.fa	Gloverina_cfVestifex_BismarckSea_SYM_L005.fa	78.2158	168	1340
Anodontia_alba_STRI_SYM_2PP4.fa	Lucinoma_aequizonata_California_SYM_HARV4.fa	78.2003	129	1340
Anodontia_alba_STRI_SYM_2PP4.fa	Loripes_clausus_Mozambique_SYMTRANSOCEAN_L191.fa	78.1998	336	1340
Anodontia_alba_STRI_SYM_2PP4.fa	Sedimenticola_endophacoides_GCA_002084275.fa	78.1943	64	1340
Anodontia_alba_STRI_SYM_2PP4.fa	Clathrolucina_costata_CahuitaNorth_SYMTRANSOCEAN_clacocahuit002.fa	78.149	340	1340
Anodontia_alba_STRI_SYM_2PP4.fa	Lucinoma_aequizonata_California_SYM_HARV3.fa	78.1453	130	1340
Anodontia_alba_STRI_SYM_2PP4.fa	Lucinoma_capensis_Nambia_SYM_LCAP3.fa	78.1396	372	1340
Anodontia_alba_STRI_SYM_2PP4.fa	Lucinoma_aequizonata_California_SYM_LCM9.fa	78.1335	128	1340
Anodontia_alba_STRI_SYM_2PP4.fa	Notomyrtea_botanica_VictorHarbourSA_SYM_L085.fa	78.1258	136	1340
Anodontia_alba_STRI_SYM_2PP4.fa	Lucinoma_aequizonata_California_SYM_LCM6.fa	78.1102	130	1340
Anodontia_alba_STRI_SYM_2PP4.fa	Lucinoma_aequizonata_California_SYM_HARV2.fa	78.1024	132	1340
Anodontia_alba_STRI_SYM_2PP4.fa	Rugalucina_munda_TinBayQL_SYMTRANSOCEAN_L046.fa	78.0946	312	1340
Anodontia_alba_STRI_SYM_2PP4.fa	Loripes_orbiculatus_Mauritania_SYMTRANSOCEAN_3503D.fa	78.0889	307	1340
Anodontia_alba_STRI_SYM_2PP4.fa	Lucinoma_aequizonata_California_SYM_HARV1.fa	78.087	137	1340
Anodontia_alba_STRI_SYM_2PP4.fa	Epidulcina_cfdelphinae_Madagascar_SYM1_3502H.fa	78.085	311	1340
Anodontia_alba_STRI_SYM_2PP4.fa	Gonimyrtea_cfFemisimica_IlesSalomon_SYM_L011.fa	78.0792	352	1340
Anodontia_alba_STRI_SYM_2PP4.fa	Clathrolucina_costata_Bastimentos_SYMTRANSOCEAN_clacobastim108.fa	78.0696	290	1340
Anodontia_alba_STRI_SYM_2PP4.fa	Lucinoma_capensis_Nambia_SYM_LCAP2.fa	78.0656	367	1340
Anodontia_alba_STRI_SYM_2PP4.fa	Lucinoma_borealis_DevonUK_SYM_L141.fa	78.0635	406	1340
Anodontia_alba_STRI_SYM_2PP4.fa	Lucinoma_capensis_Nambia_SYM_LCAP1.fa	78.0619	370	1340
Anodontia_alba_STRI_SYM_2PP4.fa	Codakia_rugifera_BendalongNSW_SYM_L098.fa	78.0612	399	1340
Anodontia_alba_STRI_SYM_2PP4.fa	Clathrolucina_costata_BocasdelToro_SYMTRANSOCEAN_clacobocaspm43run1.fa	78.0559	329	1340
Anodontia_alba_STRI_SYM_2PP4.fa	Ctena_orbiculata_KeyLargo_SYMTRANSOCEAN_cteorfloridm17.fa	78.0558	316	1340
Anodontia_alba_STRI_SYM_2PP4.fa	Clathrolucina_costata_Bastimentos_SYMTRANSOCEAN_clacobastim110.fa	78.051	320	1340
Anodontia_alba_STRI_SYM_2PP4.fa	Clathrolucina_costata_Jamaica_SYMTRANSOCEAN_clacojamaic003.fa	78.0447	323	1340
Anodontia_alba_STRI_SYM_2PP4.fa	Lucinoma_borealis_Sweden_SYM_SM003.fa	78.0424	406	1340
Anodontia_alba_STRI_SYM_2PP4.fa	Rostrolucina_anterorostrata_Indonesia_SYM_L042.fa	78.0407	321	1340
Anodontia_alba_STRI_SYM_2PP4.fa	Myrtea_sp_madagascar_SYM_L025.fa	78.0361	208	1340
Anodontia_alba_STRI_SYM_2PP4.fa	Pillucina_pacifica_LizardislandQL_SYMTRANSOCEAN_L205.fa	78.0165	336	1340
Anodontia_alba_STRI_SYM_2PP4.fa	Lucinoma_borealis_Sweden_SYM_3502G.fa	78.0091	387	1340
Anodontia_alba_STRI_SYM_2PP4.fa	Lucinoma_aequizonata_California_SYM_LCM7.fa	78.0085	135	1340
Anodontia_alba_STRI_SYM_2PP4.fa	Loripes_orbiculatus_Tunisia_SYM_L173.fa	78.0049	312	1340
Anodontia_alba_STRI_SYM_2PP4.fa	Clathrolucina_costata_Cristobal_SYMTRANSOCEAN_clacocristo007.fa	77.9991	330	1340
Anodontia_alba_STRI_SYM_2PP4.fa	Callucina_winkworthi_Mauritius_SYMTRANSOCEAN_L082.fa	77.9978	290	1340
Anodontia_alba_STRI_SYM_2PP4.fa	Loripes_clausus_Mozambique_SYMTRANSOCEAN_L003.fa	77.9963	268	1340
Anodontia_alba_STRI_SYM_2PP4.fa	Clathrolucina_costata_Cristobal_SYMTRANSOCEAN_clacocristo010.fa	77.9942	324	1340
Anodontia_alba_STRI_SYM_2PP4.fa	Thiodiazotropha_endoloripes_GCA_001708985.fa	77.9854	320	1340
Anodontia_alba_STRI_SYM_2PP4.fa	Stewartia_GCA_003676105.fa	77.9795	330	1340
Anodontia_alba_STRI_SYM_2PP4.fa	Troendleina_suluensis_Philippines_SYM_L032.fa	77.9786	408	1340
Anodontia_alba_STRI_SYM_2PP4.fa	Thiodiazotropha_endoloripes_GCA_001708975.fa	77.9671	318	1340
Anodontia_alba_STRI_SYM_2PP4.fa	Stewartia_GCA_003676175.fa	77.9659	313	1340
Anodontia_alba_STRI_SYM_2PP4.fa	Thiodiazotropha_endoloripes_GCA_001708955.fa	77.9625	313	1340
Anodontia_alba_STRI_SYM_2PP4.fa	Chavani_striata_OkinawaJapan_SYMTRANSOCEAN_L201.fa	77.9624	329	1340
Anodontia_alba_STRI_SYM_2PP4.fa	Clathrolucina_costata_Bastimentos_SYMTRANSOCEAN_clacobastim111COMBINEDruns.fa	77.9541	319	1340
Anodontia_alba_STRI_SYM_2PP4.fa	Thiodiazotropha_endoloripes_GCA_001708965.fa	77.9532	318	1340
Anodontia_alba_STRI_SYM_2PP4.fa	Clathrolucina_costata_Cristobal_SYMTRANSOCEAN_clacocristo008.fa	77.9343	329	1340
Anodontia_alba_STRI_SYM_2PP4.fa	Lucinoma_mystery_SalomonSea_SYM_L038.fa	77.9336	356	1340
Anodontia_alba_STRI_SYM_2PP4.fa	Loripes_orbiculatus_KsamilAlbania_SYM_KSA1.fa	77.9226	312	1340
Anodontia_alba_STRI_SYM_2PP4.fa	Loripes_clausus_Mozambique_SYMTRANSOCEAN_L193.fa	77.9151	292	1340
Anodontia_alba_STRI_SYM_2PP4.fa	Loripes_orbiculatus_Tunisia_SYM_L174.fa	77.9089	307	1340
Anodontia_alba_STRI_SYM_2PP4.fa	Lucinoma_borealis_Sweden_SYM_SM001.fa	77.9083	327	1340
Anodontia_alba_STRI_SYM_2PP4.fa	Loripes_orbiculatus_KsamilAlbania_SYM_KSA2.fa	77.9026	315	1340
Anodontia_alba_STRI_SYM_2PP4.fa	Lucinoma_annulata_SouthCalifornia_SYM_L136.fa	77.8952	281	1340
Anodontia_alba_STRI_SYM_2PP4.fa	Loripes_clausus_Mozambique_SYMTRANSOCEAN_L192.fa	77.8945	295	1340
Anodontia_alba_STRI_SYM_2PP4.fa	Stewartia_GCA_003676145.fa	77.8626	335	1340
Anodontia_alba_STRI_SYM_2PP4.fa	Stewartia_GCA_003676185.fa	77.8604	168	1340
Anodontia_alba_STRI_SYM_2PP4.fa	Lucinoma_borealis_DevonUK_SYM_L142.fa	77.8475	363	1340
Anodontia_alba_STRI_SYM_2PP4.fa	Loripes_orbiculatus_Piran_SYM_LPN.fa	77.83	315	1340
Anodontia_alba_STRI_SYM_2PP4.fa	Loripes_orbiculatus_Dorset_SYM_L175.fa	77.8231	318	1340
Anodontia_alba_STRI_SYM_2PP4.fa	Lucinoma_kastoroae_BismarckSea_SYM_L002.fa	77.8187	204	1340
Anodontia_alba_STRI_SYM_2PP4.fa	Loripes_orbiculatus_Mauritania_SYMTRANSOCEAN_LLM.fa	77.8119	318	1340
Anodontia_alba_STRI_SYM_2PP4.fa	Clathrolucina_costata_PuntaPuebla_SYMTRANSOCEAN_clacopuebla005.fa	77.7887	243	1340
Anodontia_alba_STRI_SYM_2PP4.fa	Loripes_orbiculatus_montenegro_SYM_KOTO1.fa	77.774	316	1340
Anodontia_alba_STRI_SYM_2PP4.fa	Clathrolucina_costata_Carenero_SYMTRANSOCEAN_unknocarene035.fa	77.7605	289	1340
Anodontia_alba_STRI_SYM_2PP4.fa	Loripes_orbiculatus_RapitaSpain_SYM_LRAP3.fa	77.7558	311	1340
Anodontia_alba_STRI_SYM_2PP4.fa	Loripes_orbiculatus_RapitaSpain_SYM_LRAP1.fa	77.7368	310	1340
Anodontia_alba_STRI_SYM_2PP4.fa	Thiodiazotropha_endoloripes_GCA_001709035.fa	77.7125	315	1340
Anodontia_alba_STRI_SYM_2PP4.fa	Loripes_orbiculatus_RapitaSpain_SYM_LRAP2.fa	77.6835	309	1340
Anodontia_alba_STRI_SYM_2PP4.fa	Loripes_orbiculatus_montenegro_SYM_KOTO3.fa	77.6426	268	1340
Anodontia_alba_STRI_SYM_2PP4.fa	Sedimenticola_endophacoides_GCA_002084295.fa	77.6389	27	1340
Anodontia_alba_STRI_SYM_2PP4.fa	Loripes_orbiculatus_Piran_SYM_LLP1.fa	77.6349	325	1340
Anodontia_alba_STRI_SYM_2PP4.fa	Loripes_orbiculatus_FetoviaItaly_SYM2_ELBAC10.fa	77.6335	289	1340
Anodontia_alba_STRI_SYM_2PP4.fa	Clathrolucina_costata_STRI_SYMTRANSOCEAN_clacostrist064.fa	77.5859	159	1340
Anodontia_alba_STRI_SYM_2PP4.fa	Clathrolucina_costata_STRI_SYMTRANSOCEAN_clacostrist055.fa	77.5797	217	1340
Anodontia_alba_STRI_SYM_2PP4.fa	Cardiolucina_quadrata_Philippines_SYM_L036.fa	77.5757	196	1340
Anodontia_alba_STRI_SYM_2PP4.fa	Lucinoma_borealis_Sweden_SYM_SM002.fa	77.5391	107	1340
Anodontia_alba_STRI_SYM_2PP4.fa	Semelilucina_semeliformis_PapuaNewGuinea_SYM_L001.fa	77.5325	124	1340
Anodontia_alba_STRI_SYM_2PP4.fa	Clathrolucina_costata_IslaSolarte_SYMTRANSOCEAN_clacosolart025.fa	77.5072	166	1340
Anodontia_alba_STRI_SYM_2PP4.fa	Loripes_orbiculatus_montenegro_SYM_KOTO2.fa	77.45	226	1340
Anodontia_alba_STRI_SYM_2PP4.fa	Clathrolucina_costata_Cristobal_SYMTRANSOCEAN_clacocristo016.fa	77.4211	26	1340
Anodontia_alba_STRI_SYM_2PP4.fa	Stewartia_GCA_003676095.fa	77.4178	88	1340
Anodontia_alba_STRI_SYM_2PP4.fa	Clathrolucina_costata_IslaSolarte_SYMTRANSOCEAN_clacosolart023.fa	77.4073	72	1340
Anodontia_alba_STRI_SYM_2PP4.fa	Loripes_orbiculatus_FetoviaItaly_SYM1_ELBAC10.fa	77.3893	309	1340
Anodontia_alba_STRI_SYM_2PP4.fa	Sedimenticola_endophacoides_GCA_002084125.fa	74.4962	4	1340
Bathyaustriella_thionpta_MacauleyCone_Sedimenticola_L181.fa	Bathyaustriella_thionpta_MacauleyCone_Sedimenticola_L181.fa	100	661	675
Callucina_winkworthi_Mauritius_SYMTRANSOCEAN_L082.fa	Callucina_winkworthi_Mauritius_SYMTRANSOCEAN_L082.fa	100	1325	1339
Callucina_winkworthi_Mauritius_SYMTRANSOCEAN_L082.fa	Loripes_clausus_Mozambique_SYMTRANSOCEAN_L192.fa	98.0049	954	1339
Callucina_winkworthi_Mauritius_SYMTRANSOCEAN_L082.fa	Loripes_clausus_Mozambique_SYMTRANSOCEAN_L003.fa	97.8027	886	1339
Callucina_winkworthi_Mauritius_SYMTRANSOCEAN_L082.fa	Loripes_clausus_Mozambique_SYMTRANSOCEAN_L193.fa	97.7814	974	1339
Callucina_winkworthi_Mauritius_SYMTRANSOCEAN_L082.fa	Chavani_striata_OkinawaJapan_SYMTRANSOCEAN_L201.fa	97.77	1172	1339
Callucina_winkworthi_Mauritius_SYMTRANSOCEAN_L082.fa	Loripes_clausus_Mozambique_SYMTRANSOCEAN_L191.fa	97.752	1203	1339
Callucina_winkworthi_Mauritius_SYMTRANSOCEAN_L082.fa	Pillucina_pacifica_LizardislandQL_SYMTRANSOCEAN_L205.fa	97.7084	1182	1339
Callucina_winkworthi_Mauritius_SYMTRANSOCEAN_L082.fa	Clathrolucina_costata_CahuitaNorth_SYMTRANSOCEAN_clacocahuit002.fa	97.6157	1199	1339
Callucina_winkworthi_Mauritius_SYMTRANSOCEAN_L082.fa	Clathrolucina_costata_Cristobal_SYMTRANSOCEAN_clacocristo008.fa	97.6109	1132	1339
Callucina_winkworthi_Mauritius_SYMTRANSOCEAN_L082.fa	Stewartia_GCA_003676175.fa	97.5684	1079	1339
Callucina_winkworthi_Mauritius_SYMTRANSOCEAN_L082.fa	Stewartia_GCA_003676145.fa	97.5521	1193	1339
Callucina_winkworthi_Mauritius_SYMTRANSOCEAN_L082.fa	Stewartia_GCA_003676105.fa	97.5193	1197	1339
Callucina_winkworthi_Mauritius_SYMTRANSOCEAN_L082.fa	Clathrolucina_costata_BocasdelDrago_SYMTRANSOCEAN_clacodrago038.fa	97.4306	991	1339
Callucina_winkworthi_Mauritius_SYMTRANSOCEAN_L082.fa	Clathrolucina_costata_PuntaPuebla_SYMTRANSOCEAN_clacopuebla005.fa	97.2784	743	1339
Callucina_winkworthi_Mauritius_SYMTRANSOCEAN_L082.fa	Ctena_orbiculata_KeyLargo_SYMTRANSOCEAN_cteorfloridm17.fa	97.2372	1093	1339
Callucina_winkworthi_Mauritius_SYMTRANSOCEAN_L082.fa	Loripes_orbiculatus_Mauritania_SYMTRANSOCEAN_3503E.fa	97.2157	1093	1339
Callucina_winkworthi_Mauritius_SYMTRANSOCEAN_L082.fa	Loripes_orbiculatus_Mauritania_SYMTRANSOCEAN_3503D.fa	97.2082	1052	1339
Callucina_winkworthi_Mauritius_SYMTRANSOCEAN_L082.fa	Loripes_orbiculatus_Mauritania_SYMTRANSOCEAN_LLM.fa	97.1957	1104	1339
Callucina_winkworthi_Mauritius_SYMTRANSOCEAN_L082.fa	Clathrolucina_costata_Carenero_SYMTRANSOCEAN_unknocarene035.fa	97.1378	905	1339
Callucina_winkworthi_Mauritius_SYMTRANSOCEAN_L082.fa	Stewartia_GCA_003676115.fa	97.1137	624	1339
Callucina_winkworthi_Mauritius_SYMTRANSOCEAN_L082.fa	Loripes_orbiculatus_Mauritania_SYMTRANSOCEAN_3502B.fa	97.1084	822	1339
Callucina_winkworthi_Mauritius_SYMTRANSOCEAN_L082.fa	Clathrolucina_costata_STRI_SYMTRANSOCEAN_clacostrist055.fa	96.9792	674	1339
Callucina_winkworthi_Mauritius_SYMTRANSOCEAN_L082.fa	Stewartia_GCA_003676095.fa	96.8807	298	1339
Callucina_winkworthi_Mauritius_SYMTRANSOCEAN_L082.fa	Clathrolucina_costata_BocasdelToro_SYMTRANSOCEAN_clacobocaspm43run1.fa	96.8143	1176	1339
Callucina_winkworthi_Mauritius_SYMTRANSOCEAN_L082.fa	Clathrolucina_costata_Cristobal_SYMTRANSOCEAN_clacocristo007.fa	96.7775	1181	1339
Callucina_winkworthi_Mauritius_SYMTRANSOCEAN_L082.fa	Clathrolucina_costata_Cristobal_SYMTRANSOCEAN_clacocristo010.fa	96.7743	1183	1339
Callucina_winkworthi_Mauritius_SYMTRANSOCEAN_L082.fa	Clathrolucina_costata_Jamaica_SYMTRANSOCEAN_clacojamaic003.fa	96.6457	1194	1339
Callucina_winkworthi_Mauritius_SYMTRANSOCEAN_L082.fa	Clathrolucina_costata_Bastimentos_SYMTRANSOCEAN_clacobastim111COMBINEDruns.fa	96.5958	1178	1339
Callucina_winkworthi_Mauritius_SYMTRANSOCEAN_L082.fa	Clathrolucina_costata_Bastimentos_SYMTRANSOCEAN_clacobastim110.fa	96.5637	1182	1339
Callucina_winkworthi_Mauritius_SYMTRANSOCEAN_L082.fa	Clathrolucina_costata_Bastimentos_SYMTRANSOCEAN_clacobastim108.fa	96.4114	1017	1339
Callucina_winkworthi_Mauritius_SYMTRANSOCEAN_L082.fa	Clathrolucina_costata_IslaSolarte_SYMTRANSOCEAN_clacosolart025.fa	95.8622	534	1339
Callucina_winkworthi_Mauritius_SYMTRANSOCEAN_L082.fa	Clathrolucina_costata_Cristobal_SYMTRANSOCEAN_clacocristo016.fa	95.7809	101	1339
Callucina_winkworthi_Mauritius_SYMTRANSOCEAN_L082.fa	Clathrolucina_costata_STRI_SYMTRANSOCEAN_clacostrist064.fa	95.7399	516	1339
Callucina_winkworthi_Mauritius_SYMTRANSOCEAN_L082.fa	Clathrolucina_costata_STMARTIN_SYMTRANSOCEAN_clacostmartm61COMBINEDruns.fa	95.5568	717	1339
Callucina_winkworthi_Mauritius_SYMTRANSOCEAN_L082.fa	Clathrolucina_costata_IslaSolarte_SYMTRANSOCEAN_clacosolart023.fa	95.4468	222	1339
Callucina_winkworthi_Mauritius_SYMTRANSOCEAN_L082.fa	Stewartia_GCA_003676185.fa	95.4255	553	1339
Callucina_winkworthi_Mauritius_SYMTRANSOCEAN_L082.fa	Rugalucina_munda_TinBayQL_SYMTRANSOCEAN_L046.fa	94.4927	1146	1339
Callucina_winkworthi_Mauritius_SYMTRANSOCEAN_L082.fa	Loripes_orbiculatus_Piran_SYM_LPN.fa	89.3277	1119	1339
Callucina_winkworthi_Mauritius_SYMTRANSOCEAN_L082.fa	Loripes_orbiculatus_RapitaSpain_SYM_LRAP2.fa	89.3237	1097	1339
Callucina_winkworthi_Mauritius_SYMTRANSOCEAN_L082.fa	Thiodiazotropha_endoloripes_GCA_001709035.fa	89.3142	1115	1339
Callucina_winkworthi_Mauritius_SYMTRANSOCEAN_L082.fa	Loripes_orbiculatus_Dorset_SYM_L175.fa	89.3016	1096	1339
Callucina_winkworthi_Mauritius_SYMTRANSOCEAN_L082.fa	Loripes_orbiculatus_FetoviaItaly_SYM1_ELBAC10.fa	89.2916	1072	1339
Callucina_winkworthi_Mauritius_SYMTRANSOCEAN_L082.fa	Loripes_orbiculatus_RapitaSpain_SYM_LRAP1.fa	89.2881	1105	1339
Callucina_winkworthi_Mauritius_SYMTRANSOCEAN_L082.fa	Loripes_orbiculatus_Piran_SYM_LLP1.fa	89.2803	1112	1339
Callucina_winkworthi_Mauritius_SYMTRANSOCEAN_L082.fa	Loripes_orbiculatus_montenegro_SYM_KOTO1.fa	89.2565	1108	1339
Callucina_winkworthi_Mauritius_SYMTRANSOCEAN_L082.fa	Loripes_orbiculatus_RapitaSpain_SYM_LRAP3.fa	89.2188	1128	1339
Callucina_winkworthi_Mauritius_SYMTRANSOCEAN_L082.fa	Loripes_orbiculatus_KsamilAlbania_SYM_KSA2.fa	89.2119	1107	1339
Callucina_winkworthi_Mauritius_SYMTRANSOCEAN_L082.fa	Loripes_orbiculatus_montenegro_SYM_KOTO3.fa	89.1684	983	1339
Callucina_winkworthi_Mauritius_SYMTRANSOCEAN_L082.fa	Thiodiazotropha_endoloripes_GCA_001708985.fa	89.1423	1123	1339
Callucina_winkworthi_Mauritius_SYMTRANSOCEAN_L082.fa	Thiodiazotropha_endoloripes_GCA_001708955.fa	89.132	1123	1339
Callucina_winkworthi_Mauritius_SYMTRANSOCEAN_L082.fa	Loripes_orbiculatus_KsamilAlbania_SYM_KSA1.fa	89.1233	1097	1339
Callucina_winkworthi_Mauritius_SYMTRANSOCEAN_L082.fa	Thiodiazotropha_endoloripes_GCA_001708965.fa	89.103	1124	1339
Callucina_winkworthi_Mauritius_SYMTRANSOCEAN_L082.fa	Thiodiazotropha_endoloripes_GCA_001708975.fa	89.0845	1116	1339
Callucina_winkworthi_Mauritius_SYMTRANSOCEAN_L082.fa	Loripes_orbiculatus_Tunisia_SYM_L174.fa	89.0706	1107	1339
Callucina_winkworthi_Mauritius_SYMTRANSOCEAN_L082.fa	Loripes_orbiculatus_Tunisia_SYM_L173.fa	89.0515	1121	1339
Callucina_winkworthi_Mauritius_SYMTRANSOCEAN_L082.fa	Loripes_orbiculatus_FetoviaItaly_SYM2_ELBAC10.fa	88.9504	1035	1339
Callucina_winkworthi_Mauritius_SYMTRANSOCEAN_L082.fa	Loripes_orbiculatus_montenegro_SYM_KOTO2.fa	88.447	791	1339
Callucina_winkworthi_Mauritius_SYMTRANSOCEAN_L082.fa	Sedimenticola_endophacoides_GCA_002084205.fa	82.9285	4	1339
Callucina_winkworthi_Mauritius_SYMTRANSOCEAN_L082.fa	Clathrolucina_costata_Carenero_SYM_unknocarene035.fa	80.3694	344	1339
Callucina_winkworthi_Mauritius_SYMTRANSOCEAN_L082.fa	Clathrolucina_costata_StMartin_SYM1_clacostmartm61COMBINEDruns.fa	78.7957	317	1339
Callucina_winkworthi_Mauritius_SYMTRANSOCEAN_L082.fa	Clathrolucina_costata_BocasdelToro_SYM_clacobocaspm43run1.fa	78.2631	301	1339
Callucina_winkworthi_Mauritius_SYMTRANSOCEAN_L082.fa	Ctena_GCA_003058485.fa	78.1395	381	1339
Callucina_winkworthi_Mauritius_SYMTRANSOCEAN_L082.fa	Clathrolucina_costata_Bastimentos_SYM_clacobastim108.fa	78.1155	286	1339
Callucina_winkworthi_Mauritius_SYMTRANSOCEAN_L082.fa	Clathrolucina_costata_BocasdelDrago_SYM_clacodrago038.fa	78.1027	305	1339
Callucina_winkworthi_Mauritius_SYMTRANSOCEAN_L082.fa	Ctena_GCA_003094535.fa	78.0379	350	1339
Callucina_winkworthi_Mauritius_SYMTRANSOCEAN_L082.fa	Ctena_GCA_003058495.fa	78.0335	394	1339
Callucina_winkworthi_Mauritius_SYMTRANSOCEAN_L082.fa	Clathrolucina_costata_Cristobal_SYM_clacocristo007.fa	78.005	309	1339
Callucina_winkworthi_Mauritius_SYMTRANSOCEAN_L082.fa	Clathrolucina_costata_Bastimentos_SYM_clacobastim111COMBINEDruns.fa	77.9693	300	1339
Callucina_winkworthi_Mauritius_SYMTRANSOCEAN_L082.fa	Ctena_GCA_003094475.fa	77.9538	323	1339
Callucina_winkworthi_Mauritius_SYMTRANSOCEAN_L082.fa	Clathrolucina_costata_Cristobal_SYM_clacocristo008.fa	77.9439	303	1339
Callucina_winkworthi_Mauritius_SYMTRANSOCEAN_L082.fa	Monitilora_ramsayi_MoretonBayQL_SYM_L094.fa	77.9429	287	1339
Callucina_winkworthi_Mauritius_SYMTRANSOCEAN_L082.fa	Dulcina_madagascarenis_Madagascar_SYM_L020.fa	77.9429	350	1339
Callucina_winkworthi_Mauritius_SYMTRANSOCEAN_L082.fa	Divalinga_quadrisulcata_Jamaica_SYM_divaljamaic004.fa	77.9256	307	1339
Callucina_winkworthi_Mauritius_SYMTRANSOCEAN_L082.fa	Ctena_GCA_003058545.fa	77.9191	348	1339
Callucina_winkworthi_Mauritius_SYMTRANSOCEAN_L082.fa	Ctena_GCA_003094495.fa	77.9173	330	1339
Callucina_winkworthi_Mauritius_SYMTRANSOCEAN_L082.fa	Dulcina_madagascarenis_Madagascar_SYM_L043.fa	77.9043	307	1339
Callucina_winkworthi_Mauritius_SYMTRANSOCEAN_L082.fa	Clathrolucina_costata_Bastimentos_SYM_clacobastim110.fa	77.9033	298	1339
Callucina_winkworthi_Mauritius_SYMTRANSOCEAN_L082.fa	Clathrolucina_costata_STRI_SYM_clacostrist055.fa	77.898	300	1339
Callucina_winkworthi_Mauritius_SYMTRANSOCEAN_L082.fa	Epidulcina_cfdelphinae_Madagascar_SYM2_3502H.fa	77.8699	367	1339
Callucina_winkworthi_Mauritius_SYMTRANSOCEAN_L082.fa	Anodontia_alba_STRI_SYM_2PP4.fa	77.8649	296	1339
Callucina_winkworthi_Mauritius_SYMTRANSOCEAN_L082.fa	Ctena_GCA_003094515.fa	77.8582	317	1339
Callucina_winkworthi_Mauritius_SYMTRANSOCEAN_L082.fa	Clathrolucina_costata_PuntaPuebla_SYM_clacopuebla005.fa	77.8496	304	1339
Callucina_winkworthi_Mauritius_SYMTRANSOCEAN_L082.fa	Ctena_GCA_003094575.fa	77.8244	224	1339
Callucina_winkworthi_Mauritius_SYMTRANSOCEAN_L082.fa	Thiodiazotropha_endolucinida_GCA_001715975.fa	77.8212	311	1339
Callucina_winkworthi_Mauritius_SYMTRANSOCEAN_L082.fa	Ctena_GCA_003094555.fa	77.8048	346	1339
Callucina_winkworthi_Mauritius_SYMTRANSOCEAN_L082.fa	Gloverina_cfVestifex_BismarckSea_SYM_L005R.fa	77.7986	168	1339
Callucina_winkworthi_Mauritius_SYMTRANSOCEAN_L082.fa	Gonimyrtea_cfFemisimica_IlesSalomon_SYM_L011.fa	77.7968	218	1339
Callucina_winkworthi_Mauritius_SYMTRANSOCEAN_L082.fa	Clathrolucina_costata_IslaSolarte_SYM_clacosolart023.fa	77.7857	306	1339
Callucina_winkworthi_Mauritius_SYMTRANSOCEAN_L082.fa	Gloverina_cfVestifex_BismarckSea_SYM_L005.fa	77.7651	171	1339
Callucina_winkworthi_Mauritius_SYMTRANSOCEAN_L082.fa	Clathrolucina_costata_Cristobal_SYM_clacocristo016.fa	77.76	305	1339
Callucina_winkworthi_Mauritius_SYMTRANSOCEAN_L082.fa	Clathrolucina_costata_IslaSolarte_SYM_clacosolart025.fa	77.7338	304	1339
Callucina_winkworthi_Mauritius_SYMTRANSOCEAN_L082.fa	Ctena_GCA_003058525.fa	77.7325	321	1339
Callucina_winkworthi_Mauritius_SYMTRANSOCEAN_L082.fa	Dulcina_madagascarenis_Madagascar_SYM_L019.fa	77.7111	368	1339
Callucina_winkworthi_Mauritius_SYMTRANSOCEAN_L082.fa	Clathrolucina_costata_STRI_SYM_clacostrist064.fa	77.69	304	1339
Callucina_winkworthi_Mauritius_SYMTRANSOCEAN_L082.fa	Cardiolucina_cfQuadrata_Madagascar_SYM_L029.fa	77.654	306	1339
Callucina_winkworthi_Mauritius_SYMTRANSOCEAN_L082.fa	Notomyrtea_botanica_VictorHarbourSA_SYM_L085.fa	77.6409	121	1339
Callucina_winkworthi_Mauritius_SYMTRANSOCEAN_L082.fa	Myrtea_spinifera_Sweden_SYM_3502F.fa	77.5632	265	1339
Callucina_winkworthi_Mauritius_SYMTRANSOCEAN_L082.fa	Ctena_GCA_003058535.fa	77.5569	249	1339
Callucina_winkworthi_Mauritius_SYMTRANSOCEAN_L082.fa	Monitilora_ramsayi_MoretonBayQL_SYM_L095.fa	77.5174	277	1339
Callucina_winkworthi_Mauritius_SYMTRANSOCEAN_L082.fa	Epidulcina_cfdelphinae_Madagascar_SYM1_3502H.fa	77.482	257	1339
Callucina_winkworthi_Mauritius_SYMTRANSOCEAN_L082.fa	Myrtea_sp_madagascar_SYM_L025.fa	77.4009	221	1339
Callucina_winkworthi_Mauritius_SYMTRANSOCEAN_L082.fa	Semelilucina_semeliformis_PapuaNewGuinea_SYM_L001.fa	77.27	126	1339
Cardiolucina_cfQuadrata_Madagascar_SYM_L029.fa	Cardiolucina_cfQuadrata_Madagascar_SYM_L029.fa	100	1395	1396
Cardiolucina_cfQuadrata_Madagascar_SYM_L029.fa	Clathrolucina_costata_Bastimentos_SYM_clacobastim110.fa	96.4061	1107	1396
Cardiolucina_cfQuadrata_Madagascar_SYM_L029.fa	Clathrolucina_costata_Cristobal_SYM_clacocristo016.fa	96.3564	1249	1396
Cardiolucina_cfQuadrata_Madagascar_SYM_L029.fa	Divalinga_quadrisulcata_Jamaica_SYM_divaljamaic004.fa	96.356	1242	1396
Cardiolucina_cfQuadrata_Madagascar_SYM_L029.fa	Clathrolucina_costata_StMartin_SYM1_clacostmartm61COMBINEDruns.fa	96.3493	1237	1396
Cardiolucina_cfQuadrata_Madagascar_SYM_L029.fa	Clathrolucina_costata_Cristobal_SYM_clacocristo007.fa	96.3367	1246	1396
Cardiolucina_cfQuadrata_Madagascar_SYM_L029.fa	Clathrolucina_costata_BocasdelDrago_SYM_clacodrago038.fa	96.3265	1199	1396
Cardiolucina_cfQuadrata_Madagascar_SYM_L029.fa	Clathrolucina_costata_PuntaPuebla_SYM_clacopuebla005.fa	96.3211	1215	1396
Cardiolucina_cfQuadrata_Madagascar_SYM_L029.fa	Thiodiazotropha_endolucinida_GCA_001715975.fa	96.3161	1251	1396
Cardiolucina_cfQuadrata_Madagascar_SYM_L029.fa	Clathrolucina_costata_BocasdelToro_SYM_clacobocaspm43run1.fa	96.3152	1225	1396
Cardiolucina_cfQuadrata_Madagascar_SYM_L029.fa	Clathrolucina_costata_STRI_SYM_clacostrist055.fa	96.3123	1217	1396
Cardiolucina_cfQuadrata_Madagascar_SYM_L029.fa	Anodontia_alba_STRI_SYM_2PP4.fa	96.311	1149	1396
Cardiolucina_cfQuadrata_Madagascar_SYM_L029.fa	Clathrolucina_costata_Cristobal_SYM_clacocristo008.fa	96.2961	1251	1396
Cardiolucina_cfQuadrata_Madagascar_SYM_L029.fa	Clathrolucina_costata_STRI_SYM_clacostrist064.fa	96.2565	1258	1396
Cardiolucina_cfQuadrata_Madagascar_SYM_L029.fa	Clathrolucina_costata_IslaSolarte_SYM_clacosolart023.fa	96.2564	1272	1396
Cardiolucina_cfQuadrata_Madagascar_SYM_L029.fa	Clathrolucina_costata_Carenero_SYM_unknocarene035.fa	96.246	1164	1396
Cardiolucina_cfQuadrata_Madagascar_SYM_L029.fa	Clathrolucina_costata_Bastimentos_SYM_clacobastim111COMBINEDruns.fa	96.2173	1183	1396
Cardiolucina_cfQuadrata_Madagascar_SYM_L029.fa	Clathrolucina_costata_Bastimentos_SYM_clacobastim108.fa	96.2153	1152	1396
Cardiolucina_cfQuadrata_Madagascar_SYM_L029.fa	Clathrolucina_costata_IslaSolarte_SYM_clacosolart025.fa	96.1587	1236	1396
Cardiolucina_cfQuadrata_Madagascar_SYM_L029.fa	Ctena_GCA_003058525.fa	94.6985	1235	1396
Cardiolucina_cfQuadrata_Madagascar_SYM_L029.fa	Ctena_GCA_003058535.fa	94.1093	842	1396
Cardiolucina_cfQuadrata_Madagascar_SYM_L029.fa	Sedimenticola_endophacoides_GCA_002084205.fa	83.2618	4	1396
Cardiolucina_cfQuadrata_Madagascar_SYM_L029.fa	Ctena_GCA_003094555.fa	81.7059	860	1396
Cardiolucina_cfQuadrata_Madagascar_SYM_L029.fa	Ctena_GCA_003094515.fa	81.661	805	1396
Cardiolucina_cfQuadrata_Madagascar_SYM_L029.fa	Ctena_GCA_003094575.fa	81.6192	551	1396
Cardiolucina_cfQuadrata_Madagascar_SYM_L029.fa	Sedimenticola_endophacoides_GCA_002084245.fa	80.8811	9	1396
Cardiolucina_cfQuadrata_Madagascar_SYM_L029.fa	Ctena_GCA_003058485.fa	80.5156	798	1396
Cardiolucina_cfQuadrata_Madagascar_SYM_L029.fa	Ctena_GCA_003058495.fa	80.4076	794	1396
Cardiolucina_cfQuadrata_Madagascar_SYM_L029.fa	Ctena_GCA_003094475.fa	80.4047	680	1396
Cardiolucina_cfQuadrata_Madagascar_SYM_L029.fa	Ctena_GCA_003094535.fa	80.3985	752	1396
Cardiolucina_cfQuadrata_Madagascar_SYM_L029.fa	Ctena_GCA_003058545.fa	80.3926	761	1396
Cardiolucina_cfQuadrata_Madagascar_SYM_L029.fa	Ctena_GCA_003094495.fa	80.2264	728	1396
Cardiolucina_cfQuadrata_Madagascar_SYM_L029.fa	Monitilora_ramsayi_MoretonBayQL_SYM_L094.fa	79.3258	298	1396
Cardiolucina_cfQuadrata_Madagascar_SYM_L029.fa	Gonimyrtea_cfFemisimica_IlesSalomon_SYM_L011.fa	78.7582	326	1396
Cardiolucina_cfQuadrata_Madagascar_SYM_L029.fa	Dulcina_madagascarenis_Madagascar_SYM_L020.fa	78.4648	437	1396
Cardiolucina_cfQuadrata_Madagascar_SYM_L029.fa	Dulcina_madagascarenis_Madagascar_SYM_L019.fa	78.4538	428	1396
Cardiolucina_cfQuadrata_Madagascar_SYM_L029.fa	Monitilora_ramsayi_MoretonBayQL_SYM_L095.fa	78.4362	269	1396
Cardiolucina_cfQuadrata_Madagascar_SYM_L029.fa	Epidulcina_cfdelphinae_Madagascar_SYM2_3502H.fa	78.3554	447	1396
Cardiolucina_cfQuadrata_Madagascar_SYM_L029.fa	Dulcina_madagascarenis_Madagascar_SYM_L043.fa	78.2958	387	1396
Cardiolucina_cfQuadrata_Madagascar_SYM_L029.fa	Lucinoma_borealis_DevonUK_SYM_L141.fa	78.2585	379	1396
Cardiolucina_cfQuadrata_Madagascar_SYM_L029.fa	Gloverina_cfVestifex_BismarckSea_SYM_L005R.fa	78.2178	169	1396
Cardiolucina_cfQuadrata_Madagascar_SYM_L029.fa	Lucinoma_borealis_Sweden_SYM_SM003.fa	78.1947	394	1396
Cardiolucina_cfQuadrata_Madagascar_SYM_L029.fa	Gloverina_cfVestifex_BismarckSea_SYM_L005.fa	78.192	168	1396
Cardiolucina_cfQuadrata_Madagascar_SYM_L029.fa	Loripes_orbiculatus_Mauritania_SYMTRANSOCEAN_3503D.fa	78.1892	316	1396
Cardiolucina_cfQuadrata_Madagascar_SYM_L029.fa	Lucinoma_aequizonata_California_SYM_HARV4.fa	78.1878	130	1396
Cardiolucina_cfQuadrata_Madagascar_SYM_L029.fa	Lucinoma_aequizonata_California_SYM_HARV3.fa	78.1764	131	1396
Cardiolucina_cfQuadrata_Madagascar_SYM_L029.fa	Lucinoma_aequizonata_California_SYM_LCM6.fa	78.1207	136	1396
Cardiolucina_cfQuadrata_Madagascar_SYM_L029.fa	Troendleina_suluensis_Philippines_SYM_L032.fa	78.1107	389	1396
Cardiolucina_cfQuadrata_Madagascar_SYM_L029.fa	Lucinoma_borealis_Sweden_SYM_3502G.fa	78.1067	367	1396
Cardiolucina_cfQuadrata_Madagascar_SYM_L029.fa	Sedimenticola_endophacoides_GCA_002084095.fa	78.103	31	1396
Cardiolucina_cfQuadrata_Madagascar_SYM_L029.fa	Clathrolucina_costata_BocasdelDrago_SYMTRANSOCEAN_clacodrago038.fa	78.0996	329	1396
Cardiolucina_cfQuadrata_Madagascar_SYM_L029.fa	Lucinoma_borealis_Sweden_SYM_SM001.fa	78.0916	313	1396
Cardiolucina_cfQuadrata_Madagascar_SYM_L029.fa	Lucinoma_capensis_Nambia_SYM_LCAP1.fa	78.0882	361	1396
Cardiolucina_cfQuadrata_Madagascar_SYM_L029.fa	Loripes_orbiculatus_Mauritania_SYMTRANSOCEAN_3503E.fa	78.0812	308	1396
Cardiolucina_cfQuadrata_Madagascar_SYM_L029.fa	Loripes_orbiculatus_Mauritania_SYMTRANSOCEAN_3502B.fa	78.0808	234	1396
Cardiolucina_cfQuadrata_Madagascar_SYM_L029.fa	Lucinoma_capensis_Nambia_SYM_LCAP2.fa	78.0783	363	1396
Cardiolucina_cfQuadrata_Madagascar_SYM_L029.fa	Lucinoma_capensis_Nambia_SYM_LCAP3.fa	78.0781	375	1396
Cardiolucina_cfQuadrata_Madagascar_SYM_L029.fa	Lucinoma_aequizonata_California_SYM_HARV2.fa	78.0492	136	1396
Cardiolucina_cfQuadrata_Madagascar_SYM_L029.fa	Lucinoma_aequizonata_California_SYM_LCM7.fa	78.0283	135	1396
Cardiolucina_cfQuadrata_Madagascar_SYM_L029.fa	Rostrolucina_anterorostrata_Indonesia_SYM_L042.fa	78.0192	325	1396
Cardiolucina_cfQuadrata_Madagascar_SYM_L029.fa	Clathrolucina_costata_Jamaica_SYMTRANSOCEAN_clacojamaic003.fa	78.0188	334	1396
Cardiolucina_cfQuadrata_Madagascar_SYM_L029.fa	Thiodiazotropha_endoloripes_GCA_001709035.fa	78.0056	309	1396
Cardiolucina_cfQuadrata_Madagascar_SYM_L029.fa	Loripes_clausus_Mozambique_SYMTRANSOCEAN_L191.fa	78.0002	338	1396
Cardiolucina_cfQuadrata_Madagascar_SYM_L029.fa	Notomyrtea_botanica_VictorHarbourSA_SYM_L085.fa	77.9948	128	1396
Cardiolucina_cfQuadrata_Madagascar_SYM_L029.fa	Loripes_orbiculatus_RapitaSpain_SYM_LRAP1.fa	77.9878	304	1396
Cardiolucina_cfQuadrata_Madagascar_SYM_L029.fa	Lucinoma_aequizonata_California_SYM_LCM9.fa	77.9871	131	1396
Cardiolucina_cfQuadrata_Madagascar_SYM_L029.fa	Epidulcina_cfdelphinae_Madagascar_SYM1_3502H.fa	77.9838	322	1396
Cardiolucina_cfQuadrata_Madagascar_SYM_L029.fa	Lucinoma_annulata_SouthCalifornia_SYM_L136.fa	77.98	273	1396
Cardiolucina_cfQuadrata_Madagascar_SYM_L029.fa	Clathrolucina_costata_CahuitaNorth_SYMTRANSOCEAN_clacocahuit002.fa	77.978	342	1396
Cardiolucina_cfQuadrata_Madagascar_SYM_L029.fa	Stewartia_GCA_003676175.fa	77.9758	306	1396
Cardiolucina_cfQuadrata_Madagascar_SYM_L029.fa	Loripes_orbiculatus_montenegro_SYM_KOTO1.fa	77.9739	309	1396
Cardiolucina_cfQuadrata_Madagascar_SYM_L029.fa	Loripes_orbiculatus_RapitaSpain_SYM_LRAP3.fa	77.973	304	1396
Cardiolucina_cfQuadrata_Madagascar_SYM_L029.fa	Ctena_orbiculata_KeyLargo_SYMTRANSOCEAN_cteorfloridm17.fa	77.9709	309	1396
Cardiolucina_cfQuadrata_Madagascar_SYM_L029.fa	Rugalucina_munda_TinBayQL_SYMTRANSOCEAN_L046.fa	77.9657	325	1396
Cardiolucina_cfQuadrata_Madagascar_SYM_L029.fa	Lucinoma_aequizonata_California_SYM_HARV1.fa	77.9632	144	1396
Cardiolucina_cfQuadrata_Madagascar_SYM_L029.fa	Stewartia_GCA_003676105.fa	77.9565	322	1396
Cardiolucina_cfQuadrata_Madagascar_SYM_L029.fa	Loripes_orbiculatus_Piran_SYM_LPN.fa	77.9407	308	1396
Cardiolucina_cfQuadrata_Madagascar_SYM_L029.fa	Clathrolucina_costata_Cristobal_SYMTRANSOCEAN_clacocristo007.fa	77.94	328	1396
Cardiolucina_cfQuadrata_Madagascar_SYM_L029.fa	Codakia_rugifera_BendalongNSW_SYM_L098.fa	77.9397	414	1396
Cardiolucina_cfQuadrata_Madagascar_SYM_L029.fa	Loripes_orbiculatus_Dorset_SYM_L175.fa	77.934	312	1396
Cardiolucina_cfQuadrata_Madagascar_SYM_L029.fa	Stewartia_GCA_003676145.fa	77.9325	342	1396
Cardiolucina_cfQuadrata_Madagascar_SYM_L029.fa	Stewartia_GCA_003676115.fa	77.9318	200	1396
Cardiolucina_cfQuadrata_Madagascar_SYM_L029.fa	Loripes_orbiculatus_RapitaSpain_SYM_LRAP2.fa	77.9117	307	1396
Cardiolucina_cfQuadrata_Madagascar_SYM_L029.fa	Clathrolucina_costata_PuntaPuebla_SYMTRANSOCEAN_clacopuebla005.fa	77.9112	239	1396
Cardiolucina_cfQuadrata_Madagascar_SYM_L029.fa	Clathrolucina_costata_IslaSolarte_SYMTRANSOCEAN_clacosolart025.fa	77.91	143	1396
Cardiolucina_cfQuadrata_Madagascar_SYM_L029.fa	Loripes_clausus_Mozambique_SYMTRANSOCEAN_L193.fa	77.9053	284	1396
Cardiolucina_cfQuadrata_Madagascar_SYM_L029.fa	Myrtea_sp_madagascar_SYM_L025.fa	77.8969	217	1396
Cardiolucina_cfQuadrata_Madagascar_SYM_L029.fa	Clathrolucina_costata_BocasdelToro_SYMTRANSOCEAN_clacobocaspm43run1.fa	77.8968	320	1396
Cardiolucina_cfQuadrata_Madagascar_SYM_L029.fa	Lucinoma_mystery_SalomonSea_SYM_L038.fa	77.8957	350	1396
Cardiolucina_cfQuadrata_Madagascar_SYM_L029.fa	Callucina_winkworthi_Mauritius_SYMTRANSOCEAN_L082.fa	77.8948	299	1396
Cardiolucina_cfQuadrata_Madagascar_SYM_L029.fa	Loripes_clausus_Mozambique_SYMTRANSOCEAN_L003.fa	77.8796	275	1396
Cardiolucina_cfQuadrata_Madagascar_SYM_L029.fa	Clathrolucina_costata_Bastimentos_SYMTRANSOCEAN_clacobastim110.fa	77.8788	326	1396
Cardiolucina_cfQuadrata_Madagascar_SYM_L029.fa	Lucinoma_borealis_Sweden_SYM_SM002.fa	77.8714	101	1396
Cardiolucina_cfQuadrata_Madagascar_SYM_L029.fa	Loripes_orbiculatus_Piran_SYM_LLP1.fa	77.8708	323	1396
Cardiolucina_cfQuadrata_Madagascar_SYM_L029.fa	Pillucina_pacifica_LizardislandQL_SYMTRANSOCEAN_L205.fa	77.8601	339	1396
Cardiolucina_cfQuadrata_Madagascar_SYM_L029.fa	Loripes_orbiculatus_Mauritania_SYMTRANSOCEAN_LLM.fa	77.8457	299	1396
Cardiolucina_cfQuadrata_Madagascar_SYM_L029.fa	Lucinoma_borealis_DevonUK_SYM_L142.fa	77.8437	367	1396
Cardiolucina_cfQuadrata_Madagascar_SYM_L029.fa	Clathrolucina_costata_Bastimentos_SYMTRANSOCEAN_clacobastim108.fa	77.8289	292	1396
Cardiolucina_cfQuadrata_Madagascar_SYM_L029.fa	Clathrolucina_costata_Cristobal_SYMTRANSOCEAN_clacocristo008.fa	77.8254	327	1396
Cardiolucina_cfQuadrata_Madagascar_SYM_L029.fa	Clathrolucina_costata_Cristobal_SYMTRANSOCEAN_clacocristo010.fa	77.8205	335	1396
Cardiolucina_cfQuadrata_Madagascar_SYM_L029.fa	Clathrolucina_costata_Bastimentos_SYMTRANSOCEAN_clacobastim111COMBINEDruns.fa	77.8148	333	1396
Cardiolucina_cfQuadrata_Madagascar_SYM_L029.fa	Chavani_striata_OkinawaJapan_SYMTRANSOCEAN_L201.fa	77.8135	343	1396
Cardiolucina_cfQuadrata_Madagascar_SYM_L029.fa	Lucinoma_kastoroae_BismarckSea_SYM_L002.fa	77.7964	212	1396
Cardiolucina_cfQuadrata_Madagascar_SYM_L029.fa	Sedimenticola_endophacoides_GCA_002084295.fa	77.767	27	1396
Cardiolucina_cfQuadrata_Madagascar_SYM_L029.fa	Clathrolucina_costata_STRI_SYMTRANSOCEAN_clacostrist055.fa	77.7655	212	1396
Cardiolucina_cfQuadrata_Madagascar_SYM_L029.fa	Loripes_clausus_Mozambique_SYMTRANSOCEAN_L192.fa	77.7634	289	1396
Cardiolucina_cfQuadrata_Madagascar_SYM_L029.fa	Cardiolucina_quadrata_Philippines_SYM_L036.fa	77.7588	187	1396
Cardiolucina_cfQuadrata_Madagascar_SYM_L029.fa	Thiodiazotropha_endoloripes_GCA_001708975.fa	77.7455	324	1396
Cardiolucina_cfQuadrata_Madagascar_SYM_L029.fa	Clathrolucina_costata_Carenero_SYMTRANSOCEAN_unknocarene035.fa	77.7224	269	1396
Cardiolucina_cfQuadrata_Madagascar_SYM_L029.fa	Semelilucina_semeliformis_PapuaNewGuinea_SYM_L001.fa	77.7164	126	1396
Cardiolucina_cfQuadrata_Madagascar_SYM_L029.fa	Loripes_orbiculatus_KsamilAlbania_SYM_KSA1.fa	77.6603	326	1396
Cardiolucina_cfQuadrata_Madagascar_SYM_L029.fa	Loripes_orbiculatus_KsamilAlbania_SYM_KSA2.fa	77.654	337	1396
Cardiolucina_cfQuadrata_Madagascar_SYM_L029.fa	Loripes_orbiculatus_Tunisia_SYM_L173.fa	77.6538	323	1396
Cardiolucina_cfQuadrata_Madagascar_SYM_L029.fa	Loripes_orbiculatus_FetoviaItaly_SYM1_ELBAC10.fa	77.6461	318	1396
Cardiolucina_cfQuadrata_Madagascar_SYM_L029.fa	Thiodiazotropha_endoloripes_GCA_001708965.fa	77.6451	326	1396
Cardiolucina_cfQuadrata_Madagascar_SYM_L029.fa	Thiodiazotropha_endoloripes_GCA_001708955.fa	77.6436	327	1396
Cardiolucina_cfQuadrata_Madagascar_SYM_L029.fa	Thiodiazotropha_endoloripes_GCA_001708985.fa	77.6379	337	1396
Cardiolucina_cfQuadrata_Madagascar_SYM_L029.fa	Loripes_orbiculatus_Tunisia_SYM_L174.fa	77.6378	329	1396
Cardiolucina_cfQuadrata_Madagascar_SYM_L029.fa	Sedimenticola_endophacoides_GCA_002084275.fa	77.6321	56	1396
Cardiolucina_cfQuadrata_Madagascar_SYM_L029.fa	Clathrolucina_costata_Cristobal_SYMTRANSOCEAN_clacocristo016.fa	77.6118	29	1396
Cardiolucina_cfQuadrata_Madagascar_SYM_L029.fa	Clathrolucina_costata_STRI_SYMTRANSOCEAN_clacostrist064.fa	77.573	166	1396
Cardiolucina_cfQuadrata_Madagascar_SYM_L029.fa	Loripes_orbiculatus_montenegro_SYM_KOTO2.fa	77.5697	220	1396
Cardiolucina_cfQuadrata_Madagascar_SYM_L029.fa	Clathrolucina_costata_IslaSolarte_SYMTRANSOCEAN_clacosolart023.fa	77.5606	66	1396
Cardiolucina_cfQuadrata_Madagascar_SYM_L029.fa	Stewartia_GCA_003676185.fa	77.5079	162	1396
Cardiolucina_cfQuadrata_Madagascar_SYM_L029.fa	Loripes_orbiculatus_FetoviaItaly_SYM2_ELBAC10.fa	77.4403	299	1396
Cardiolucina_cfQuadrata_Madagascar_SYM_L029.fa	Stewartia_GCA_003676095.fa	77.3541	89	1396
Cardiolucina_quadrata_Philippines_SYM_L036.fa	Cardiolucina_quadrata_Philippines_SYM_L036.fa	100	633	647
Cardiolucina_quadrata_Philippines_SYM_L036.fa	Troendleina_suluensis_Philippines_SYM_L032.fa	98.2921	623	647
Cardiolucina_quadrata_Philippines_SYM_L036.fa	Lucinoma_borealis_Sweden_SYM_SM003.fa	98.238	622	647
Cardiolucina_quadrata_Philippines_SYM_L036.fa	Lucinoma_borealis_Sweden_SYM_3502G.fa	98.172	601	647
Cardiolucina_quadrata_Philippines_SYM_L036.fa	Lucinoma_borealis_DevonUK_SYM_L141.fa	97.7613	616	647
Cardiolucina_quadrata_Philippines_SYM_L036.fa	Lucinoma_borealis_Sweden_SYM_SM001.fa	97.4827	544	647
Cardiolucina_quadrata_Philippines_SYM_L036.fa	Lucinoma_annulata_SouthCalifornia_SYM_L136.fa	97.2698	494	647
Cardiolucina_quadrata_Philippines_SYM_L036.fa	Lucinoma_capensis_Nambia_SYM_LCAP1.fa	97.0557	585	647
Cardiolucina_quadrata_Philippines_SYM_L036.fa	Lucinoma_capensis_Nambia_SYM_LCAP3.fa	97.0525	591	647
Cardiolucina_quadrata_Philippines_SYM_L036.fa	Lucinoma_capensis_Nambia_SYM_LCAP2.fa	96.9787	566	647
Cardiolucina_quadrata_Philippines_SYM_L036.fa	Lucinoma_borealis_DevonUK_SYM_L142.fa	95.6364	569	647
Cardiolucina_quadrata_Philippines_SYM_L036.fa	Lucinoma_borealis_Sweden_SYM_SM002.fa	95.4857	238	647
Cardiolucina_quadrata_Philippines_SYM_L036.fa	Lucinoma_mystery_SalomonSea_SYM_L038.fa	95.0945	563	647
Cardiolucina_quadrata_Philippines_SYM_L036.fa	Rostrolucina_anterorostrata_Indonesia_SYM_L042.fa	94.7573	505	647
Cardiolucina_quadrata_Philippines_SYM_L036.fa	Lucinoma_kastoroae_BismarckSea_SYM_L002.fa	93.7527	387	647
Cardiolucina_quadrata_Philippines_SYM_L036.fa	Gonimyrtea_cfFemisimica_IlesSalomon_SYM_L011.fa	93.6388	482	647
Cardiolucina_quadrata_Philippines_SYM_L036.fa	Lucinoma_aequizonata_California_SYM_HARV1.fa	91.6338	223	647
Cardiolucina_quadrata_Philippines_SYM_L036.fa	Lucinoma_aequizonata_California_SYM_HARV3.fa	91.579	215	647
Cardiolucina_quadrata_Philippines_SYM_L036.fa	Lucinoma_aequizonata_California_SYM_LCM9.fa	91.5628	222	647
Cardiolucina_quadrata_Philippines_SYM_L036.fa	Lucinoma_aequizonata_California_SYM_HARV2.fa	91.3666	227	647
Cardiolucina_quadrata_Philippines_SYM_L036.fa	Lucinoma_aequizonata_California_SYM_LCM7.fa	91.3613	224	647
Cardiolucina_quadrata_Philippines_SYM_L036.fa	Lucinoma_aequizonata_California_SYM_HARV4.fa	91.217	229	647
Cardiolucina_quadrata_Philippines_SYM_L036.fa	Lucinoma_aequizonata_California_SYM_LCM6.fa	91.1776	232	647
Cardiolucina_quadrata_Philippines_SYM_L036.fa	Codakia_rugifera_BendalongNSW_SYM_L098.fa	90.5126	609	647
Cardiolucina_quadrata_Philippines_SYM_L036.fa	Dulcina_madagascarenis_Madagascar_SYM_L019.fa	78.8723	246	647
Cardiolucina_quadrata_Philippines_SYM_L036.fa	Epidulcina_cfdelphinae_Madagascar_SYM2_3502H.fa	78.8118	246	647
Cardiolucina_quadrata_Philippines_SYM_L036.fa	Dulcina_madagascarenis_Madagascar_SYM_L020.fa	78.6673	252	647
Cardiolucina_quadrata_Philippines_SYM_L036.fa	Dulcina_madagascarenis_Madagascar_SYM_L043.fa	78.5891	222	647
Cardiolucina_quadrata_Philippines_SYM_L036.fa	Epidulcina_cfdelphinae_Madagascar_SYM1_3502H.fa	78.1656	207	647
Cardiolucina_quadrata_Philippines_SYM_L036.fa	Ctena_GCA_003058525.fa	78.1634	191	647
Cardiolucina_quadrata_Philippines_SYM_L036.fa	Clathrolucina_costata_StMartin_SYM1_clacostmartm61COMBINEDruns.fa	78.0826	206	647
Cardiolucina_quadrata_Philippines_SYM_L036.fa	Anodontia_alba_STRI_SYM_2PP4.fa	77.998	198	647
Cardiolucina_quadrata_Philippines_SYM_L036.fa	Divalinga_quadrisulcata_Jamaica_SYM_divaljamaic004.fa	77.9794	212	647
Cardiolucina_quadrata_Philippines_SYM_L036.fa	Clathrolucina_costata_BocasdelToro_SYM_clacobocaspm43run1.fa	77.9516	196	647
Cardiolucina_quadrata_Philippines_SYM_L036.fa	Clathrolucina_costata_STRI_SYM_clacostrist064.fa	77.9485	197	647
Cardiolucina_quadrata_Philippines_SYM_L036.fa	Clathrolucina_costata_Cristobal_SYM_clacocristo008.fa	77.9375	199	647
Cardiolucina_quadrata_Philippines_SYM_L036.fa	Clathrolucina_costata_Cristobal_SYM_clacocristo007.fa	77.9306	203	647
Cardiolucina_quadrata_Philippines_SYM_L036.fa	Clathrolucina_costata_PuntaPuebla_SYM_clacopuebla005.fa	77.9195	194	647
Cardiolucina_quadrata_Philippines_SYM_L036.fa	Clathrolucina_costata_STRI_SYM_clacostrist055.fa	77.8999	196	647
Cardiolucina_quadrata_Philippines_SYM_L036.fa	Ctena_GCA_003058535.fa	77.8986	150	647
Cardiolucina_quadrata_Philippines_SYM_L036.fa	Clathrolucina_costata_IslaSolarte_SYM_clacosolart023.fa	77.8896	202	647
Cardiolucina_quadrata_Philippines_SYM_L036.fa	Clathrolucina_costata_Cristobal_SYM_clacocristo016.fa	77.8809	201	647
Cardiolucina_quadrata_Philippines_SYM_L036.fa	Clathrolucina_costata_IslaSolarte_SYM_clacosolart025.fa	77.8798	200	647
Cardiolucina_quadrata_Philippines_SYM_L036.fa	Clathrolucina_costata_BocasdelDrago_SYM_clacodrago038.fa	77.8776	195	647
Cardiolucina_quadrata_Philippines_SYM_L036.fa	Thiodiazotropha_endolucinida_GCA_001715975.fa	77.8589	211	647
Cardiolucina_quadrata_Philippines_SYM_L036.fa	Clathrolucina_costata_Carenero_SYM_unknocarene035.fa	77.8328	200	647
Cardiolucina_quadrata_Philippines_SYM_L036.fa	Ctena_GCA_003058545.fa	77.8324	170	647
Cardiolucina_quadrata_Philippines_SYM_L036.fa	Ctena_GCA_003094555.fa	77.8275	197	647
Cardiolucina_quadrata_Philippines_SYM_L036.fa	Clathrolucina_costata_Bastimentos_SYM_clacobastim108.fa	77.819	196	647
Cardiolucina_quadrata_Philippines_SYM_L036.fa	Ctena_GCA_003094575.fa	77.8187	136	647
Cardiolucina_quadrata_Philippines_SYM_L036.fa	Clathrolucina_costata_Bastimentos_SYM_clacobastim110.fa	77.8053	197	647
Cardiolucina_quadrata_Philippines_SYM_L036.fa	Ctena_GCA_003094515.fa	77.7713	177	647
Cardiolucina_quadrata_Philippines_SYM_L036.fa	Clathrolucina_costata_Bastimentos_SYM_clacobastim111COMBINEDruns.fa	77.7519	205	647
Cardiolucina_quadrata_Philippines_SYM_L036.fa	Cardiolucina_cfQuadrata_Madagascar_SYM_L029.fa	77.7023	202	647
Cardiolucina_quadrata_Philippines_SYM_L036.fa	Ctena_GCA_003094475.fa	77.6936	159	647
Cardiolucina_quadrata_Philippines_SYM_L036.fa	Ctena_GCA_003094495.fa	77.6824	162	647
Cardiolucina_quadrata_Philippines_SYM_L036.fa	Rugalucina_munda_TinBayQL_SYMTRANSOCEAN_L046.fa	77.6688	131	647
Cardiolucina_quadrata_Philippines_SYM_L036.fa	Ctena_GCA_003094535.fa	77.6588	167	647
Cardiolucina_quadrata_Philippines_SYM_L036.fa	Loripes_orbiculatus_Dorset_SYM_L175.fa	77.6391	133	647
Cardiolucina_quadrata_Philippines_SYM_L036.fa	Ctena_GCA_003058485.fa	77.5362	167	647
Cardiolucina_quadrata_Philippines_SYM_L036.fa	Loripes_orbiculatus_KsamilAlbania_SYM_KSA1.fa	77.4825	132	647
Cardiolucina_quadrata_Philippines_SYM_L036.fa	Loripes_orbiculatus_RapitaSpain_SYM_LRAP1.fa	77.4698	138	647
Cardiolucina_quadrata_Philippines_SYM_L036.fa	Ctena_GCA_003058495.fa	77.4578	171	647
Cardiolucina_quadrata_Philippines_SYM_L036.fa	Clathrolucina_costata_Bastimentos_SYMTRANSOCEAN_clacobastim110.fa	77.4343	133	647
Cardiolucina_quadrata_Philippines_SYM_L036.fa	Loripes_orbiculatus_RapitaSpain_SYM_LRAP3.fa	77.4328	136	647
Cardiolucina_quadrata_Philippines_SYM_L036.fa	Loripes_orbiculatus_Piran_SYM_LLP1.fa	77.3864	137	647
Cardiolucina_quadrata_Philippines_SYM_L036.fa	Loripes_orbiculatus_RapitaSpain_SYM_LRAP2.fa	77.3772	138	647
Cardiolucina_quadrata_Philippines_SYM_L036.fa	Thiodiazotropha_endoloripes_GCA_001708975.fa	77.3703	135	647
Cardiolucina_quadrata_Philippines_SYM_L036.fa	Thiodiazotropha_endoloripes_GCA_001708955.fa	77.3696	136	647
Cardiolucina_quadrata_Philippines_SYM_L036.fa	Loripes_orbiculatus_Piran_SYM_LPN.fa	77.3602	136	647
Cardiolucina_quadrata_Philippines_SYM_L036.fa	Loripes_orbiculatus_KsamilAlbania_SYM_KSA2.fa	77.3555	135	647
Cardiolucina_quadrata_Philippines_SYM_L036.fa	Loripes_orbiculatus_montenegro_SYM_KOTO1.fa	77.3347	136	647
Cardiolucina_quadrata_Philippines_SYM_L036.fa	Thiodiazotropha_endoloripes_GCA_001708965.fa	77.3284	136	647
Cardiolucina_quadrata_Philippines_SYM_L036.fa	Thiodiazotropha_endoloripes_GCA_001709035.fa	77.3273	143	647
Cardiolucina_quadrata_Philippines_SYM_L036.fa	Thiodiazotropha_endoloripes_GCA_001708985.fa	77.304	138	647
Cardiolucina_quadrata_Philippines_SYM_L036.fa	Loripes_orbiculatus_FetoviaItaly_SYM1_ELBAC10.fa	77.2953	133	647
Cardiolucina_quadrata_Philippines_SYM_L036.fa	Loripes_orbiculatus_Tunisia_SYM_L174.fa	77.2855	137	647
Cardiolucina_quadrata_Philippines_SYM_L036.fa	Loripes_orbiculatus_Tunisia_SYM_L173.fa	77.2551	138	647
Chavani_striata_OkinawaJapan_SYMTRANSOCEAN_L201.fa	Chavani_striata_OkinawaJapan_SYMTRANSOCEAN_L201.fa	100	1464	1472
Chavani_striata_OkinawaJapan_SYMTRANSOCEAN_L201.fa	Loripes_clausus_Mozambique_SYMTRANSOCEAN_L192.fa	98.6605	1056	1472
Chavani_striata_OkinawaJapan_SYMTRANSOCEAN_L201.fa	Loripes_clausus_Mozambique_SYMTRANSOCEAN_L191.fa	98.5642	1392	1472
Chavani_striata_OkinawaJapan_SYMTRANSOCEAN_L201.fa	Pillucina_pacifica_LizardislandQL_SYMTRANSOCEAN_L205.fa	98.4925	1347	1472
Chavani_striata_OkinawaJapan_SYMTRANSOCEAN_L201.fa	Loripes_clausus_Mozambique_SYMTRANSOCEAN_L193.fa	98.4777	1062	1472
Chavani_striata_OkinawaJapan_SYMTRANSOCEAN_L201.fa	Loripes_clausus_Mozambique_SYMTRANSOCEAN_L003.fa	98.3993	979	1472
Chavani_striata_OkinawaJapan_SYMTRANSOCEAN_L201.fa	Clathrolucina_costata_Cristobal_SYMTRANSOCEAN_clacocristo008.fa	98.3826	1303	1472
Chavani_striata_OkinawaJapan_SYMTRANSOCEAN_L201.fa	Clathrolucina_costata_CahuitaNorth_SYMTRANSOCEAN_clacocahuit002.fa	98.3628	1382	1472
Chavani_striata_OkinawaJapan_SYMTRANSOCEAN_L201.fa	Clathrolucina_costata_BocasdelDrago_SYMTRANSOCEAN_clacodrago038.fa	98.1965	1106	1472
Chavani_striata_OkinawaJapan_SYMTRANSOCEAN_L201.fa	Stewartia_GCA_003676175.fa	98.0859	1187	1472
Chavani_striata_OkinawaJapan_SYMTRANSOCEAN_L201.fa	Stewartia_GCA_003676145.fa	98.0622	1341	1472
Chavani_striata_OkinawaJapan_SYMTRANSOCEAN_L201.fa	Stewartia_GCA_003676105.fa	98.0261	1337	1472
Chavani_striata_OkinawaJapan_SYMTRANSOCEAN_L201.fa	Clathrolucina_costata_PuntaPuebla_SYMTRANSOCEAN_clacopuebla005.fa	98.0104	808	1472
Chavani_striata_OkinawaJapan_SYMTRANSOCEAN_L201.fa	Loripes_orbiculatus_Mauritania_SYMTRANSOCEAN_LLM.fa	97.9734	1237	1472
Chavani_striata_OkinawaJapan_SYMTRANSOCEAN_L201.fa	Clathrolucina_costata_Carenero_SYMTRANSOCEAN_unknocarene035.fa	97.8961	992	1472
Chavani_striata_OkinawaJapan_SYMTRANSOCEAN_L201.fa	Loripes_orbiculatus_Mauritania_SYMTRANSOCEAN_3503E.fa	97.8707	1233	1472
Chavani_striata_OkinawaJapan_SYMTRANSOCEAN_L201.fa	Loripes_orbiculatus_Mauritania_SYMTRANSOCEAN_3503D.fa	97.8458	1194	1472
Chavani_striata_OkinawaJapan_SYMTRANSOCEAN_L201.fa	Clathrolucina_costata_STRI_SYMTRANSOCEAN_clacostrist055.fa	97.8436	730	1472
Chavani_striata_OkinawaJapan_SYMTRANSOCEAN_L201.fa	Loripes_orbiculatus_Mauritania_SYMTRANSOCEAN_3502B.fa	97.8364	933	1472
Chavani_striata_OkinawaJapan_SYMTRANSOCEAN_L201.fa	Stewartia_GCA_003676115.fa	97.8074	640	1472
Chavani_striata_OkinawaJapan_SYMTRANSOCEAN_L201.fa	Ctena_orbiculata_KeyLargo_SYMTRANSOCEAN_cteorfloridm17.fa	97.7774	1218	1472
Chavani_striata_OkinawaJapan_SYMTRANSOCEAN_L201.fa	Stewartia_GCA_003676095.fa	97.7366	306	1472
Chavani_striata_OkinawaJapan_SYMTRANSOCEAN_L201.fa	Callucina_winkworthi_Mauritius_SYMTRANSOCEAN_L082.fa	97.7255	1151	1472
Chavani_striata_OkinawaJapan_SYMTRANSOCEAN_L201.fa	Clathrolucina_costata_Cristobal_SYMTRANSOCEAN_clacocristo010.fa	97.0785	1344	1472
Chavani_striata_OkinawaJapan_SYMTRANSOCEAN_L201.fa	Clathrolucina_costata_Cristobal_SYMTRANSOCEAN_clacocristo007.fa	97.0716	1351	1472
Chavani_striata_OkinawaJapan_SYMTRANSOCEAN_L201.fa	Clathrolucina_costata_BocasdelToro_SYMTRANSOCEAN_clacobocaspm43run1.fa	97.0354	1344	1472
Chavani_striata_OkinawaJapan_SYMTRANSOCEAN_L201.fa	Clathrolucina_costata_Jamaica_SYMTRANSOCEAN_clacojamaic003.fa	96.9149	1356	1472
Chavani_striata_OkinawaJapan_SYMTRANSOCEAN_L201.fa	Clathrolucina_costata_Bastimentos_SYMTRANSOCEAN_clacobastim111COMBINEDruns.fa	96.846	1357	1472
Chavani_striata_OkinawaJapan_SYMTRANSOCEAN_L201.fa	Clathrolucina_costata_Bastimentos_SYMTRANSOCEAN_clacobastim110.fa	96.7377	1334	1472
Chavani_striata_OkinawaJapan_SYMTRANSOCEAN_L201.fa	Clathrolucina_costata_Bastimentos_SYMTRANSOCEAN_clacobastim108.fa	96.7095	1119	1472
Chavani_striata_OkinawaJapan_SYMTRANSOCEAN_L201.fa	Clathrolucina_costata_STRI_SYMTRANSOCEAN_clacostrist064.fa	96.6704	551	1472
Chavani_striata_OkinawaJapan_SYMTRANSOCEAN_L201.fa	Clathrolucina_costata_IslaSolarte_SYMTRANSOCEAN_clacosolart025.fa	96.262	561	1472
Chavani_striata_OkinawaJapan_SYMTRANSOCEAN_L201.fa	Clathrolucina_costata_Cristobal_SYMTRANSOCEAN_clacocristo016.fa	96.2365	105	1472
Chavani_striata_OkinawaJapan_SYMTRANSOCEAN_L201.fa	Clathrolucina_costata_STMARTIN_SYMTRANSOCEAN_clacostmartm61COMBINEDruns.fa	96.1376	800	1472
Chavani_striata_OkinawaJapan_SYMTRANSOCEAN_L201.fa	Stewartia_GCA_003676185.fa	96.0609	601	1472
Chavani_striata_OkinawaJapan_SYMTRANSOCEAN_L201.fa	Clathrolucina_costata_IslaSolarte_SYMTRANSOCEAN_clacosolart023.fa	95.5153	233	1472
Chavani_striata_OkinawaJapan_SYMTRANSOCEAN_L201.fa	Rugalucina_munda_TinBayQL_SYMTRANSOCEAN_L046.fa	94.5533	1302	1472
Chavani_striata_OkinawaJapan_SYMTRANSOCEAN_L201.fa	Loripes_orbiculatus_Piran_SYM_LLP1.fa	89.2927	1233	1472
Chavani_striata_OkinawaJapan_SYMTRANSOCEAN_L201.fa	Loripes_orbiculatus_Dorset_SYM_L175.fa	89.2468	1221	1472
Chavani_striata_OkinawaJapan_SYMTRANSOCEAN_L201.fa	Thiodiazotropha_endoloripes_GCA_001709035.fa	89.2132	1251	1472
Chavani_striata_OkinawaJapan_SYMTRANSOCEAN_L201.fa	Loripes_orbiculatus_RapitaSpain_SYM_LRAP1.fa	89.1971	1221	1472
Chavani_striata_OkinawaJapan_SYMTRANSOCEAN_L201.fa	Loripes_orbiculatus_RapitaSpain_SYM_LRAP2.fa	89.1802	1222	1472
Chavani_striata_OkinawaJapan_SYMTRANSOCEAN_L201.fa	Loripes_orbiculatus_montenegro_SYM_KOTO1.fa	89.177	1244	1472
Chavani_striata_OkinawaJapan_SYMTRANSOCEAN_L201.fa	Loripes_orbiculatus_RapitaSpain_SYM_LRAP3.fa	89.1583	1252	1472
Chavani_striata_OkinawaJapan_SYMTRANSOCEAN_L201.fa	Loripes_orbiculatus_Piran_SYM_LPN.fa	89.148	1263	1472
Chavani_striata_OkinawaJapan_SYMTRANSOCEAN_L201.fa	Loripes_orbiculatus_FetoviaItaly_SYM1_ELBAC10.fa	89.1385	1188	1472
Chavani_striata_OkinawaJapan_SYMTRANSOCEAN_L201.fa	Loripes_orbiculatus_KsamilAlbania_SYM_KSA2.fa	89.1371	1230	1472
Chavani_striata_OkinawaJapan_SYMTRANSOCEAN_L201.fa	Thiodiazotropha_endoloripes_GCA_001708955.fa	89.0616	1256	1472
Chavani_striata_OkinawaJapan_SYMTRANSOCEAN_L201.fa	Thiodiazotropha_endoloripes_GCA_001708985.fa	89.0547	1263	1472
Chavani_striata_OkinawaJapan_SYMTRANSOCEAN_L201.fa	Loripes_orbiculatus_montenegro_SYM_KOTO3.fa	89.0397	1089	1472
Chavani_striata_OkinawaJapan_SYMTRANSOCEAN_L201.fa	Loripes_orbiculatus_Tunisia_SYM_L173.fa	89.0129	1252	1472
Chavani_striata_OkinawaJapan_SYMTRANSOCEAN_L201.fa	Thiodiazotropha_endoloripes_GCA_001708975.fa	88.9959	1250	1472
Chavani_striata_OkinawaJapan_SYMTRANSOCEAN_L201.fa	Loripes_orbiculatus_KsamilAlbania_SYM_KSA1.fa	88.9902	1222	1472
Chavani_striata_OkinawaJapan_SYMTRANSOCEAN_L201.fa	Thiodiazotropha_endoloripes_GCA_001708965.fa	88.9353	1254	1472
Chavani_striata_OkinawaJapan_SYMTRANSOCEAN_L201.fa	Loripes_orbiculatus_Tunisia_SYM_L174.fa	88.9341	1247	1472
Chavani_striata_OkinawaJapan_SYMTRANSOCEAN_L201.fa	Loripes_orbiculatus_FetoviaItaly_SYM2_ELBAC10.fa	88.8618	1145	1472
Chavani_striata_OkinawaJapan_SYMTRANSOCEAN_L201.fa	Loripes_orbiculatus_montenegro_SYM_KOTO2.fa	88.2467	859	1472
Chavani_striata_OkinawaJapan_SYMTRANSOCEAN_L201.fa	Clathrolucina_costata_Carenero_SYM_unknocarene035.fa	79.7683	412	1472
Chavani_striata_OkinawaJapan_SYMTRANSOCEAN_L201.fa	Sedimenticola_endophacoides_GCA_002084205.fa	79.6745	5	1472
Chavani_striata_OkinawaJapan_SYMTRANSOCEAN_L201.fa	Sedimenticola_endophacoides_GCA_002084245.fa	79.5843	10	1472
Chavani_striata_OkinawaJapan_SYMTRANSOCEAN_L201.fa	Clathrolucina_costata_StMartin_SYM1_clacostmartm61COMBINEDruns.fa	78.7529	377	1472
Chavani_striata_OkinawaJapan_SYMTRANSOCEAN_L201.fa	Clathrolucina_costata_BocasdelToro_SYM_clacobocaspm43run1.fa	78.2824	353	1472
Chavani_striata_OkinawaJapan_SYMTRANSOCEAN_L201.fa	Clathrolucina_costata_Cristobal_SYM_clacocristo008.fa	78.1365	357	1472
Chavani_striata_OkinawaJapan_SYMTRANSOCEAN_L201.fa	Clathrolucina_costata_BocasdelDrago_SYM_clacodrago038.fa	78.0755	352	1472
Chavani_striata_OkinawaJapan_SYMTRANSOCEAN_L201.fa	Lucinoma_aequizonata_California_SYM_LCM9.fa	78.0704	101	1472
Chavani_striata_OkinawaJapan_SYMTRANSOCEAN_L201.fa	Ctena_GCA_003058545.fa	78.0511	374	1472
Chavani_striata_OkinawaJapan_SYMTRANSOCEAN_L201.fa	Clathrolucina_costata_STRI_SYM_clacostrist055.fa	78.0351	347	1472
Chavani_striata_OkinawaJapan_SYMTRANSOCEAN_L201.fa	Ctena_GCA_003094535.fa	78.0274	362	1472
Chavani_striata_OkinawaJapan_SYMTRANSOCEAN_L201.fa	Lucinoma_aequizonata_California_SYM_HARV2.fa	78.0066	102	1472
Chavani_striata_OkinawaJapan_SYMTRANSOCEAN_L201.fa	Lucinoma_aequizonata_California_SYM_HARV4.fa	78.0065	103	1472
Chavani_striata_OkinawaJapan_SYMTRANSOCEAN_L201.fa	Monitilora_ramsayi_MoretonBayQL_SYM_L094.fa	77.9959	299	1472
Chavani_striata_OkinawaJapan_SYMTRANSOCEAN_L201.fa	Ctena_GCA_003094475.fa	77.9903	343	1472
Chavani_striata_OkinawaJapan_SYMTRANSOCEAN_L201.fa	Lucinoma_aequizonata_California_SYM_HARV1.fa	77.9683	105	1472
Chavani_striata_OkinawaJapan_SYMTRANSOCEAN_L201.fa	Ctena_GCA_003058485.fa	77.9384	416	1472
Chavani_striata_OkinawaJapan_SYMTRANSOCEAN_L201.fa	Lucinoma_aequizonata_California_SYM_LCM7.fa	77.9324	106	1472
Chavani_striata_OkinawaJapan_SYMTRANSOCEAN_L201.fa	Clathrolucina_costata_Cristobal_SYM_clacocristo016.fa	77.9318	347	1472
Chavani_striata_OkinawaJapan_SYMTRANSOCEAN_L201.fa	Dulcina_madagascarenis_Madagascar_SYM_L043.fa	77.9162	331	1472
Chavani_striata_OkinawaJapan_SYMTRANSOCEAN_L201.fa	Clathrolucina_costata_IslaSolarte_SYM_clacosolart023.fa	77.9117	355	1472
Chavani_striata_OkinawaJapan_SYMTRANSOCEAN_L201.fa	Ctena_GCA_003094555.fa	77.9087	371	1472
Chavani_striata_OkinawaJapan_SYMTRANSOCEAN_L201.fa	Clathrolucina_costata_IslaSolarte_SYM_clacosolart025.fa	77.9022	352	1472
Chavani_striata_OkinawaJapan_SYMTRANSOCEAN_L201.fa	Clathrolucina_costata_Bastimentos_SYM_clacobastim111COMBINEDruns.fa	77.8904	363	1472
Chavani_striata_OkinawaJapan_SYMTRANSOCEAN_L201.fa	Ctena_GCA_003058495.fa	77.8897	418	1472
Chavani_striata_OkinawaJapan_SYMTRANSOCEAN_L201.fa	Cardiolucina_cfQuadrata_Madagascar_SYM_L029.fa	77.8876	345	1472
Chavani_striata_OkinawaJapan_SYMTRANSOCEAN_L201.fa	Clathrolucina_costata_Cristobal_SYM_clacocristo007.fa	77.8682	356	1472
Chavani_striata_OkinawaJapan_SYMTRANSOCEAN_L201.fa	Dulcina_madagascarenis_Madagascar_SYM_L020.fa	77.8605	382	1472
Chavani_striata_OkinawaJapan_SYMTRANSOCEAN_L201.fa	Clathrolucina_costata_PuntaPuebla_SYM_clacopuebla005.fa	77.8517	351	1472
Chavani_striata_OkinawaJapan_SYMTRANSOCEAN_L201.fa	Ctena_GCA_003094495.fa	77.8458	354	1472
Chavani_striata_OkinawaJapan_SYMTRANSOCEAN_L201.fa	Clathrolucina_costata_Bastimentos_SYM_clacobastim108.fa	77.8421	340	1472
Chavani_striata_OkinawaJapan_SYMTRANSOCEAN_L201.fa	Clathrolucina_costata_Bastimentos_SYM_clacobastim110.fa	77.831	352	1472
Chavani_striata_OkinawaJapan_SYMTRANSOCEAN_L201.fa	Divalinga_quadrisulcata_Jamaica_SYM_divaljamaic004.fa	77.8168	362	1472
Chavani_striata_OkinawaJapan_SYMTRANSOCEAN_L201.fa	Epidulcina_cfdelphinae_Madagascar_SYM2_3502H.fa	77.812	392	1472
Chavani_striata_OkinawaJapan_SYMTRANSOCEAN_L201.fa	Lucinoma_aequizonata_California_SYM_HARV3.fa	77.811	102	1472
Chavani_striata_OkinawaJapan_SYMTRANSOCEAN_L201.fa	Clathrolucina_costata_STRI_SYM_clacostrist064.fa	77.8069	351	1472
Chavani_striata_OkinawaJapan_SYMTRANSOCEAN_L201.fa	Ctena_GCA_003058525.fa	77.8019	361	1472
Chavani_striata_OkinawaJapan_SYMTRANSOCEAN_L201.fa	Anodontia_alba_STRI_SYM_2PP4.fa	77.7909	347	1472
Chavani_striata_OkinawaJapan_SYMTRANSOCEAN_L201.fa	Ctena_GCA_003094515.fa	77.777	347	1472
Chavani_striata_OkinawaJapan_SYMTRANSOCEAN_L201.fa	Ctena_GCA_003094575.fa	77.7493	237	1472
Chavani_striata_OkinawaJapan_SYMTRANSOCEAN_L201.fa	Thiodiazotropha_endolucinida_GCA_001715975.fa	77.7421	360	1472
Chavani_striata_OkinawaJapan_SYMTRANSOCEAN_L201.fa	Gloverina_cfVestifex_BismarckSea_SYM_L005.fa	77.733	184	1472
Chavani_striata_OkinawaJapan_SYMTRANSOCEAN_L201.fa	Dulcina_madagascarenis_Madagascar_SYM_L019.fa	77.7064	376	1472
Chavani_striata_OkinawaJapan_SYMTRANSOCEAN_L201.fa	Gloverina_cfVestifex_BismarckSea_SYM_L005R.fa	77.7018	180	1472
Chavani_striata_OkinawaJapan_SYMTRANSOCEAN_L201.fa	Myrtea_spinifera_Sweden_SYM_3502F.fa	77.6679	275	1472
Chavani_striata_OkinawaJapan_SYMTRANSOCEAN_L201.fa	Lucinoma_annulata_SouthCalifornia_SYM_L136.fa	77.6087	194	1472
Chavani_striata_OkinawaJapan_SYMTRANSOCEAN_L201.fa	Monitilora_ramsayi_MoretonBayQL_SYM_L095.fa	77.6037	291	1472
Chavani_striata_OkinawaJapan_SYMTRANSOCEAN_L201.fa	Gonimyrtea_cfFemisimica_IlesSalomon_SYM_L011.fa	77.5709	244	1472
Chavani_striata_OkinawaJapan_SYMTRANSOCEAN_L201.fa	Semelilucina_semeliformis_PapuaNewGuinea_SYM_L001.fa	77.5701	124	1472
Chavani_striata_OkinawaJapan_SYMTRANSOCEAN_L201.fa	Notomyrtea_botanica_VictorHarbourSA_SYM_L085.fa	77.5499	134	1472
Chavani_striata_OkinawaJapan_SYMTRANSOCEAN_L201.fa	Rostrolucina_anterorostrata_Indonesia_SYM_L042.fa	77.5125	238	1472
Chavani_striata_OkinawaJapan_SYMTRANSOCEAN_L201.fa	Myrtea_sp_madagascar_SYM_L025.fa	77.492	232	1472
Chavani_striata_OkinawaJapan_SYMTRANSOCEAN_L201.fa	Ctena_GCA_003058535.fa	77.4822	283	1472
Chavani_striata_OkinawaJapan_SYMTRANSOCEAN_L201.fa	Epidulcina_cfdelphinae_Madagascar_SYM1_3502H.fa	77.4423	279	1472
Chavani_striata_OkinawaJapan_SYMTRANSOCEAN_L201.fa	Sedimenticola_endophacoides_GCA_002084095.fa	77.3827	33	1472
Chavani_striata_OkinawaJapan_SYMTRANSOCEAN_L201.fa	Sedimenticola_endophacoides_GCA_002084275.fa	77.0687	52	1472
Chavani_striata_OkinawaJapan_SYMTRANSOCEAN_L201.fa	Lucinoma_kastoroae_BismarckSea_SYM_L002.fa	76.9666	171	1472
Chavani_striata_OkinawaJapan_SYMTRANSOCEAN_L201.fa	Sedimenticola_endophacoides_GCA_002084295.fa	76.4859	28	1472
Clathrolucina_costata_Bastimentos_SYM_clacobastim108.fa	Clathrolucina_costata_Bastimentos_SYM_clacobastim108.fa	99.9999	1412	1425
Clathrolucina_costata_Bastimentos_SYM_clacobastim108.fa	Clathrolucina_costata_Bastimentos_SYM_clacobastim111COMBINEDruns.fa	99.8804	1304	1425
Clathrolucina_costata_Bastimentos_SYM_clacobastim108.fa	Clathrolucina_costata_Bastimentos_SYM_clacobastim110.fa	99.8624	1168	1425
Clathrolucina_costata_Bastimentos_SYM_clacobastim108.fa	Clathrolucina_costata_Carenero_SYM_unknocarene035.fa	99.7387	1311	1425
Clathrolucina_costata_Bastimentos_SYM_clacobastim108.fa	Clathrolucina_costata_Cristobal_SYM_clacocristo016.fa	98.9019	1346	1425
Clathrolucina_costata_Bastimentos_SYM_clacobastim108.fa	Clathrolucina_costata_Cristobal_SYM_clacocristo008.fa	98.8623	1343	1425
Clathrolucina_costata_Bastimentos_SYM_clacobastim108.fa	Clathrolucina_costata_BocasdelToro_SYM_clacobocaspm43run1.fa	98.8492	1295	1425
Clathrolucina_costata_Bastimentos_SYM_clacobastim108.fa	Clathrolucina_costata_BocasdelDrago_SYM_clacodrago038.fa	98.8467	1277	1425
Clathrolucina_costata_Bastimentos_SYM_clacobastim108.fa	Clathrolucina_costata_STRI_SYM_clacostrist064.fa	98.824	1320	1425
Clathrolucina_costata_Bastimentos_SYM_clacobastim108.fa	Clathrolucina_costata_Cristobal_SYM_clacocristo007.fa	98.8196	1312	1425
Clathrolucina_costata_Bastimentos_SYM_clacobastim108.fa	Clathrolucina_costata_PuntaPuebla_SYM_clacopuebla005.fa	98.8077	1298	1425
Clathrolucina_costata_Bastimentos_SYM_clacobastim108.fa	Clathrolucina_costata_STRI_SYM_clacostrist055.fa	98.8001	1314	1425
Clathrolucina_costata_Bastimentos_SYM_clacobastim108.fa	Clathrolucina_costata_IslaSolarte_SYM_clacosolart023.fa	98.7904	1343	1425
Clathrolucina_costata_Bastimentos_SYM_clacobastim108.fa	Divalinga_quadrisulcata_Jamaica_SYM_divaljamaic004.fa	98.7599	1248	1425
Clathrolucina_costata_Bastimentos_SYM_clacobastim108.fa	Clathrolucina_costata_IslaSolarte_SYM_clacosolart025.fa	98.7006	1290	1425
Clathrolucina_costata_Bastimentos_SYM_clacobastim108.fa	Thiodiazotropha_endolucinida_GCA_001715975.fa	98.6999	1252	1425
Clathrolucina_costata_Bastimentos_SYM_clacobastim108.fa	Clathrolucina_costata_StMartin_SYM1_clacostmartm61COMBINEDruns.fa	98.6955	1252	1425
Clathrolucina_costata_Bastimentos_SYM_clacobastim108.fa	Anodontia_alba_STRI_SYM_2PP4.fa	98.4474	1148	1425
Clathrolucina_costata_Bastimentos_SYM_clacobastim108.fa	Cardiolucina_cfQuadrata_Madagascar_SYM_L029.fa	96.2151	1159	1425
Clathrolucina_costata_Bastimentos_SYM_clacobastim108.fa	Ctena_GCA_003058525.fa	94.6288	1194	1425
Clathrolucina_costata_Bastimentos_SYM_clacobastim108.fa	Ctena_GCA_003058535.fa	94.1769	845	1425
Clathrolucina_costata_Bastimentos_SYM_clacobastim108.fa	Sedimenticola_endophacoides_GCA_002084205.fa	81.8941	5	1425
Clathrolucina_costata_Bastimentos_SYM_clacobastim108.fa	Ctena_GCA_003094555.fa	81.7596	833	1425
Clathrolucina_costata_Bastimentos_SYM_clacobastim108.fa	Ctena_GCA_003094515.fa	81.6901	776	1425
Clathrolucina_costata_Bastimentos_SYM_clacobastim108.fa	Ctena_GCA_003094575.fa	81.4937	535	1425
Clathrolucina_costata_Bastimentos_SYM_clacobastim108.fa	Ctena_GCA_003058545.fa	80.4744	753	1425
Clathrolucina_costata_Bastimentos_SYM_clacobastim108.fa	Ctena_GCA_003094535.fa	80.4607	746	1425
Clathrolucina_costata_Bastimentos_SYM_clacobastim108.fa	Ctena_GCA_003058485.fa	80.451	792	1425
Clathrolucina_costata_Bastimentos_SYM_clacobastim108.fa	Ctena_GCA_003094475.fa	80.4391	660	1425
Clathrolucina_costata_Bastimentos_SYM_clacobastim108.fa	Ctena_GCA_003058495.fa	80.3936	775	1425
Clathrolucina_costata_Bastimentos_SYM_clacobastim108.fa	Ctena_GCA_003094495.fa	80.3452	717	1425
Clathrolucina_costata_Bastimentos_SYM_clacobastim108.fa	Monitilora_ramsayi_MoretonBayQL_SYM_L094.fa	80.0626	301	1425
Clathrolucina_costata_Bastimentos_SYM_clacobastim108.fa	Clathrolucina_costata_BocasdelDrago_SYMTRANSOCEAN_clacodrago038.fa	79.0386	325	1425
Clathrolucina_costata_Bastimentos_SYM_clacobastim108.fa	Dulcina_madagascarenis_Madagascar_SYM_L020.fa	78.489	416	1425
Clathrolucina_costata_Bastimentos_SYM_clacobastim108.fa	Epidulcina_cfdelphinae_Madagascar_SYM2_3502H.fa	78.4022	430	1425
Clathrolucina_costata_Bastimentos_SYM_clacobastim108.fa	Dulcina_madagascarenis_Madagascar_SYM_L019.fa	78.3884	437	1425
Clathrolucina_costata_Bastimentos_SYM_clacobastim108.fa	Dulcina_madagascarenis_Madagascar_SYM_L043.fa	78.3438	381	1425
Clathrolucina_costata_Bastimentos_SYM_clacobastim108.fa	Monitilora_ramsayi_MoretonBayQL_SYM_L095.fa	78.3311	268	1425
Clathrolucina_costata_Bastimentos_SYM_clacobastim108.fa	Stewartia_GCA_003676115.fa	78.2953	191	1425
Clathrolucina_costata_Bastimentos_SYM_clacobastim108.fa	Lucinoma_borealis_Sweden_SYM_SM003.fa	78.257	414	1425
Clathrolucina_costata_Bastimentos_SYM_clacobastim108.fa	Gonimyrtea_cfFemisimica_IlesSalomon_SYM_L011.fa	78.252	336	1425
Clathrolucina_costata_Bastimentos_SYM_clacobastim108.fa	Loripes_clausus_Mozambique_SYMTRANSOCEAN_L191.fa	78.1969	335	1425
Clathrolucina_costata_Bastimentos_SYM_clacobastim108.fa	Clathrolucina_costata_Cristobal_SYMTRANSOCEAN_clacocristo007.fa	78.1881	333	1425
Clathrolucina_costata_Bastimentos_SYM_clacobastim108.fa	Notomyrtea_botanica_VictorHarbourSA_SYM_L085.fa	78.1876	138	1425
Clathrolucina_costata_Bastimentos_SYM_clacobastim108.fa	Ctena_orbiculata_KeyLargo_SYMTRANSOCEAN_cteorfloridm17.fa	78.1764	316	1425
Clathrolucina_costata_Bastimentos_SYM_clacobastim108.fa	Sedimenticola_endophacoides_GCA_002084275.fa	78.1653	59	1425
Clathrolucina_costata_Bastimentos_SYM_clacobastim108.fa	Callucina_winkworthi_Mauritius_SYMTRANSOCEAN_L082.fa	78.1567	302	1425
Clathrolucina_costata_Bastimentos_SYM_clacobastim108.fa	Loripes_orbiculatus_Tunisia_SYM_L173.fa	78.1375	306	1425
Clathrolucina_costata_Bastimentos_SYM_clacobastim108.fa	Clathrolucina_costata_Bastimentos_SYMTRANSOCEAN_clacobastim110.fa	78.1329	328	1425
Clathrolucina_costata_Bastimentos_SYM_clacobastim108.fa	Loripes_orbiculatus_Mauritania_SYMTRANSOCEAN_3503E.fa	78.1277	309	1425
Clathrolucina_costata_Bastimentos_SYM_clacobastim108.fa	Clathrolucina_costata_CahuitaNorth_SYMTRANSOCEAN_clacocahuit002.fa	78.1248	356	1425
Clathrolucina_costata_Bastimentos_SYM_clacobastim108.fa	Clathrolucina_costata_BocasdelToro_SYMTRANSOCEAN_clacobocaspm43run1.fa	78.1207	322	1425
Clathrolucina_costata_Bastimentos_SYM_clacobastim108.fa	Lucinoma_capensis_Nambia_SYM_LCAP1.fa	78.1175	382	1425
Clathrolucina_costata_Bastimentos_SYM_clacobastim108.fa	Lucinoma_borealis_Sweden_SYM_3502G.fa	78.1115	386	1425
Clathrolucina_costata_Bastimentos_SYM_clacobastim108.fa	Clathrolucina_costata_Cristobal_SYMTRANSOCEAN_clacocristo008.fa	78.1112	327	1425
Clathrolucina_costata_Bastimentos_SYM_clacobastim108.fa	Stewartia_GCA_003676145.fa	78.1096	333	1425
Clathrolucina_costata_Bastimentos_SYM_clacobastim108.fa	Loripes_orbiculatus_Piran_SYM_LPN.fa	78.1013	320	1425
Clathrolucina_costata_Bastimentos_SYM_clacobastim108.fa	Loripes_orbiculatus_Mauritania_SYMTRANSOCEAN_3502B.fa	78.0956	241	1425
Clathrolucina_costata_Bastimentos_SYM_clacobastim108.fa	Lucinoma_capensis_Nambia_SYM_LCAP3.fa	78.0932	401	1425
Clathrolucina_costata_Bastimentos_SYM_clacobastim108.fa	Thiodiazotropha_endoloripes_GCA_001708985.fa	78.0865	321	1425
Clathrolucina_costata_Bastimentos_SYM_clacobastim108.fa	Thiodiazotropha_endoloripes_GCA_001708975.fa	78.0863	317	1425
Clathrolucina_costata_Bastimentos_SYM_clacobastim108.fa	Loripes_clausus_Mozambique_SYMTRANSOCEAN_L003.fa	78.0823	269	1425
Clathrolucina_costata_Bastimentos_SYM_clacobastim108.fa	Stewartia_GCA_003676175.fa	78.0802	309	1425
Clathrolucina_costata_Bastimentos_SYM_clacobastim108.fa	Stewartia_GCA_003676105.fa	78.0795	329	1425
Clathrolucina_costata_Bastimentos_SYM_clacobastim108.fa	Thiodiazotropha_endoloripes_GCA_001708965.fa	78.0774	308	1425
Clathrolucina_costata_Bastimentos_SYM_clacobastim108.fa	Thiodiazotropha_endoloripes_GCA_001708955.fa	78.0724	315	1425
Clathrolucina_costata_Bastimentos_SYM_clacobastim108.fa	Troendleina_suluensis_Philippines_SYM_L032.fa	78.0669	402	1425
Clathrolucina_costata_Bastimentos_SYM_clacobastim108.fa	Loripes_orbiculatus_KsamilAlbania_SYM_KSA2.fa	78.0605	317	1425
Clathrolucina_costata_Bastimentos_SYM_clacobastim108.fa	Loripes_orbiculatus_Mauritania_SYMTRANSOCEAN_3503D.fa	78.0577	295	1425
Clathrolucina_costata_Bastimentos_SYM_clacobastim108.fa	Clathrolucina_costata_Cristobal_SYMTRANSOCEAN_clacocristo010.fa	78.057	333	1425
Clathrolucina_costata_Bastimentos_SYM_clacobastim108.fa	Lucinoma_borealis_DevonUK_SYM_L141.fa	78.0553	416	1425
Clathrolucina_costata_Bastimentos_SYM_clacobastim108.fa	Lucinoma_capensis_Nambia_SYM_LCAP2.fa	78.0551	383	1425
Clathrolucina_costata_Bastimentos_SYM_clacobastim108.fa	Loripes_orbiculatus_KsamilAlbania_SYM_KSA1.fa	78.0538	306	1425
Clathrolucina_costata_Bastimentos_SYM_clacobastim108.fa	Codakia_rugifera_BendalongNSW_SYM_L098.fa	78.0472	409	1425
Clathrolucina_costata_Bastimentos_SYM_clacobastim108.fa	Rostrolucina_anterorostrata_Indonesia_SYM_L042.fa	78.0424	328	1425
Clathrolucina_costata_Bastimentos_SYM_clacobastim108.fa	Clathrolucina_costata_PuntaPuebla_SYMTRANSOCEAN_clacopuebla005.fa	78.0302	239	1425
Clathrolucina_costata_Bastimentos_SYM_clacobastim108.fa	Myrtea_spinifera_Sweden_SYM_3502F.fa	78.022	271	1425
Clathrolucina_costata_Bastimentos_SYM_clacobastim108.fa	Clathrolucina_costata_Jamaica_SYMTRANSOCEAN_clacojamaic003.fa	78.0212	339	1425
Clathrolucina_costata_Bastimentos_SYM_clacobastim108.fa	Clathrolucina_costata_Bastimentos_SYMTRANSOCEAN_clacobastim111COMBINEDruns.fa	78.02	321	1425
Clathrolucina_costata_Bastimentos_SYM_clacobastim108.fa	Pillucina_pacifica_LizardislandQL_SYMTRANSOCEAN_L205.fa	78.0151	329	1425
Clathrolucina_costata_Bastimentos_SYM_clacobastim108.fa	Loripes_orbiculatus_Dorset_SYM_L175.fa	78.0057	317	1425
Clathrolucina_costata_Bastimentos_SYM_clacobastim108.fa	Rugalucina_munda_TinBayQL_SYMTRANSOCEAN_L046.fa	77.9967	330	1425
Clathrolucina_costata_Bastimentos_SYM_clacobastim108.fa	Loripes_orbiculatus_Tunisia_SYM_L174.fa	77.9931	308	1425
Clathrolucina_costata_Bastimentos_SYM_clacobastim108.fa	Epidulcina_cfdelphinae_Madagascar_SYM1_3502H.fa	77.9919	320	1425
Clathrolucina_costata_Bastimentos_SYM_clacobastim108.fa	Loripes_orbiculatus_RapitaSpain_SYM_LRAP2.fa	77.9848	310	1425
Clathrolucina_costata_Bastimentos_SYM_clacobastim108.fa	Loripes_orbiculatus_RapitaSpain_SYM_LRAP1.fa	77.9846	311	1425
Clathrolucina_costata_Bastimentos_SYM_clacobastim108.fa	Loripes_orbiculatus_Piran_SYM_LLP1.fa	77.9691	328	1425
Clathrolucina_costata_Bastimentos_SYM_clacobastim108.fa	Lucinoma_mystery_SalomonSea_SYM_L038.fa	77.9671	361	1425
Clathrolucina_costata_Bastimentos_SYM_clacobastim108.fa	Clathrolucina_costata_STRI_SYMTRANSOCEAN_clacostrist064.fa	77.9587	169	1425
Clathrolucina_costata_Bastimentos_SYM_clacobastim108.fa	Loripes_orbiculatus_RapitaSpain_SYM_LRAP3.fa	77.9543	313	1425
Clathrolucina_costata_Bastimentos_SYM_clacobastim108.fa	Gloverina_cfVestifex_BismarckSea_SYM_L005R.fa	77.9501	181	1425
Clathrolucina_costata_Bastimentos_SYM_clacobastim108.fa	Lucinoma_borealis_DevonUK_SYM_L142.fa	77.9393	377	1425
Clathrolucina_costata_Bastimentos_SYM_clacobastim108.fa	Stewartia_GCA_003676185.fa	77.9357	162	1425
Clathrolucina_costata_Bastimentos_SYM_clacobastim108.fa	Lucinoma_annulata_SouthCalifornia_SYM_L136.fa	77.9243	289	1425
Clathrolucina_costata_Bastimentos_SYM_clacobastim108.fa	Loripes_clausus_Mozambique_SYMTRANSOCEAN_L193.fa	77.9223	297	1425
Clathrolucina_costata_Bastimentos_SYM_clacobastim108.fa	Loripes_clausus_Mozambique_SYMTRANSOCEAN_L192.fa	77.9189	290	1425
Clathrolucina_costata_Bastimentos_SYM_clacobastim108.fa	Loripes_orbiculatus_montenegro_SYM_KOTO1.fa	77.9107	318	1425
Clathrolucina_costata_Bastimentos_SYM_clacobastim108.fa	Thiodiazotropha_endoloripes_GCA_001709035.fa	77.9057	318	1425
Clathrolucina_costata_Bastimentos_SYM_clacobastim108.fa	Loripes_orbiculatus_Mauritania_SYMTRANSOCEAN_LLM.fa	77.8964	313	1425
Clathrolucina_costata_Bastimentos_SYM_clacobastim108.fa	Lucinoma_aequizonata_California_SYM_HARV4.fa	77.8921	141	1425
Clathrolucina_costata_Bastimentos_SYM_clacobastim108.fa	Gloverina_cfVestifex_BismarckSea_SYM_L005.fa	77.8867	177	1425
Clathrolucina_costata_Bastimentos_SYM_clacobastim108.fa	Lucinoma_aequizonata_California_SYM_HARV3.fa	77.885	140	1425
Clathrolucina_costata_Bastimentos_SYM_clacobastim108.fa	Lucinoma_aequizonata_California_SYM_LCM7.fa	77.8768	142	1425
Clathrolucina_costata_Bastimentos_SYM_clacobastim108.fa	Lucinoma_aequizonata_California_SYM_LCM6.fa	77.8731	142	1425
Clathrolucina_costata_Bastimentos_SYM_clacobastim108.fa	Loripes_orbiculatus_montenegro_SYM_KOTO3.fa	77.864	268	1425
Clathrolucina_costata_Bastimentos_SYM_clacobastim108.fa	Loripes_orbiculatus_FetoviaItaly_SYM2_ELBAC10.fa	77.8563	281	1425
Clathrolucina_costata_Bastimentos_SYM_clacobastim108.fa	Lucinoma_borealis_Sweden_SYM_SM001.fa	77.8508	336	1425
Clathrolucina_costata_Bastimentos_SYM_clacobastim108.fa	Lucinoma_kastoroae_BismarckSea_SYM_L002.fa	77.8497	213	1425
Clathrolucina_costata_Bastimentos_SYM_clacobastim108.fa	Clathrolucina_costata_Carenero_SYMTRANSOCEAN_unknocarene035.fa	77.8379	287	1425
Clathrolucina_costata_Bastimentos_SYM_clacobastim108.fa	Chavani_striata_OkinawaJapan_SYMTRANSOCEAN_L201.fa	77.826	342	1425
Clathrolucina_costata_Bastimentos_SYM_clacobastim108.fa	Lucinoma_aequizonata_California_SYM_HARV1.fa	77.8176	148	1425
Clathrolucina_costata_Bastimentos_SYM_clacobastim108.fa	Stewartia_GCA_003676095.fa	77.8149	89	1425
Clathrolucina_costata_Bastimentos_SYM_clacobastim108.fa	Clathrolucina_costata_Bastimentos_SYMTRANSOCEAN_clacobastim108.fa	77.7954	299	1425
Clathrolucina_costata_Bastimentos_SYM_clacobastim108.fa	Lucinoma_aequizonata_California_SYM_HARV2.fa	77.7844	146	1425
Clathrolucina_costata_Bastimentos_SYM_clacobastim108.fa	Myrtea_sp_madagascar_SYM_L025.fa	77.7737	213	1425
Clathrolucina_costata_Bastimentos_SYM_clacobastim108.fa	Lucinoma_aequizonata_California_SYM_LCM9.fa	77.765	139	1425
Clathrolucina_costata_Bastimentos_SYM_clacobastim108.fa	Semelilucina_semeliformis_PapuaNewGuinea_SYM_L001.fa	77.7614	122	1425
Clathrolucina_costata_Bastimentos_SYM_clacobastim108.fa	Cardiolucina_quadrata_Philippines_SYM_L036.fa	77.7424	194	1425
Clathrolucina_costata_Bastimentos_SYM_clacobastim108.fa	Loripes_orbiculatus_FetoviaItaly_SYM1_ELBAC10.fa	77.6833	320	1425
Clathrolucina_costata_Bastimentos_SYM_clacobastim108.fa	Clathrolucina_costata_STRI_SYMTRANSOCEAN_clacostrist055.fa	77.6709	212	1425
Clathrolucina_costata_Bastimentos_SYM_clacobastim108.fa	Loripes_orbiculatus_montenegro_SYM_KOTO2.fa	77.634	216	1425
Clathrolucina_costata_Bastimentos_SYM_clacobastim108.fa	Lucinoma_borealis_Sweden_SYM_SM002.fa	77.5652	101	1425
Clathrolucina_costata_Bastimentos_SYM_clacobastim108.fa	Clathrolucina_costata_IslaSolarte_SYMTRANSOCEAN_clacosolart025.fa	77.4665	164	1425
Clathrolucina_costata_Bastimentos_SYM_clacobastim108.fa	Clathrolucina_costata_Cristobal_SYMTRANSOCEAN_clacocristo016.fa	77.3675	34	1425
Clathrolucina_costata_Bastimentos_SYM_clacobastim108.fa	Clathrolucina_costata_IslaSolarte_SYMTRANSOCEAN_clacosolart023.fa	77.3652	69	1425
Clathrolucina_costata_Bastimentos_SYM_clacobastim110.fa	Clathrolucina_costata_Bastimentos_SYM_clacobastim110.fa	100	1231	1249
Clathrolucina_costata_Bastimentos_SYM_clacobastim110.fa	Clathrolucina_costata_Bastimentos_SYM_clacobastim111COMBINEDruns.fa	99.9572	1212	1249
Clathrolucina_costata_Bastimentos_SYM_clacobastim110.fa	Clathrolucina_costata_Carenero_SYM_unknocarene035.fa	99.8834	1159	1249
Clathrolucina_costata_Bastimentos_SYM_clacobastim110.fa	Clathrolucina_costata_Bastimentos_SYM_clacobastim108.fa	99.777	1126	1249
Clathrolucina_costata_Bastimentos_SYM_clacobastim110.fa	Clathrolucina_costata_StMartin_SYM1_clacostmartm61COMBINEDruns.fa	99.0043	1187	1249
Clathrolucina_costata_Bastimentos_SYM_clacobastim110.fa	Divalinga_quadrisulcata_Jamaica_SYM_divaljamaic004.fa	98.9832	1209	1249
Clathrolucina_costata_Bastimentos_SYM_clacobastim110.fa	Thiodiazotropha_endolucinida_GCA_001715975.fa	98.9677	1212	1249
Clathrolucina_costata_Bastimentos_SYM_clacobastim110.fa	Clathrolucina_costata_BocasdelDrago_SYM_clacodrago038.fa	98.6832	1148	1249
Clathrolucina_costata_Bastimentos_SYM_clacobastim110.fa	Clathrolucina_costata_Cristobal_SYM_clacocristo016.fa	98.669	1195	1249
Clathrolucina_costata_Bastimentos_SYM_clacobastim110.fa	Clathrolucina_costata_PuntaPuebla_SYM_clacopuebla005.fa	98.6524	1161	1249
Clathrolucina_costata_Bastimentos_SYM_clacobastim110.fa	Clathrolucina_costata_Cristobal_SYM_clacocristo007.fa	98.6478	1183	1249
Clathrolucina_costata_Bastimentos_SYM_clacobastim110.fa	Clathrolucina_costata_Cristobal_SYM_clacocristo008.fa	98.6455	1189	1249
Clathrolucina_costata_Bastimentos_SYM_clacobastim110.fa	Clathrolucina_costata_IslaSolarte_SYM_clacosolart023.fa	98.6438	1203	1249
Clathrolucina_costata_Bastimentos_SYM_clacobastim110.fa	Clathrolucina_costata_STRI_SYM_clacostrist064.fa	98.6432	1188	1249
Clathrolucina_costata_Bastimentos_SYM_clacobastim110.fa	Clathrolucina_costata_BocasdelToro_SYM_clacobocaspm43run1.fa	98.6239	1173	1249
Clathrolucina_costata_Bastimentos_SYM_clacobastim110.fa	Clathrolucina_costata_IslaSolarte_SYM_clacosolart025.fa	98.5906	1165	1249
Clathrolucina_costata_Bastimentos_SYM_clacobastim110.fa	Clathrolucina_costata_STRI_SYM_clacostrist055.fa	98.5876	1168	1249
Clathrolucina_costata_Bastimentos_SYM_clacobastim110.fa	Anodontia_alba_STRI_SYM_2PP4.fa	98.5434	1091	1249
Clathrolucina_costata_Bastimentos_SYM_clacobastim110.fa	Cardiolucina_cfQuadrata_Madagascar_SYM_L029.fa	96.4901	1098	1249
Clathrolucina_costata_Bastimentos_SYM_clacobastim110.fa	Ctena_GCA_003058525.fa	94.8484	1142	1249
Clathrolucina_costata_Bastimentos_SYM_clacobastim110.fa	Ctena_GCA_003058535.fa	94.3207	798	1249
Clathrolucina_costata_Bastimentos_SYM_clacobastim110.fa	Ctena_GCA_003094555.fa	81.8196	820	1249
Clathrolucina_costata_Bastimentos_SYM_clacobastim110.fa	Ctena_GCA_003094575.fa	81.7164	524	1249
Clathrolucina_costata_Bastimentos_SYM_clacobastim110.fa	Ctena_GCA_003094515.fa	81.6716	760	1249
Clathrolucina_costata_Bastimentos_SYM_clacobastim110.fa	Sedimenticola_endophacoides_GCA_002084205.fa	81.5915	5	1249
Clathrolucina_costata_Bastimentos_SYM_clacobastim110.fa	Ctena_GCA_003058545.fa	80.4717	744	1249
Clathrolucina_costata_Bastimentos_SYM_clacobastim110.fa	Ctena_GCA_003058495.fa	80.3801	778	1249
Clathrolucina_costata_Bastimentos_SYM_clacobastim110.fa	Ctena_GCA_003094535.fa	80.3593	719	1249
Clathrolucina_costata_Bastimentos_SYM_clacobastim110.fa	Ctena_GCA_003094495.fa	80.3315	696	1249
Clathrolucina_costata_Bastimentos_SYM_clacobastim110.fa	Ctena_GCA_003094475.fa	80.316	665	1249
Clathrolucina_costata_Bastimentos_SYM_clacobastim110.fa	Ctena_GCA_003058485.fa	80.2946	783	1249
Clathrolucina_costata_Bastimentos_SYM_clacobastim110.fa	Monitilora_ramsayi_MoretonBayQL_SYM_L094.fa	80.0528	308	1249
Clathrolucina_costata_Bastimentos_SYM_clacobastim110.fa	Clathrolucina_costata_BocasdelDrago_SYMTRANSOCEAN_clacodrago038.fa	78.9649	322	1249
Clathrolucina_costata_Bastimentos_SYM_clacobastim110.fa	Dulcina_madagascarenis_Madagascar_SYM_L019.fa	78.536	419	1249
Clathrolucina_costata_Bastimentos_SYM_clacobastim110.fa	Dulcina_madagascarenis_Madagascar_SYM_L020.fa	78.5008	412	1249
Clathrolucina_costata_Bastimentos_SYM_clacobastim110.fa	Dulcina_madagascarenis_Madagascar_SYM_L043.fa	78.4964	371	1249
Clathrolucina_costata_Bastimentos_SYM_clacobastim110.fa	Epidulcina_cfdelphinae_Madagascar_SYM2_3502H.fa	78.4633	433	1249
Clathrolucina_costata_Bastimentos_SYM_clacobastim110.fa	Monitilora_ramsayi_MoretonBayQL_SYM_L095.fa	78.4449	283	1249
Clathrolucina_costata_Bastimentos_SYM_clacobastim110.fa	Myrtea_spinifera_Sweden_SYM_3502F.fa	78.2721	260	1249
Clathrolucina_costata_Bastimentos_SYM_clacobastim110.fa	Clathrolucina_costata_Bastimentos_SYMTRANSOCEAN_clacobastim108.fa	78.2688	303	1249
Clathrolucina_costata_Bastimentos_SYM_clacobastim110.fa	Gonimyrtea_cfFemisimica_IlesSalomon_SYM_L011.fa	78.153	337	1249
Clathrolucina_costata_Bastimentos_SYM_clacobastim110.fa	Ctena_orbiculata_KeyLargo_SYMTRANSOCEAN_cteorfloridm17.fa	78.1435	319	1249
Clathrolucina_costata_Bastimentos_SYM_clacobastim110.fa	Loripes_orbiculatus_Mauritania_SYMTRANSOCEAN_3503E.fa	78.1426	313	1249
Clathrolucina_costata_Bastimentos_SYM_clacobastim110.fa	Lucinoma_borealis_Sweden_SYM_3502G.fa	78.1304	373	1249
Clathrolucina_costata_Bastimentos_SYM_clacobastim110.fa	Myrtea_sp_madagascar_SYM_L025.fa	78.1287	203	1249
Clathrolucina_costata_Bastimentos_SYM_clacobastim110.fa	Callucina_winkworthi_Mauritius_SYMTRANSOCEAN_L082.fa	78.1211	305	1249
Clathrolucina_costata_Bastimentos_SYM_clacobastim110.fa	Notomyrtea_botanica_VictorHarbourSA_SYM_L085.fa	78.1122	142	1249
Clathrolucina_costata_Bastimentos_SYM_clacobastim110.fa	Stewartia_GCA_003676115.fa	78.109	193	1249
Clathrolucina_costata_Bastimentos_SYM_clacobastim110.fa	Stewartia_GCA_003676145.fa	78.1025	343	1249
Clathrolucina_costata_Bastimentos_SYM_clacobastim110.fa	Epidulcina_cfdelphinae_Madagascar_SYM1_3502H.fa	78.0977	318	1249
Clathrolucina_costata_Bastimentos_SYM_clacobastim110.fa	Thiodiazotropha_endoloripes_GCA_001708975.fa	78.0902	328	1249
Clathrolucina_costata_Bastimentos_SYM_clacobastim110.fa	Codakia_rugifera_BendalongNSW_SYM_L098.fa	78.0881	402	1249
Clathrolucina_costata_Bastimentos_SYM_clacobastim110.fa	Thiodiazotropha_endoloripes_GCA_001708985.fa	78.0819	320	1249
Clathrolucina_costata_Bastimentos_SYM_clacobastim110.fa	Stewartia_GCA_003676105.fa	78.0797	337	1249
Clathrolucina_costata_Bastimentos_SYM_clacobastim110.fa	Lucinoma_capensis_Nambia_SYM_LCAP1.fa	78.0724	379	1249
Clathrolucina_costata_Bastimentos_SYM_clacobastim110.fa	Lucinoma_borealis_Sweden_SYM_SM003.fa	78.0603	402	1249
Clathrolucina_costata_Bastimentos_SYM_clacobastim110.fa	Loripes_orbiculatus_montenegro_SYM_KOTO3.fa	78.0602	261	1249
Clathrolucina_costata_Bastimentos_SYM_clacobastim110.fa	Loripes_orbiculatus_Mauritania_SYMTRANSOCEAN_3502B.fa	78.0567	242	1249
Clathrolucina_costata_Bastimentos_SYM_clacobastim110.fa	Troendleina_suluensis_Philippines_SYM_L032.fa	78.0517	415	1249
Clathrolucina_costata_Bastimentos_SYM_clacobastim110.fa	Rugalucina_munda_TinBayQL_SYMTRANSOCEAN_L046.fa	78.0468	330	1249
Clathrolucina_costata_Bastimentos_SYM_clacobastim110.fa	Lucinoma_borealis_DevonUK_SYM_L141.fa	78.0437	404	1249
Clathrolucina_costata_Bastimentos_SYM_clacobastim110.fa	Lucinoma_annulata_SouthCalifornia_SYM_L136.fa	78.043	285	1249
Clathrolucina_costata_Bastimentos_SYM_clacobastim110.fa	Stewartia_GCA_003676175.fa	78.04	323	1249
Clathrolucina_costata_Bastimentos_SYM_clacobastim110.fa	Loripes_orbiculatus_Piran_SYM_LPN.fa	78.0387	316	1249
Clathrolucina_costata_Bastimentos_SYM_clacobastim110.fa	Loripes_clausus_Mozambique_SYMTRANSOCEAN_L191.fa	78.0364	344	1249
Clathrolucina_costata_Bastimentos_SYM_clacobastim110.fa	Clathrolucina_costata_Cristobal_SYMTRANSOCEAN_clacocristo008.fa	78.03	339	1249
Clathrolucina_costata_Bastimentos_SYM_clacobastim110.fa	Loripes_orbiculatus_montenegro_SYM_KOTO1.fa	78.0298	307	1249
Clathrolucina_costata_Bastimentos_SYM_clacobastim110.fa	Loripes_orbiculatus_Mauritania_SYMTRANSOCEAN_3503D.fa	78.0271	307	1249
Clathrolucina_costata_Bastimentos_SYM_clacobastim110.fa	Lucinoma_capensis_Nambia_SYM_LCAP3.fa	78.0261	384	1249
Clathrolucina_costata_Bastimentos_SYM_clacobastim110.fa	Lucinoma_capensis_Nambia_SYM_LCAP2.fa	78.0258	371	1249
Clathrolucina_costata_Bastimentos_SYM_clacobastim110.fa	Clathrolucina_costata_CahuitaNorth_SYMTRANSOCEAN_clacocahuit002.fa	78.0257	363	1249
Clathrolucina_costata_Bastimentos_SYM_clacobastim110.fa	Thiodiazotropha_endoloripes_GCA_001708955.fa	78.0147	323	1249
Clathrolucina_costata_Bastimentos_SYM_clacobastim110.fa	Clathrolucina_costata_Cristobal_SYMTRANSOCEAN_clacocristo010.fa	78.0142	335	1249
Clathrolucina_costata_Bastimentos_SYM_clacobastim110.fa	Gloverina_cfVestifex_BismarckSea_SYM_L005R.fa	78.012	182	1249
Clathrolucina_costata_Bastimentos_SYM_clacobastim110.fa	Thiodiazotropha_endoloripes_GCA_001709035.fa	78.0103	307	1249
Clathrolucina_costata_Bastimentos_SYM_clacobastim110.fa	Lucinoma_borealis_Sweden_SYM_SM001.fa	78.0076	317	1249
Clathrolucina_costata_Bastimentos_SYM_clacobastim110.fa	Loripes_orbiculatus_Dorset_SYM_L175.fa	78.0025	307	1249
Clathrolucina_costata_Bastimentos_SYM_clacobastim110.fa	Clathrolucina_costata_Cristobal_SYMTRANSOCEAN_clacocristo007.fa	77.9989	339	1249
Clathrolucina_costata_Bastimentos_SYM_clacobastim110.fa	Loripes_orbiculatus_RapitaSpain_SYM_LRAP1.fa	77.9983	307	1249
Clathrolucina_costata_Bastimentos_SYM_clacobastim110.fa	Loripes_orbiculatus_Tunisia_SYM_L173.fa	77.9947	319	1249
Clathrolucina_costata_Bastimentos_SYM_clacobastim110.fa	Semelilucina_semeliformis_PapuaNewGuinea_SYM_L001.fa	77.9926	126	1249
Clathrolucina_costata_Bastimentos_SYM_clacobastim110.fa	Loripes_orbiculatus_Piran_SYM_LLP1.fa	77.9851	318	1249
Clathrolucina_costata_Bastimentos_SYM_clacobastim110.fa	Lucinoma_mystery_SalomonSea_SYM_L038.fa	77.9848	354	1249
Clathrolucina_costata_Bastimentos_SYM_clacobastim110.fa	Clathrolucina_costata_BocasdelToro_SYMTRANSOCEAN_clacobocaspm43run1.fa	77.9733	334	1249
Clathrolucina_costata_Bastimentos_SYM_clacobastim110.fa	Loripes_orbiculatus_RapitaSpain_SYM_LRAP3.fa	77.9718	315	1249
Clathrolucina_costata_Bastimentos_SYM_clacobastim110.fa	Clathrolucina_costata_Bastimentos_SYMTRANSOCEAN_clacobastim110.fa	77.9713	328	1249
Clathrolucina_costata_Bastimentos_SYM_clacobastim110.fa	Loripes_orbiculatus_RapitaSpain_SYM_LRAP2.fa	77.9692	310	1249
Clathrolucina_costata_Bastimentos_SYM_clacobastim110.fa	Thiodiazotropha_endoloripes_GCA_001708965.fa	77.9677	329	1249
Clathrolucina_costata_Bastimentos_SYM_clacobastim110.fa	Lucinoma_aequizonata_California_SYM_LCM6.fa	77.9648	148	1249
Clathrolucina_costata_Bastimentos_SYM_clacobastim110.fa	Chavani_striata_OkinawaJapan_SYMTRANSOCEAN_L201.fa	77.9611	345	1249
Clathrolucina_costata_Bastimentos_SYM_clacobastim110.fa	Loripes_clausus_Mozambique_SYMTRANSOCEAN_L003.fa	77.9578	276	1249
Clathrolucina_costata_Bastimentos_SYM_clacobastim110.fa	Clathrolucina_costata_Jamaica_SYMTRANSOCEAN_clacojamaic003.fa	77.9576	337	1249
Clathrolucina_costata_Bastimentos_SYM_clacobastim110.fa	Lucinoma_aequizonata_California_SYM_HARV4.fa	77.9566	146	1249
Clathrolucina_costata_Bastimentos_SYM_clacobastim110.fa	Loripes_orbiculatus_Tunisia_SYM_L174.fa	77.9529	321	1249
Clathrolucina_costata_Bastimentos_SYM_clacobastim110.fa	Lucinoma_kastoroae_BismarckSea_SYM_L002.fa	77.9404	199	1249
Clathrolucina_costata_Bastimentos_SYM_clacobastim110.fa	Loripes_orbiculatus_KsamilAlbania_SYM_KSA1.fa	77.9366	321	1249
Clathrolucina_costata_Bastimentos_SYM_clacobastim110.fa	Lucinoma_aequizonata_California_SYM_LCM7.fa	77.9307	147	1249
Clathrolucina_costata_Bastimentos_SYM_clacobastim110.fa	Loripes_orbiculatus_KsamilAlbania_SYM_KSA2.fa	77.9289	326	1249
Clathrolucina_costata_Bastimentos_SYM_clacobastim110.fa	Rostrolucina_anterorostrata_Indonesia_SYM_L042.fa	77.926	324	1249
Clathrolucina_costata_Bastimentos_SYM_clacobastim110.fa	Pillucina_pacifica_LizardislandQL_SYMTRANSOCEAN_L205.fa	77.9043	354	1249
Clathrolucina_costata_Bastimentos_SYM_clacobastim110.fa	Clathrolucina_costata_PuntaPuebla_SYMTRANSOCEAN_clacopuebla005.fa	77.8987	234	1249
Clathrolucina_costata_Bastimentos_SYM_clacobastim110.fa	Lucinoma_aequizonata_California_SYM_HARV2.fa	77.8924	149	1249
Clathrolucina_costata_Bastimentos_SYM_clacobastim110.fa	Gloverina_cfVestifex_BismarckSea_SYM_L005.fa	77.8923	179	1249
Clathrolucina_costata_Bastimentos_SYM_clacobastim110.fa	Lucinoma_aequizonata_California_SYM_LCM9.fa	77.8852	143	1249
Clathrolucina_costata_Bastimentos_SYM_clacobastim110.fa	Loripes_clausus_Mozambique_SYMTRANSOCEAN_L193.fa	77.8828	304	1249
Clathrolucina_costata_Bastimentos_SYM_clacobastim110.fa	Lucinoma_aequizonata_California_SYM_HARV3.fa	77.8801	147	1249
Clathrolucina_costata_Bastimentos_SYM_clacobastim110.fa	Lucinoma_aequizonata_California_SYM_HARV1.fa	77.8741	155	1249
Clathrolucina_costata_Bastimentos_SYM_clacobastim110.fa	Loripes_orbiculatus_FetoviaItaly_SYM2_ELBAC10.fa	77.8603	286	1249
Clathrolucina_costata_Bastimentos_SYM_clacobastim110.fa	Loripes_clausus_Mozambique_SYMTRANSOCEAN_L192.fa	77.8486	304	1249
Clathrolucina_costata_Bastimentos_SYM_clacobastim110.fa	Lucinoma_borealis_DevonUK_SYM_L142.fa	77.8199	367	1249
Clathrolucina_costata_Bastimentos_SYM_clacobastim110.fa	Clathrolucina_costata_Bastimentos_SYMTRANSOCEAN_clacobastim111COMBINEDruns.fa	77.805	336	1249
Clathrolucina_costata_Bastimentos_SYM_clacobastim110.fa	Loripes_orbiculatus_Mauritania_SYMTRANSOCEAN_LLM.fa	77.7794	317	1249
Clathrolucina_costata_Bastimentos_SYM_clacobastim110.fa	Stewartia_GCA_003676185.fa	77.776	168	1249
Clathrolucina_costata_Bastimentos_SYM_clacobastim110.fa	Clathrolucina_costata_STRI_SYMTRANSOCEAN_clacostrist055.fa	77.7616	219	1249
Clathrolucina_costata_Bastimentos_SYM_clacobastim110.fa	Stewartia_GCA_003676095.fa	77.7359	89	1249
Clathrolucina_costata_Bastimentos_SYM_clacobastim110.fa	Cardiolucina_quadrata_Philippines_SYM_L036.fa	77.6901	187	1249
Clathrolucina_costata_Bastimentos_SYM_clacobastim110.fa	Clathrolucina_costata_Carenero_SYMTRANSOCEAN_unknocarene035.fa	77.6686	291	1249
Clathrolucina_costata_Bastimentos_SYM_clacobastim110.fa	Sedimenticola_endophacoides_GCA_002084275.fa	77.6067	55	1249
Clathrolucina_costata_Bastimentos_SYM_clacobastim110.fa	Clathrolucina_costata_STRI_SYMTRANSOCEAN_clacostrist064.fa	77.5863	170	1249
Clathrolucina_costata_Bastimentos_SYM_clacobastim110.fa	Loripes_orbiculatus_FetoviaItaly_SYM1_ELBAC10.fa	77.5637	323	1249
Clathrolucina_costata_Bastimentos_SYM_clacobastim110.fa	Clathrolucina_costata_Cristobal_SYMTRANSOCEAN_clacocristo016.fa	77.5051	33	1249
Clathrolucina_costata_Bastimentos_SYM_clacobastim110.fa	Clathrolucina_costata_IslaSolarte_SYMTRANSOCEAN_clacosolart025.fa	77.503	162	1249
Clathrolucina_costata_Bastimentos_SYM_clacobastim110.fa	Lucinoma_borealis_Sweden_SYM_SM002.fa	77.4931	102	1249
Clathrolucina_costata_Bastimentos_SYM_clacobastim110.fa	Clathrolucina_costata_IslaSolarte_SYMTRANSOCEAN_clacosolart023.fa	77.1092	74	1249
Clathrolucina_costata_Bastimentos_SYM_clacobastim111COMBINEDruns.fa	Clathrolucina_costata_Bastimentos_SYM_clacobastim111COMBINEDruns.fa	100	1947	1968
Clathrolucina_costata_Bastimentos_SYM_clacobastim111COMBINEDruns.fa	Clathrolucina_costata_Bastimentos_SYM_clacobastim110.fa	99.9325	1215	1968
Clathrolucina_costata_Bastimentos_SYM_clacobastim111COMBINEDruns.fa	Clathrolucina_costata_Bastimentos_SYM_clacobastim108.fa	99.7689	1280	1968
Clathrolucina_costata_Bastimentos_SYM_clacobastim111COMBINEDruns.fa	Clathrolucina_costata_Carenero_SYM_unknocarene035.fa	99.5772	1406	1968
Clathrolucina_costata_Bastimentos_SYM_clacobastim111COMBINEDruns.fa	Clathrolucina_costata_Cristobal_SYM_clacocristo008.fa	98.8214	1319	1968
Clathrolucina_costata_Bastimentos_SYM_clacobastim111COMBINEDruns.fa	Divalinga_quadrisulcata_Jamaica_SYM_divaljamaic004.fa	98.811	1284	1968
Clathrolucina_costata_Bastimentos_SYM_clacobastim111COMBINEDruns.fa	Clathrolucina_costata_Cristobal_SYM_clacocristo016.fa	98.769	1327	1968
Clathrolucina_costata_Bastimentos_SYM_clacobastim111COMBINEDruns.fa	Clathrolucina_costata_StMartin_SYM1_clacostmartm61COMBINEDruns.fa	98.756	1284	1968
Clathrolucina_costata_Bastimentos_SYM_clacobastim111COMBINEDruns.fa	Thiodiazotropha_endolucinida_GCA_001715975.fa	98.7553	1284	1968
Clathrolucina_costata_Bastimentos_SYM_clacobastim111COMBINEDruns.fa	Clathrolucina_costata_IslaSolarte_SYM_clacosolart023.fa	98.7095	1337	1968
Clathrolucina_costata_Bastimentos_SYM_clacobastim111COMBINEDruns.fa	Clathrolucina_costata_STRI_SYM_clacostrist064.fa	98.694	1323	1968
Clathrolucina_costata_Bastimentos_SYM_clacobastim111COMBINEDruns.fa	Clathrolucina_costata_IslaSolarte_SYM_clacosolart025.fa	98.6742	1293	1968
Clathrolucina_costata_Bastimentos_SYM_clacobastim111COMBINEDruns.fa	Clathrolucina_costata_STRI_SYM_clacostrist055.fa	98.6345	1340	1968
Clathrolucina_costata_Bastimentos_SYM_clacobastim111COMBINEDruns.fa	Clathrolucina_costata_Cristobal_SYM_clacocristo007.fa	98.5784	1347	1968
Clathrolucina_costata_Bastimentos_SYM_clacobastim111COMBINEDruns.fa	Clathrolucina_costata_PuntaPuebla_SYM_clacopuebla005.fa	98.5534	1512	1968
Clathrolucina_costata_Bastimentos_SYM_clacobastim111COMBINEDruns.fa	Clathrolucina_costata_BocasdelDrago_SYM_clacodrago038.fa	98.5234	1454	1968
Clathrolucina_costata_Bastimentos_SYM_clacobastim111COMBINEDruns.fa	Anodontia_alba_STRI_SYM_2PP4.fa	98.4405	1173	1968
Clathrolucina_costata_Bastimentos_SYM_clacobastim111COMBINEDruns.fa	Clathrolucina_costata_BocasdelToro_SYM_clacobocaspm43run1.fa	98.3588	1422	1968
Clathrolucina_costata_Bastimentos_SYM_clacobastim111COMBINEDruns.fa	Cardiolucina_cfQuadrata_Madagascar_SYM_L029.fa	96.226	1197	1968
Clathrolucina_costata_Bastimentos_SYM_clacobastim111COMBINEDruns.fa	Ctena_GCA_003058525.fa	94.7121	1215	1968
Clathrolucina_costata_Bastimentos_SYM_clacobastim111COMBINEDruns.fa	Ctena_GCA_003058535.fa	94.1672	851	1968
Clathrolucina_costata_Bastimentos_SYM_clacobastim111COMBINEDruns.fa	Clathrolucina_costata_Cristobal_SYMTRANSOCEAN_clacocristo007.fa	83.9312	508	1968
Clathrolucina_costata_Bastimentos_SYM_clacobastim111COMBINEDruns.fa	Ctena_GCA_003094555.fa	81.8327	842	1968
Clathrolucina_costata_Bastimentos_SYM_clacobastim111COMBINEDruns.fa	Ctena_GCA_003094515.fa	81.704	788	1968
Clathrolucina_costata_Bastimentos_SYM_clacobastim111COMBINEDruns.fa	Ctena_GCA_003094575.fa	81.6053	541	1968
Clathrolucina_costata_Bastimentos_SYM_clacobastim111COMBINEDruns.fa	Sedimenticola_endophacoides_GCA_002084205.fa	80.475	6	1968
Clathrolucina_costata_Bastimentos_SYM_clacobastim111COMBINEDruns.fa	Ctena_GCA_003058545.fa	80.412	778	1968
Clathrolucina_costata_Bastimentos_SYM_clacobastim111COMBINEDruns.fa	Ctena_GCA_003094535.fa	80.3394	764	1968
Clathrolucina_costata_Bastimentos_SYM_clacobastim111COMBINEDruns.fa	Ctena_GCA_003058485.fa	80.327	816	1968
Clathrolucina_costata_Bastimentos_SYM_clacobastim111COMBINEDruns.fa	Ctena_GCA_003058495.fa	80.3269	815	1968
Clathrolucina_costata_Bastimentos_SYM_clacobastim111COMBINEDruns.fa	Ctena_GCA_003094475.fa	80.2967	687	1968
Clathrolucina_costata_Bastimentos_SYM_clacobastim111COMBINEDruns.fa	Ctena_GCA_003094495.fa	80.2475	734	1968
Clathrolucina_costata_Bastimentos_SYM_clacobastim111COMBINEDruns.fa	Monitilora_ramsayi_MoretonBayQL_SYM_L094.fa	80.0817	329	1968
Clathrolucina_costata_Bastimentos_SYM_clacobastim111COMBINEDruns.fa	Clathrolucina_costata_BocasdelDrago_SYMTRANSOCEAN_clacodrago038.fa	79.8764	352	1968
Clathrolucina_costata_Bastimentos_SYM_clacobastim111COMBINEDruns.fa	Clathrolucina_costata_Bastimentos_SYMTRANSOCEAN_clacobastim108.fa	79.442	330	1968
Clathrolucina_costata_Bastimentos_SYM_clacobastim111COMBINEDruns.fa	Clathrolucina_costata_Bastimentos_SYMTRANSOCEAN_clacobastim110.fa	79.1164	367	1968
Clathrolucina_costata_Bastimentos_SYM_clacobastim111COMBINEDruns.fa	Epidulcina_cfdelphinae_Madagascar_SYM2_3502H.fa	78.5194	439	1968
Clathrolucina_costata_Bastimentos_SYM_clacobastim111COMBINEDruns.fa	Dulcina_madagascarenis_Madagascar_SYM_L019.fa	78.4535	431	1968
Clathrolucina_costata_Bastimentos_SYM_clacobastim111COMBINEDruns.fa	Ctena_orbiculata_KeyLargo_SYMTRANSOCEAN_cteorfloridm17.fa	78.4335	355	1968
Clathrolucina_costata_Bastimentos_SYM_clacobastim111COMBINEDruns.fa	Dulcina_madagascarenis_Madagascar_SYM_L020.fa	78.3922	423	1968
Clathrolucina_costata_Bastimentos_SYM_clacobastim111COMBINEDruns.fa	Dulcina_madagascarenis_Madagascar_SYM_L043.fa	78.3612	377	1968
Clathrolucina_costata_Bastimentos_SYM_clacobastim111COMBINEDruns.fa	Monitilora_ramsayi_MoretonBayQL_SYM_L095.fa	78.2414	288	1968
Clathrolucina_costata_Bastimentos_SYM_clacobastim111COMBINEDruns.fa	Loripes_clausus_Mozambique_SYMTRANSOCEAN_L191.fa	78.1934	346	1968
Clathrolucina_costata_Bastimentos_SYM_clacobastim111COMBINEDruns.fa	Myrtea_spinifera_Sweden_SYM_3502F.fa	78.1798	266	1968
Clathrolucina_costata_Bastimentos_SYM_clacobastim111COMBINEDruns.fa	Gonimyrtea_cfFemisimica_IlesSalomon_SYM_L011.fa	78.155	341	1968
Clathrolucina_costata_Bastimentos_SYM_clacobastim111COMBINEDruns.fa	Stewartia_GCA_003676145.fa	78.151	347	1968
Clathrolucina_costata_Bastimentos_SYM_clacobastim111COMBINEDruns.fa	Lucinoma_aequizonata_California_SYM_HARV4.fa	78.1461	148	1968
Clathrolucina_costata_Bastimentos_SYM_clacobastim111COMBINEDruns.fa	Clathrolucina_costata_BocasdelToro_SYMTRANSOCEAN_clacobocaspm43run1.fa	78.1443	349	1968
Clathrolucina_costata_Bastimentos_SYM_clacobastim111COMBINEDruns.fa	Callucina_winkworthi_Mauritius_SYMTRANSOCEAN_L082.fa	78.1257	312	1968
Clathrolucina_costata_Bastimentos_SYM_clacobastim111COMBINEDruns.fa	Clathrolucina_costata_Cristobal_SYMTRANSOCEAN_clacocristo010.fa	78.1149	355	1968
Clathrolucina_costata_Bastimentos_SYM_clacobastim111COMBINEDruns.fa	Lucinoma_capensis_Nambia_SYM_LCAP2.fa	78.1111	384	1968
Clathrolucina_costata_Bastimentos_SYM_clacobastim111COMBINEDruns.fa	Lucinoma_aequizonata_California_SYM_LCM6.fa	78.1092	150	1968
Clathrolucina_costata_Bastimentos_SYM_clacobastim111COMBINEDruns.fa	Stewartia_GCA_003676115.fa	78.1052	203	1968
Clathrolucina_costata_Bastimentos_SYM_clacobastim111COMBINEDruns.fa	Lucinoma_aequizonata_California_SYM_HARV3.fa	78.0954	149	1968
Clathrolucina_costata_Bastimentos_SYM_clacobastim111COMBINEDruns.fa	Lucinoma_aequizonata_California_SYM_LCM7.fa	78.0888	150	1968
Clathrolucina_costata_Bastimentos_SYM_clacobastim111COMBINEDruns.fa	Epidulcina_cfdelphinae_Madagascar_SYM1_3502H.fa	78.0884	321	1968
Clathrolucina_costata_Bastimentos_SYM_clacobastim111COMBINEDruns.fa	Loripes_orbiculatus_Tunisia_SYM_L173.fa	78.088	322	1968
Clathrolucina_costata_Bastimentos_SYM_clacobastim111COMBINEDruns.fa	Loripes_orbiculatus_Mauritania_SYMTRANSOCEAN_3503E.fa	78.0812	322	1968
Clathrolucina_costata_Bastimentos_SYM_clacobastim111COMBINEDruns.fa	Stewartia_GCA_003676175.fa	78.0711	325	1968
Clathrolucina_costata_Bastimentos_SYM_clacobastim111COMBINEDruns.fa	Thiodiazotropha_endoloripes_GCA_001709035.fa	78.0626	328	1968
Clathrolucina_costata_Bastimentos_SYM_clacobastim111COMBINEDruns.fa	Lucinoma_capensis_Nambia_SYM_LCAP1.fa	78.0595	396	1968
Clathrolucina_costata_Bastimentos_SYM_clacobastim111COMBINEDruns.fa	Myrtea_sp_madagascar_SYM_L025.fa	78.0594	216	1968
Clathrolucina_costata_Bastimentos_SYM_clacobastim111COMBINEDruns.fa	Lucinoma_aequizonata_California_SYM_HARV2.fa	78.0586	150	1968
Clathrolucina_costata_Bastimentos_SYM_clacobastim111COMBINEDruns.fa	Thiodiazotropha_endoloripes_GCA_001708955.fa	78.0345	330	1968
Clathrolucina_costata_Bastimentos_SYM_clacobastim111COMBINEDruns.fa	Gloverina_cfVestifex_BismarckSea_SYM_L005R.fa	78.0335	179	1968
Clathrolucina_costata_Bastimentos_SYM_clacobastim111COMBINEDruns.fa	Lucinoma_borealis_DevonUK_SYM_L141.fa	78.0334	414	1968
Clathrolucina_costata_Bastimentos_SYM_clacobastim111COMBINEDruns.fa	Stewartia_GCA_003676105.fa	78.0331	344	1968
Clathrolucina_costata_Bastimentos_SYM_clacobastim111COMBINEDruns.fa	Loripes_orbiculatus_KsamilAlbania_SYM_KSA2.fa	78.0303	333	1968
Clathrolucina_costata_Bastimentos_SYM_clacobastim111COMBINEDruns.fa	Loripes_orbiculatus_Mauritania_SYMTRANSOCEAN_3502B.fa	78.026	257	1968
Clathrolucina_costata_Bastimentos_SYM_clacobastim111COMBINEDruns.fa	Thiodiazotropha_endoloripes_GCA_001708975.fa	78.0244	330	1968
Clathrolucina_costata_Bastimentos_SYM_clacobastim111COMBINEDruns.fa	Lucinoma_capensis_Nambia_SYM_LCAP3.fa	78.0201	407	1968
Clathrolucina_costata_Bastimentos_SYM_clacobastim111COMBINEDruns.fa	Lucinoma_borealis_Sweden_SYM_3502G.fa	78.0201	397	1968
Clathrolucina_costata_Bastimentos_SYM_clacobastim111COMBINEDruns.fa	Loripes_orbiculatus_Mauritania_SYMTRANSOCEAN_3503D.fa	78.0163	313	1968
Clathrolucina_costata_Bastimentos_SYM_clacobastim111COMBINEDruns.fa	Lucinoma_aequizonata_California_SYM_LCM9.fa	78.0126	145	1968
Clathrolucina_costata_Bastimentos_SYM_clacobastim111COMBINEDruns.fa	Lucinoma_aequizonata_California_SYM_HARV1.fa	78.0088	157	1968
Clathrolucina_costata_Bastimentos_SYM_clacobastim111COMBINEDruns.fa	Clathrolucina_costata_CahuitaNorth_SYMTRANSOCEAN_clacocahuit002.fa	77.9988	373	1968
Clathrolucina_costata_Bastimentos_SYM_clacobastim111COMBINEDruns.fa	Lucinoma_borealis_Sweden_SYM_SM003.fa	77.991	434	1968
Clathrolucina_costata_Bastimentos_SYM_clacobastim111COMBINEDruns.fa	Loripes_clausus_Mozambique_SYMTRANSOCEAN_L193.fa	77.986	301	1968
Clathrolucina_costata_Bastimentos_SYM_clacobastim111COMBINEDruns.fa	Codakia_rugifera_BendalongNSW_SYM_L098.fa	77.9843	417	1968
Clathrolucina_costata_Bastimentos_SYM_clacobastim111COMBINEDruns.fa	Loripes_orbiculatus_Piran_SYM_LLP1.fa	77.9775	341	1968
Clathrolucina_costata_Bastimentos_SYM_clacobastim111COMBINEDruns.fa	Troendleina_suluensis_Philippines_SYM_L032.fa	77.973	429	1968
Clathrolucina_costata_Bastimentos_SYM_clacobastim111COMBINEDruns.fa	Thiodiazotropha_endoloripes_GCA_001708965.fa	77.9724	321	1968
Clathrolucina_costata_Bastimentos_SYM_clacobastim111COMBINEDruns.fa	Rugalucina_munda_TinBayQL_SYMTRANSOCEAN_L046.fa	77.9636	333	1968
Clathrolucina_costata_Bastimentos_SYM_clacobastim111COMBINEDruns.fa	Chavani_striata_OkinawaJapan_SYMTRANSOCEAN_L201.fa	77.9608	352	1968
Clathrolucina_costata_Bastimentos_SYM_clacobastim111COMBINEDruns.fa	Rostrolucina_anterorostrata_Indonesia_SYM_L042.fa	77.9585	342	1968
Clathrolucina_costata_Bastimentos_SYM_clacobastim111COMBINEDruns.fa	Loripes_orbiculatus_FetoviaItaly_SYM2_ELBAC10.fa	77.9511	292	1968
Clathrolucina_costata_Bastimentos_SYM_clacobastim111COMBINEDruns.fa	Loripes_orbiculatus_Piran_SYM_LPN.fa	77.9485	335	1968
Clathrolucina_costata_Bastimentos_SYM_clacobastim111COMBINEDruns.fa	Loripes_orbiculatus_Dorset_SYM_L175.fa	77.9399	328	1968
Clathrolucina_costata_Bastimentos_SYM_clacobastim111COMBINEDruns.fa	Thiodiazotropha_endoloripes_GCA_001708985.fa	77.9386	334	1968
Clathrolucina_costata_Bastimentos_SYM_clacobastim111COMBINEDruns.fa	Loripes_orbiculatus_KsamilAlbania_SYM_KSA1.fa	77.9358	324	1968
Clathrolucina_costata_Bastimentos_SYM_clacobastim111COMBINEDruns.fa	Gloverina_cfVestifex_BismarckSea_SYM_L005.fa	77.9313	178	1968
Clathrolucina_costata_Bastimentos_SYM_clacobastim111COMBINEDruns.fa	Lucinoma_annulata_SouthCalifornia_SYM_L136.fa	77.9244	297	1968
Clathrolucina_costata_Bastimentos_SYM_clacobastim111COMBINEDruns.fa	Lucinoma_mystery_SalomonSea_SYM_L038.fa	77.9235	366	1968
Clathrolucina_costata_Bastimentos_SYM_clacobastim111COMBINEDruns.fa	Loripes_orbiculatus_RapitaSpain_SYM_LRAP1.fa	77.9222	317	1968
Clathrolucina_costata_Bastimentos_SYM_clacobastim111COMBINEDruns.fa	Clathrolucina_costata_Jamaica_SYMTRANSOCEAN_clacojamaic003.fa	77.9214	359	1968
Clathrolucina_costata_Bastimentos_SYM_clacobastim111COMBINEDruns.fa	Notomyrtea_botanica_VictorHarbourSA_SYM_L085.fa	77.9138	147	1968
Clathrolucina_costata_Bastimentos_SYM_clacobastim111COMBINEDruns.fa	Loripes_orbiculatus_Tunisia_SYM_L174.fa	77.9077	331	1968
Clathrolucina_costata_Bastimentos_SYM_clacobastim111COMBINEDruns.fa	Stewartia_GCA_003676185.fa	77.8889	170	1968
Clathrolucina_costata_Bastimentos_SYM_clacobastim111COMBINEDruns.fa	Loripes_orbiculatus_RapitaSpain_SYM_LRAP3.fa	77.8888	327	1968
Clathrolucina_costata_Bastimentos_SYM_clacobastim111COMBINEDruns.fa	Loripes_clausus_Mozambique_SYMTRANSOCEAN_L003.fa	77.8885	286	1968
Clathrolucina_costata_Bastimentos_SYM_clacobastim111COMBINEDruns.fa	Clathrolucina_costata_Cristobal_SYMTRANSOCEAN_clacocristo008.fa	77.8845	353	1968
Clathrolucina_costata_Bastimentos_SYM_clacobastim111COMBINEDruns.fa	Loripes_orbiculatus_montenegro_SYM_KOTO1.fa	77.8741	326	1968
Clathrolucina_costata_Bastimentos_SYM_clacobastim111COMBINEDruns.fa	Loripes_orbiculatus_RapitaSpain_SYM_LRAP2.fa	77.8714	321	1968
Clathrolucina_costata_Bastimentos_SYM_clacobastim111COMBINEDruns.fa	Lucinoma_borealis_DevonUK_SYM_L142.fa	77.8461	386	1968
Clathrolucina_costata_Bastimentos_SYM_clacobastim111COMBINEDruns.fa	Clathrolucina_costata_Carenero_SYMTRANSOCEAN_unknocarene035.fa	77.8444	297	1968
Clathrolucina_costata_Bastimentos_SYM_clacobastim111COMBINEDruns.fa	Pillucina_pacifica_LizardislandQL_SYMTRANSOCEAN_L205.fa	77.8375	358	1968
Clathrolucina_costata_Bastimentos_SYM_clacobastim111COMBINEDruns.fa	Loripes_orbiculatus_Mauritania_SYMTRANSOCEAN_LLM.fa	77.8312	329	1968
Clathrolucina_costata_Bastimentos_SYM_clacobastim111COMBINEDruns.fa	Loripes_clausus_Mozambique_SYMTRANSOCEAN_L192.fa	77.823	310	1968
Clathrolucina_costata_Bastimentos_SYM_clacobastim111COMBINEDruns.fa	Loripes_orbiculatus_montenegro_SYM_KOTO3.fa	77.8085	277	1968
Clathrolucina_costata_Bastimentos_SYM_clacobastim111COMBINEDruns.fa	Semelilucina_semeliformis_PapuaNewGuinea_SYM_L001.fa	77.7884	129	1968
Clathrolucina_costata_Bastimentos_SYM_clacobastim111COMBINEDruns.fa	Clathrolucina_costata_Bastimentos_SYMTRANSOCEAN_clacobastim111COMBINEDruns.fa	77.7478	353	1968
Clathrolucina_costata_Bastimentos_SYM_clacobastim111COMBINEDruns.fa	Lucinoma_borealis_Sweden_SYM_SM001.fa	77.7477	340	1968
Clathrolucina_costata_Bastimentos_SYM_clacobastim111COMBINEDruns.fa	Lucinoma_kastoroae_BismarckSea_SYM_L002.fa	77.7423	215	1968
Clathrolucina_costata_Bastimentos_SYM_clacobastim111COMBINEDruns.fa	Clathrolucina_costata_PuntaPuebla_SYMTRANSOCEAN_clacopuebla005.fa	77.7322	254	1968
Clathrolucina_costata_Bastimentos_SYM_clacobastim111COMBINEDruns.fa	Clathrolucina_costata_IslaSolarte_SYMTRANSOCEAN_clacosolart023.fa	77.621	72	1968
Clathrolucina_costata_Bastimentos_SYM_clacobastim111COMBINEDruns.fa	Clathrolucina_costata_STRI_SYMTRANSOCEAN_clacostrist064.fa	77.5997	177	1968
Clathrolucina_costata_Bastimentos_SYM_clacobastim111COMBINEDruns.fa	Stewartia_GCA_003676095.fa	77.5883	90	1968
Clathrolucina_costata_Bastimentos_SYM_clacobastim111COMBINEDruns.fa	Sedimenticola_endophacoides_GCA_002084275.fa	77.5801	58	1968
Clathrolucina_costata_Bastimentos_SYM_clacobastim111COMBINEDruns.fa	Loripes_orbiculatus_FetoviaItaly_SYM1_ELBAC10.fa	77.5588	344	1968
Clathrolucina_costata_Bastimentos_SYM_clacobastim111COMBINEDruns.fa	Cardiolucina_quadrata_Philippines_SYM_L036.fa	77.5524	201	1968
Clathrolucina_costata_Bastimentos_SYM_clacobastim111COMBINEDruns.fa	Loripes_orbiculatus_montenegro_SYM_KOTO2.fa	77.5462	224	1968
Clathrolucina_costata_Bastimentos_SYM_clacobastim111COMBINEDruns.fa	Clathrolucina_costata_STRI_SYMTRANSOCEAN_clacostrist055.fa	77.5353	223	1968
Clathrolucina_costata_Bastimentos_SYM_clacobastim111COMBINEDruns.fa	Clathrolucina_costata_IslaSolarte_SYMTRANSOCEAN_clacosolart025.fa	77.4685	167	1968
Clathrolucina_costata_Bastimentos_SYM_clacobastim111COMBINEDruns.fa	Clathrolucina_costata_Cristobal_SYMTRANSOCEAN_clacocristo016.fa	77.42	32	1968
Clathrolucina_costata_Bastimentos_SYM_clacobastim111COMBINEDruns.fa	Sedimenticola_endophacoides_GCA_002084095.fa	77.4167	32	1968
Clathrolucina_costata_Bastimentos_SYM_clacobastim111COMBINEDruns.fa	Lucinoma_borealis_Sweden_SYM_SM002.fa	77.3128	103	1968
Clathrolucina_costata_Bastimentos_SYMTRANSOCEAN_clacobastim108.fa	Clathrolucina_costata_Bastimentos_SYMTRANSOCEAN_clacobastim108.fa	100	1276	1298
Clathrolucina_costata_Bastimentos_SYMTRANSOCEAN_clacobastim108.fa	Clathrolucina_costata_Bastimentos_SYMTRANSOCEAN_clacobastim110.fa	99.3788	1223	1298
Clathrolucina_costata_Bastimentos_SYMTRANSOCEAN_clacobastim108.fa	Clathrolucina_costata_Bastimentos_SYMTRANSOCEAN_clacobastim111COMBINEDruns.fa	99.2727	1208	1298
Clathrolucina_costata_Bastimentos_SYMTRANSOCEAN_clacobastim108.fa	Clathrolucina_costata_Jamaica_SYMTRANSOCEAN_clacojamaic003.fa	98.8964	1196	1298
Clathrolucina_costata_Bastimentos_SYMTRANSOCEAN_clacobastim108.fa	Clathrolucina_costata_Cristobal_SYMTRANSOCEAN_clacocristo010.fa	98.5906	1181	1298
Clathrolucina_costata_Bastimentos_SYMTRANSOCEAN_clacobastim108.fa	Clathrolucina_costata_Cristobal_SYMTRANSOCEAN_clacocristo007.fa	98.5198	1179	1298
Clathrolucina_costata_Bastimentos_SYMTRANSOCEAN_clacobastim108.fa	Clathrolucina_costata_BocasdelToro_SYMTRANSOCEAN_clacobocaspm43run1.fa	98.5112	1179	1298
Clathrolucina_costata_Bastimentos_SYMTRANSOCEAN_clacobastim108.fa	Clathrolucina_costata_STMARTIN_SYMTRANSOCEAN_clacostmartm61COMBINEDruns.fa	97.9371	728	1298
Clathrolucina_costata_Bastimentos_SYMTRANSOCEAN_clacobastim108.fa	Clathrolucina_costata_IslaSolarte_SYMTRANSOCEAN_clacosolart025.fa	97.6778	523	1298
Clathrolucina_costata_Bastimentos_SYMTRANSOCEAN_clacobastim108.fa	Clathrolucina_costata_Carenero_SYMTRANSOCEAN_unknocarene035.fa	97.3678	924	1298
Clathrolucina_costata_Bastimentos_SYMTRANSOCEAN_clacobastim108.fa	Stewartia_GCA_003676185.fa	97.1696	562	1298
Clathrolucina_costata_Bastimentos_SYMTRANSOCEAN_clacobastim108.fa	Clathrolucina_costata_CahuitaNorth_SYMTRANSOCEAN_clacocahuit002.fa	97.0744	1184	1298
Clathrolucina_costata_Bastimentos_SYMTRANSOCEAN_clacobastim108.fa	Clathrolucina_costata_Cristobal_SYMTRANSOCEAN_clacocristo008.fa	97.058	1118	1298
Clathrolucina_costata_Bastimentos_SYMTRANSOCEAN_clacobastim108.fa	Loripes_clausus_Mozambique_SYMTRANSOCEAN_L192.fa	97.047	921	1298
Clathrolucina_costata_Bastimentos_SYMTRANSOCEAN_clacobastim108.fa	Clathrolucina_costata_Cristobal_SYMTRANSOCEAN_clacocristo016.fa	96.9568	102	1298
Clathrolucina_costata_Bastimentos_SYMTRANSOCEAN_clacobastim108.fa	Loripes_clausus_Mozambique_SYMTRANSOCEAN_L003.fa	96.9158	874	1298
Clathrolucina_costata_Bastimentos_SYMTRANSOCEAN_clacobastim108.fa	Loripes_clausus_Mozambique_SYMTRANSOCEAN_L191.fa	96.8895	1182	1298
Clathrolucina_costata_Bastimentos_SYMTRANSOCEAN_clacobastim108.fa	Stewartia_GCA_003676105.fa	96.8745	1140	1298
Clathrolucina_costata_Bastimentos_SYMTRANSOCEAN_clacobastim108.fa	Stewartia_GCA_003676145.fa	96.862	1151	1298
Clathrolucina_costata_Bastimentos_SYMTRANSOCEAN_clacobastim108.fa	Loripes_orbiculatus_Mauritania_SYMTRANSOCEAN_3503E.fa	96.8603	1066	1298
Clathrolucina_costata_Bastimentos_SYMTRANSOCEAN_clacobastim108.fa	Stewartia_GCA_003676175.fa	96.8552	1046	1298
Clathrolucina_costata_Bastimentos_SYMTRANSOCEAN_clacobastim108.fa	Loripes_orbiculatus_Mauritania_SYMTRANSOCEAN_LLM.fa	96.8549	1090	1298
Clathrolucina_costata_Bastimentos_SYMTRANSOCEAN_clacobastim108.fa	Clathrolucina_costata_BocasdelDrago_SYMTRANSOCEAN_clacodrago038.fa	96.843	1013	1298
Clathrolucina_costata_Bastimentos_SYMTRANSOCEAN_clacobastim108.fa	Pillucina_pacifica_LizardislandQL_SYMTRANSOCEAN_L205.fa	96.8384	1137	1298
Clathrolucina_costata_Bastimentos_SYMTRANSOCEAN_clacobastim108.fa	Chavani_striata_OkinawaJapan_SYMTRANSOCEAN_L201.fa	96.7906	1124	1298
Clathrolucina_costata_Bastimentos_SYMTRANSOCEAN_clacobastim108.fa	Loripes_orbiculatus_Mauritania_SYMTRANSOCEAN_3503D.fa	96.7843	1045	1298
Clathrolucina_costata_Bastimentos_SYMTRANSOCEAN_clacobastim108.fa	Loripes_clausus_Mozambique_SYMTRANSOCEAN_L193.fa	96.7811	956	1298
Clathrolucina_costata_Bastimentos_SYMTRANSOCEAN_clacobastim108.fa	Clathrolucina_costata_PuntaPuebla_SYMTRANSOCEAN_clacopuebla005.fa	96.6899	736	1298
Clathrolucina_costata_Bastimentos_SYMTRANSOCEAN_clacobastim108.fa	Clathrolucina_costata_IslaSolarte_SYMTRANSOCEAN_clacosolart023.fa	96.6419	225	1298
Clathrolucina_costata_Bastimentos_SYMTRANSOCEAN_clacobastim108.fa	Ctena_orbiculata_KeyLargo_SYMTRANSOCEAN_cteorfloridm17.fa	96.6094	1056	1298
Clathrolucina_costata_Bastimentos_SYMTRANSOCEAN_clacobastim108.fa	Callucina_winkworthi_Mauritius_SYMTRANSOCEAN_L082.fa	96.5714	1016	1298
Clathrolucina_costata_Bastimentos_SYMTRANSOCEAN_clacobastim108.fa	Loripes_orbiculatus_Mauritania_SYMTRANSOCEAN_3502B.fa	96.3999	830	1298
Clathrolucina_costata_Bastimentos_SYMTRANSOCEAN_clacobastim108.fa	Stewartia_GCA_003676095.fa	96.1283	295	1298
Clathrolucina_costata_Bastimentos_SYMTRANSOCEAN_clacobastim108.fa	Clathrolucina_costata_STRI_SYMTRANSOCEAN_clacostrist055.fa	96.1114	667	1298
Clathrolucina_costata_Bastimentos_SYMTRANSOCEAN_clacobastim108.fa	Clathrolucina_costata_STRI_SYMTRANSOCEAN_clacostrist064.fa	96.0965	533	1298
Clathrolucina_costata_Bastimentos_SYMTRANSOCEAN_clacobastim108.fa	Stewartia_GCA_003676115.fa	95.9446	605	1298
Clathrolucina_costata_Bastimentos_SYMTRANSOCEAN_clacobastim108.fa	Rugalucina_munda_TinBayQL_SYMTRANSOCEAN_L046.fa	94.6064	1128	1298
Clathrolucina_costata_Bastimentos_SYMTRANSOCEAN_clacobastim108.fa	Loripes_orbiculatus_Piran_SYM_LPN.fa	89.4502	1087	1298
Clathrolucina_costata_Bastimentos_SYMTRANSOCEAN_clacobastim108.fa	Thiodiazotropha_endoloripes_GCA_001709035.fa	89.4474	1086	1298
Clathrolucina_costata_Bastimentos_SYMTRANSOCEAN_clacobastim108.fa	Loripes_orbiculatus_KsamilAlbania_SYM_KSA2.fa	89.4277	1107	1298
Clathrolucina_costata_Bastimentos_SYMTRANSOCEAN_clacobastim108.fa	Loripes_orbiculatus_Piran_SYM_LLP1.fa	89.415	1073	1298
Clathrolucina_costata_Bastimentos_SYMTRANSOCEAN_clacobastim108.fa	Loripes_orbiculatus_RapitaSpain_SYM_LRAP3.fa	89.4139	1092	1298
Clathrolucina_costata_Bastimentos_SYMTRANSOCEAN_clacobastim108.fa	Loripes_orbiculatus_RapitaSpain_SYM_LRAP1.fa	89.4098	1077	1298
Clathrolucina_costata_Bastimentos_SYMTRANSOCEAN_clacobastim108.fa	Loripes_orbiculatus_RapitaSpain_SYM_LRAP2.fa	89.3977	1080	1298
Clathrolucina_costata_Bastimentos_SYMTRANSOCEAN_clacobastim108.fa	Loripes_orbiculatus_Dorset_SYM_L175.fa	89.3968	1065	1298
Clathrolucina_costata_Bastimentos_SYMTRANSOCEAN_clacobastim108.fa	Loripes_orbiculatus_KsamilAlbania_SYM_KSA1.fa	89.3943	1090	1298
Clathrolucina_costata_Bastimentos_SYMTRANSOCEAN_clacobastim108.fa	Thiodiazotropha_endoloripes_GCA_001708955.fa	89.3831	1102	1298
Clathrolucina_costata_Bastimentos_SYMTRANSOCEAN_clacobastim108.fa	Loripes_orbiculatus_montenegro_SYM_KOTO1.fa	89.3703	1087	1298
Clathrolucina_costata_Bastimentos_SYMTRANSOCEAN_clacobastim108.fa	Thiodiazotropha_endoloripes_GCA_001708985.fa	89.3693	1118	1298
Clathrolucina_costata_Bastimentos_SYMTRANSOCEAN_clacobastim108.fa	Loripes_orbiculatus_Tunisia_SYM_L174.fa	89.3454	1098	1298
Clathrolucina_costata_Bastimentos_SYMTRANSOCEAN_clacobastim108.fa	Loripes_orbiculatus_Tunisia_SYM_L173.fa	89.3374	1114	1298
Clathrolucina_costata_Bastimentos_SYMTRANSOCEAN_clacobastim108.fa	Thiodiazotropha_endoloripes_GCA_001708965.fa	89.3343	1115	1298
Clathrolucina_costata_Bastimentos_SYMTRANSOCEAN_clacobastim108.fa	Loripes_orbiculatus_montenegro_SYM_KOTO3.fa	89.3334	953	1298
Clathrolucina_costata_Bastimentos_SYMTRANSOCEAN_clacobastim108.fa	Loripes_orbiculatus_FetoviaItaly_SYM1_ELBAC10.fa	89.3187	1050	1298
Clathrolucina_costata_Bastimentos_SYMTRANSOCEAN_clacobastim108.fa	Thiodiazotropha_endoloripes_GCA_001708975.fa	89.308	1099	1298
Clathrolucina_costata_Bastimentos_SYMTRANSOCEAN_clacobastim108.fa	Loripes_orbiculatus_FetoviaItaly_SYM2_ELBAC10.fa	89.1957	1028	1298
Clathrolucina_costata_Bastimentos_SYMTRANSOCEAN_clacobastim108.fa	Loripes_orbiculatus_montenegro_SYM_KOTO2.fa	88.6017	762	1298
Clathrolucina_costata_Bastimentos_SYMTRANSOCEAN_clacobastim108.fa	Clathrolucina_costata_Carenero_SYM_unknocarene035.fa	80.9224	384	1298
Clathrolucina_costata_Bastimentos_SYMTRANSOCEAN_clacobastim108.fa	Clathrolucina_costata_StMartin_SYM1_clacostmartm61COMBINEDruns.fa	79.4345	335	1298
Clathrolucina_costata_Bastimentos_SYMTRANSOCEAN_clacobastim108.fa	Clathrolucina_costata_Bastimentos_SYM_clacobastim111COMBINEDruns.fa	79.2655	343	1298
Clathrolucina_costata_Bastimentos_SYMTRANSOCEAN_clacobastim108.fa	Clathrolucina_costata_STRI_SYM_clacostrist055.fa	78.8516	325	1298
Clathrolucina_costata_Bastimentos_SYMTRANSOCEAN_clacobastim108.fa	Clathrolucina_costata_Cristobal_SYM_clacocristo008.fa	78.7018	328	1298
Clathrolucina_costata_Bastimentos_SYMTRANSOCEAN_clacobastim108.fa	Clathrolucina_costata_Cristobal_SYM_clacocristo016.fa	78.6421	333	1298
Clathrolucina_costata_Bastimentos_SYMTRANSOCEAN_clacobastim108.fa	Divalinga_quadrisulcata_Jamaica_SYM_divaljamaic004.fa	78.216	317	1298
Clathrolucina_costata_Bastimentos_SYMTRANSOCEAN_clacobastim108.fa	Clathrolucina_costata_Bastimentos_SYM_clacobastim110.fa	78.1754	321	1298
Clathrolucina_costata_Bastimentos_SYMTRANSOCEAN_clacobastim108.fa	Thiodiazotropha_endolucinida_GCA_001715975.fa	78.1724	316	1298
Clathrolucina_costata_Bastimentos_SYMTRANSOCEAN_clacobastim108.fa	Clathrolucina_costata_BocasdelToro_SYM_clacobocaspm43run1.fa	78.0696	316	1298
Clathrolucina_costata_Bastimentos_SYMTRANSOCEAN_clacobastim108.fa	Clathrolucina_costata_BocasdelDrago_SYM_clacodrago038.fa	78.066	322	1298
Clathrolucina_costata_Bastimentos_SYMTRANSOCEAN_clacobastim108.fa	Clathrolucina_costata_Cristobal_SYM_clacocristo007.fa	78.0573	325	1298
Clathrolucina_costata_Bastimentos_SYMTRANSOCEAN_clacobastim108.fa	Ctena_GCA_003058485.fa	78.0545	378	1298
Clathrolucina_costata_Bastimentos_SYMTRANSOCEAN_clacobastim108.fa	Ctena_GCA_003094475.fa	78.0256	309	1298
Clathrolucina_costata_Bastimentos_SYMTRANSOCEAN_clacobastim108.fa	Ctena_GCA_003058545.fa	78.0216	336	1298
Clathrolucina_costata_Bastimentos_SYMTRANSOCEAN_clacobastim108.fa	Clathrolucina_costata_PuntaPuebla_SYM_clacopuebla005.fa	78.0098	324	1298
Clathrolucina_costata_Bastimentos_SYMTRANSOCEAN_clacobastim108.fa	Ctena_GCA_003058495.fa	77.9868	385	1298
Clathrolucina_costata_Bastimentos_SYMTRANSOCEAN_clacobastim108.fa	Ctena_GCA_003094535.fa	77.9814	328	1298
Clathrolucina_costata_Bastimentos_SYMTRANSOCEAN_clacobastim108.fa	Clathrolucina_costata_IslaSolarte_SYM_clacosolart023.fa	77.9578	319	1298
Clathrolucina_costata_Bastimentos_SYMTRANSOCEAN_clacobastim108.fa	Ctena_GCA_003094515.fa	77.9229	308	1298
Clathrolucina_costata_Bastimentos_SYMTRANSOCEAN_clacobastim108.fa	Ctena_GCA_003094575.fa	77.9169	221	1298
Clathrolucina_costata_Bastimentos_SYMTRANSOCEAN_clacobastim108.fa	Ctena_GCA_003094495.fa	77.8995	317	1298
Clathrolucina_costata_Bastimentos_SYMTRANSOCEAN_clacobastim108.fa	Clathrolucina_costata_IslaSolarte_SYM_clacosolart025.fa	77.882	321	1298
Clathrolucina_costata_Bastimentos_SYMTRANSOCEAN_clacobastim108.fa	Ctena_GCA_003094555.fa	77.8702	343	1298
Clathrolucina_costata_Bastimentos_SYMTRANSOCEAN_clacobastim108.fa	Clathrolucina_costata_STRI_SYM_clacostrist064.fa	77.8692	318	1298
Clathrolucina_costata_Bastimentos_SYMTRANSOCEAN_clacobastim108.fa	Sedimenticola_endophacoides_GCA_002084205.fa	77.8358	4	1298
Clathrolucina_costata_Bastimentos_SYMTRANSOCEAN_clacobastim108.fa	Anodontia_alba_STRI_SYM_2PP4.fa	77.7958	312	1298
Clathrolucina_costata_Bastimentos_SYMTRANSOCEAN_clacobastim108.fa	Clathrolucina_costata_Bastimentos_SYM_clacobastim108.fa	77.7691	312	1298
Clathrolucina_costata_Bastimentos_SYMTRANSOCEAN_clacobastim108.fa	Dulcina_madagascarenis_Madagascar_SYM_L019.fa	77.766	327	1298
Clathrolucina_costata_Bastimentos_SYMTRANSOCEAN_clacobastim108.fa	Dulcina_madagascarenis_Madagascar_SYM_L043.fa	77.7533	291	1298
Clathrolucina_costata_Bastimentos_SYMTRANSOCEAN_clacobastim108.fa	Dulcina_madagascarenis_Madagascar_SYM_L020.fa	77.7319	331	1298
Clathrolucina_costata_Bastimentos_SYMTRANSOCEAN_clacobastim108.fa	Epidulcina_cfdelphinae_Madagascar_SYM2_3502H.fa	77.6946	338	1298
Clathrolucina_costata_Bastimentos_SYMTRANSOCEAN_clacobastim108.fa	Cardiolucina_cfQuadrata_Madagascar_SYM_L029.fa	77.6861	310	1298
Clathrolucina_costata_Bastimentos_SYMTRANSOCEAN_clacobastim108.fa	Epidulcina_cfdelphinae_Madagascar_SYM1_3502H.fa	77.6737	229	1298
Clathrolucina_costata_Bastimentos_SYMTRANSOCEAN_clacobastim108.fa	Ctena_GCA_003058525.fa	77.6484	322	1298
Clathrolucina_costata_Bastimentos_SYMTRANSOCEAN_clacobastim108.fa	Semelilucina_semeliformis_PapuaNewGuinea_SYM_L001.fa	77.5662	123	1298
Clathrolucina_costata_Bastimentos_SYMTRANSOCEAN_clacobastim108.fa	Monitilora_ramsayi_MoretonBayQL_SYM_L095.fa	77.5648	257	1298
Clathrolucina_costata_Bastimentos_SYMTRANSOCEAN_clacobastim108.fa	Gloverina_cfVestifex_BismarckSea_SYM_L005.fa	77.501	182	1298
Clathrolucina_costata_Bastimentos_SYMTRANSOCEAN_clacobastim108.fa	Ctena_GCA_003058535.fa	77.4893	266	1298
Clathrolucina_costata_Bastimentos_SYMTRANSOCEAN_clacobastim108.fa	Gloverina_cfVestifex_BismarckSea_SYM_L005R.fa	77.4847	182	1298
Clathrolucina_costata_Bastimentos_SYMTRANSOCEAN_clacobastim108.fa	Sedimenticola_endophacoides_GCA_002084245.fa	77.4682	8	1298
Clathrolucina_costata_Bastimentos_SYMTRANSOCEAN_clacobastim108.fa	Myrtea_sp_madagascar_SYM_L025.fa	77.3196	219	1298
Clathrolucina_costata_Bastimentos_SYMTRANSOCEAN_clacobastim108.fa	Notomyrtea_botanica_VictorHarbourSA_SYM_L085.fa	77.2031	127	1298
Clathrolucina_costata_Bastimentos_SYMTRANSOCEAN_clacobastim108.fa	Sedimenticola_endophacoides_GCA_002084295.fa	77.1856	30	1298
Clathrolucina_costata_Bastimentos_SYMTRANSOCEAN_clacobastim108.fa	Sedimenticola_endophacoides_GCA_002084275.fa	76.994	53	1298
Clathrolucina_costata_Bastimentos_SYMTRANSOCEAN_clacobastim108.fa	Sedimenticola_endophacoides_GCA_002084095.fa	76.8321	32	1298
Clathrolucina_costata_Bastimentos_SYMTRANSOCEAN_clacobastim108.fa	Sedimenticola_endophacoides_GCA_002084125.fa	75.7366	6	1298
Clathrolucina_costata_Bastimentos_SYMTRANSOCEAN_clacobastim110.fa	Clathrolucina_costata_Bastimentos_SYMTRANSOCEAN_clacobastim110.fa	100	1588	1594
Clathrolucina_costata_Bastimentos_SYMTRANSOCEAN_clacobastim110.fa	Clathrolucina_costata_Bastimentos_SYMTRANSOCEAN_clacobastim108.fa	99.1114	1214	1594
Clathrolucina_costata_Bastimentos_SYMTRANSOCEAN_clacobastim110.fa	Clathrolucina_costata_Bastimentos_SYMTRANSOCEAN_clacobastim111COMBINEDruns.fa	99.0677	1454	1594
Clathrolucina_costata_Bastimentos_SYMTRANSOCEAN_clacobastim110.fa	Clathrolucina_costata_Jamaica_SYMTRANSOCEAN_clacojamaic003.fa	98.6362	1435	1594
Clathrolucina_costata_Bastimentos_SYMTRANSOCEAN_clacobastim110.fa	Clathrolucina_costata_BocasdelToro_SYMTRANSOCEAN_clacobocaspm43run1.fa	98.4082	1412	1594
Clathrolucina_costata_Bastimentos_SYMTRANSOCEAN_clacobastim110.fa	Clathrolucina_costata_Cristobal_SYMTRANSOCEAN_clacocristo010.fa	98.3974	1410	1594
Clathrolucina_costata_Bastimentos_SYMTRANSOCEAN_clacobastim110.fa	Clathrolucina_costata_Cristobal_SYMTRANSOCEAN_clacocristo007.fa	98.3899	1415	1594
Clathrolucina_costata_Bastimentos_SYMTRANSOCEAN_clacobastim110.fa	Clathrolucina_costata_IslaSolarte_SYMTRANSOCEAN_clacosolart025.fa	98.1847	569	1594
Clathrolucina_costata_Bastimentos_SYMTRANSOCEAN_clacobastim110.fa	Clathrolucina_costata_STMARTIN_SYMTRANSOCEAN_clacostmartm61COMBINEDruns.fa	98.1045	828	1594
Clathrolucina_costata_Bastimentos_SYMTRANSOCEAN_clacobastim110.fa	Clathrolucina_costata_Carenero_SYMTRANSOCEAN_unknocarene035.fa	97.5306	1024	1594
Clathrolucina_costata_Bastimentos_SYMTRANSOCEAN_clacobastim110.fa	Clathrolucina_costata_Cristobal_SYMTRANSOCEAN_clacocristo016.fa	97.4629	105	1594
Clathrolucina_costata_Bastimentos_SYMTRANSOCEAN_clacobastim110.fa	Stewartia_GCA_003676185.fa	97.4256	603	1594
Clathrolucina_costata_Bastimentos_SYMTRANSOCEAN_clacobastim110.fa	Clathrolucina_costata_IslaSolarte_SYMTRANSOCEAN_clacosolart023.fa	97.0489	236	1594
Clathrolucina_costata_Bastimentos_SYMTRANSOCEAN_clacobastim110.fa	Loripes_clausus_Mozambique_SYMTRANSOCEAN_L192.fa	97.0356	1065	1594
Clathrolucina_costata_Bastimentos_SYMTRANSOCEAN_clacobastim110.fa	Clathrolucina_costata_Cristobal_SYMTRANSOCEAN_clacocristo008.fa	96.9279	1311	1594
Clathrolucina_costata_Bastimentos_SYMTRANSOCEAN_clacobastim110.fa	Loripes_clausus_Mozambique_SYMTRANSOCEAN_L003.fa	96.909	994	1594
Clathrolucina_costata_Bastimentos_SYMTRANSOCEAN_clacobastim110.fa	Clathrolucina_costata_CahuitaNorth_SYMTRANSOCEAN_clacocahuit002.fa	96.8907	1410	1594
Clathrolucina_costata_Bastimentos_SYMTRANSOCEAN_clacobastim110.fa	Loripes_clausus_Mozambique_SYMTRANSOCEAN_L193.fa	96.852	1079	1594
Clathrolucina_costata_Bastimentos_SYMTRANSOCEAN_clacobastim110.fa	Loripes_orbiculatus_Mauritania_SYMTRANSOCEAN_LLM.fa	96.806	1265	1594
Clathrolucina_costata_Bastimentos_SYMTRANSOCEAN_clacobastim110.fa	Loripes_clausus_Mozambique_SYMTRANSOCEAN_L191.fa	96.7838	1408	1594
Clathrolucina_costata_Bastimentos_SYMTRANSOCEAN_clacobastim110.fa	Loripes_orbiculatus_Mauritania_SYMTRANSOCEAN_3503D.fa	96.7678	1203	1594
Clathrolucina_costata_Bastimentos_SYMTRANSOCEAN_clacobastim110.fa	Loripes_orbiculatus_Mauritania_SYMTRANSOCEAN_3503E.fa	96.7662	1250	1594
Clathrolucina_costata_Bastimentos_SYMTRANSOCEAN_clacobastim110.fa	Clathrolucina_costata_PuntaPuebla_SYMTRANSOCEAN_clacopuebla005.fa	96.7526	815	1594
Clathrolucina_costata_Bastimentos_SYMTRANSOCEAN_clacobastim110.fa	Stewartia_GCA_003676175.fa	96.7294	1212	1594
Clathrolucina_costata_Bastimentos_SYMTRANSOCEAN_clacobastim110.fa	Stewartia_GCA_003676105.fa	96.7288	1351	1594
Clathrolucina_costata_Bastimentos_SYMTRANSOCEAN_clacobastim110.fa	Clathrolucina_costata_BocasdelDrago_SYMTRANSOCEAN_clacodrago038.fa	96.7037	1142	1594
Clathrolucina_costata_Bastimentos_SYMTRANSOCEAN_clacobastim110.fa	Stewartia_GCA_003676145.fa	96.6889	1369	1594
Clathrolucina_costata_Bastimentos_SYMTRANSOCEAN_clacobastim110.fa	Pillucina_pacifica_LizardislandQL_SYMTRANSOCEAN_L205.fa	96.6352	1350	1594
Clathrolucina_costata_Bastimentos_SYMTRANSOCEAN_clacobastim110.fa	Chavani_striata_OkinawaJapan_SYMTRANSOCEAN_L201.fa	96.6294	1336	1594
Clathrolucina_costata_Bastimentos_SYMTRANSOCEAN_clacobastim110.fa	Clathrolucina_costata_STRI_SYMTRANSOCEAN_clacostrist055.fa	96.5405	736	1594
Clathrolucina_costata_Bastimentos_SYMTRANSOCEAN_clacobastim110.fa	Stewartia_GCA_003676095.fa	96.4996	309	1594
Clathrolucina_costata_Bastimentos_SYMTRANSOCEAN_clacobastim110.fa	Stewartia_GCA_003676115.fa	96.4933	652	1594
Clathrolucina_costata_Bastimentos_SYMTRANSOCEAN_clacobastim110.fa	Loripes_orbiculatus_Mauritania_SYMTRANSOCEAN_3502B.fa	96.4807	950	1594
Clathrolucina_costata_Bastimentos_SYMTRANSOCEAN_clacobastim110.fa	Clathrolucina_costata_STRI_SYMTRANSOCEAN_clacostrist064.fa	96.4394	585	1594
Clathrolucina_costata_Bastimentos_SYMTRANSOCEAN_clacobastim110.fa	Callucina_winkworthi_Mauritius_SYMTRANSOCEAN_L082.fa	96.388	1174	1594
Clathrolucina_costata_Bastimentos_SYMTRANSOCEAN_clacobastim110.fa	Ctena_orbiculata_KeyLargo_SYMTRANSOCEAN_cteorfloridm17.fa	96.329	1243	1594
Clathrolucina_costata_Bastimentos_SYMTRANSOCEAN_clacobastim110.fa	Rugalucina_munda_TinBayQL_SYMTRANSOCEAN_L046.fa	94.4066	1333	1594
Clathrolucina_costata_Bastimentos_SYMTRANSOCEAN_clacobastim110.fa	Loripes_orbiculatus_KsamilAlbania_SYM_KSA2.fa	89.2574	1295	1594
Clathrolucina_costata_Bastimentos_SYMTRANSOCEAN_clacobastim110.fa	Loripes_orbiculatus_RapitaSpain_SYM_LRAP1.fa	89.2467	1259	1594
Clathrolucina_costata_Bastimentos_SYMTRANSOCEAN_clacobastim110.fa	Loripes_orbiculatus_Dorset_SYM_L175.fa	89.2319	1252	1594
Clathrolucina_costata_Bastimentos_SYMTRANSOCEAN_clacobastim110.fa	Thiodiazotropha_endoloripes_GCA_001708955.fa	89.2211	1315	1594
Clathrolucina_costata_Bastimentos_SYMTRANSOCEAN_clacobastim110.fa	Loripes_orbiculatus_RapitaSpain_SYM_LRAP2.fa	89.2194	1262	1594
Clathrolucina_costata_Bastimentos_SYMTRANSOCEAN_clacobastim110.fa	Thiodiazotropha_endoloripes_GCA_001709035.fa	89.2175	1285	1594
Clathrolucina_costata_Bastimentos_SYMTRANSOCEAN_clacobastim110.fa	Loripes_orbiculatus_montenegro_SYM_KOTO1.fa	89.2035	1274	1594
Clathrolucina_costata_Bastimentos_SYMTRANSOCEAN_clacobastim110.fa	Thiodiazotropha_endoloripes_GCA_001708965.fa	89.2021	1305	1594
Clathrolucina_costata_Bastimentos_SYMTRANSOCEAN_clacobastim110.fa	Loripes_orbiculatus_KsamilAlbania_SYM_KSA1.fa	89.1979	1263	1594
Clathrolucina_costata_Bastimentos_SYMTRANSOCEAN_clacobastim110.fa	Loripes_orbiculatus_Tunisia_SYM_L173.fa	89.1912	1296	1594
Clathrolucina_costata_Bastimentos_SYMTRANSOCEAN_clacobastim110.fa	Loripes_orbiculatus_Piran_SYM_LLP1.fa	89.1908	1256	1594
Clathrolucina_costata_Bastimentos_SYMTRANSOCEAN_clacobastim110.fa	Thiodiazotropha_endoloripes_GCA_001708985.fa	89.1685	1313	1594
Clathrolucina_costata_Bastimentos_SYMTRANSOCEAN_clacobastim110.fa	Loripes_orbiculatus_FetoviaItaly_SYM1_ELBAC10.fa	89.1647	1223	1594
Clathrolucina_costata_Bastimentos_SYMTRANSOCEAN_clacobastim110.fa	Loripes_orbiculatus_RapitaSpain_SYM_LRAP3.fa	89.1603	1285	1594
Clathrolucina_costata_Bastimentos_SYMTRANSOCEAN_clacobastim110.fa	Loripes_orbiculatus_Piran_SYM_LPN.fa	89.159	1294	1594
Clathrolucina_costata_Bastimentos_SYMTRANSOCEAN_clacobastim110.fa	Thiodiazotropha_endoloripes_GCA_001708975.fa	89.1562	1301	1594
Clathrolucina_costata_Bastimentos_SYMTRANSOCEAN_clacobastim110.fa	Loripes_orbiculatus_Tunisia_SYM_L174.fa	89.1339	1303	1594
Clathrolucina_costata_Bastimentos_SYMTRANSOCEAN_clacobastim110.fa	Loripes_orbiculatus_montenegro_SYM_KOTO3.fa	89.1182	1109	1594
Clathrolucina_costata_Bastimentos_SYMTRANSOCEAN_clacobastim110.fa	Loripes_orbiculatus_FetoviaItaly_SYM2_ELBAC10.fa	89.059	1191	1594
Clathrolucina_costata_Bastimentos_SYMTRANSOCEAN_clacobastim110.fa	Loripes_orbiculatus_montenegro_SYM_KOTO2.fa	88.4107	857	1594
Clathrolucina_costata_Bastimentos_SYMTRANSOCEAN_clacobastim110.fa	Clathrolucina_costata_Carenero_SYM_unknocarene035.fa	81.4889	448	1594
Clathrolucina_costata_Bastimentos_SYMTRANSOCEAN_clacobastim110.fa	Sedimenticola_endophacoides_GCA_002084205.fa	80.8668	5	1594
Clathrolucina_costata_Bastimentos_SYMTRANSOCEAN_clacobastim110.fa	Sedimenticola_endophacoides_GCA_002084245.fa	79.7256	11	1594
Clathrolucina_costata_Bastimentos_SYMTRANSOCEAN_clacobastim110.fa	Clathrolucina_costata_StMartin_SYM1_clacostmartm61COMBINEDruns.fa	79.2435	386	1594
Clathrolucina_costata_Bastimentos_SYMTRANSOCEAN_clacobastim110.fa	Clathrolucina_costata_Bastimentos_SYM_clacobastim111COMBINEDruns.fa	79.0954	375	1594
Clathrolucina_costata_Bastimentos_SYMTRANSOCEAN_clacobastim110.fa	Clathrolucina_costata_Cristobal_SYM_clacocristo007.fa	78.3126	361	1594
Clathrolucina_costata_Bastimentos_SYMTRANSOCEAN_clacobastim110.fa	Clathrolucina_costata_BocasdelToro_SYM_clacobocaspm43run1.fa	78.309	359	1594
Clathrolucina_costata_Bastimentos_SYMTRANSOCEAN_clacobastim110.fa	Clathrolucina_costata_BocasdelDrago_SYM_clacodrago038.fa	78.1572	366	1594
Clathrolucina_costata_Bastimentos_SYMTRANSOCEAN_clacobastim110.fa	Clathrolucina_costata_Bastimentos_SYM_clacobastim108.fa	78.155	340	1594
Clathrolucina_costata_Bastimentos_SYMTRANSOCEAN_clacobastim110.fa	Clathrolucina_costata_Cristobal_SYM_clacocristo008.fa	78.103	358	1594
Clathrolucina_costata_Bastimentos_SYMTRANSOCEAN_clacobastim110.fa	Clathrolucina_costata_STRI_SYM_clacostrist055.fa	78.0996	361	1594
Clathrolucina_costata_Bastimentos_SYMTRANSOCEAN_clacobastim110.fa	Thiodiazotropha_endolucinida_GCA_001715975.fa	78.0741	356	1594
Clathrolucina_costata_Bastimentos_SYMTRANSOCEAN_clacobastim110.fa	Clathrolucina_costata_STRI_SYM_clacostrist064.fa	78.0671	354	1594
Clathrolucina_costata_Bastimentos_SYMTRANSOCEAN_clacobastim110.fa	Ctena_GCA_003094475.fa	78.0533	346	1594
Clathrolucina_costata_Bastimentos_SYMTRANSOCEAN_clacobastim110.fa	Clathrolucina_costata_PuntaPuebla_SYM_clacopuebla005.fa	78.0476	362	1594
Clathrolucina_costata_Bastimentos_SYMTRANSOCEAN_clacobastim110.fa	Ctena_GCA_003058485.fa	78.0178	417	1594
Clathrolucina_costata_Bastimentos_SYMTRANSOCEAN_clacobastim110.fa	Clathrolucina_costata_IslaSolarte_SYM_clacosolart025.fa	78.0074	360	1594
Clathrolucina_costata_Bastimentos_SYMTRANSOCEAN_clacobastim110.fa	Ctena_GCA_003058495.fa	78.0068	425	1594
Clathrolucina_costata_Bastimentos_SYMTRANSOCEAN_clacobastim110.fa	Clathrolucina_costata_Cristobal_SYM_clacocristo016.fa	78.0055	360	1594
Clathrolucina_costata_Bastimentos_SYMTRANSOCEAN_clacobastim110.fa	Clathrolucina_costata_IslaSolarte_SYM_clacosolart023.fa	77.9852	370	1594
Clathrolucina_costata_Bastimentos_SYMTRANSOCEAN_clacobastim110.fa	Divalinga_quadrisulcata_Jamaica_SYM_divaljamaic004.fa	77.9808	363	1594
Clathrolucina_costata_Bastimentos_SYMTRANSOCEAN_clacobastim110.fa	Ctena_GCA_003094535.fa	77.9771	382	1594
Clathrolucina_costata_Bastimentos_SYMTRANSOCEAN_clacobastim110.fa	Ctena_GCA_003058545.fa	77.9758	387	1594
Clathrolucina_costata_Bastimentos_SYMTRANSOCEAN_clacobastim110.fa	Clathrolucina_costata_Bastimentos_SYM_clacobastim110.fa	77.97	349	1594
Clathrolucina_costata_Bastimentos_SYMTRANSOCEAN_clacobastim110.fa	Dulcina_madagascarenis_Madagascar_SYM_L043.fa	77.9536	340	1594
Clathrolucina_costata_Bastimentos_SYMTRANSOCEAN_clacobastim110.fa	Anodontia_alba_STRI_SYM_2PP4.fa	77.9477	353	1594
Clathrolucina_costata_Bastimentos_SYMTRANSOCEAN_clacobastim110.fa	Ctena_GCA_003094555.fa	77.934	385	1594
Clathrolucina_costata_Bastimentos_SYMTRANSOCEAN_clacobastim110.fa	Dulcina_madagascarenis_Madagascar_SYM_L020.fa	77.917	391	1594
Clathrolucina_costata_Bastimentos_SYMTRANSOCEAN_clacobastim110.fa	Ctena_GCA_003094515.fa	77.906	347	1594
Clathrolucina_costata_Bastimentos_SYMTRANSOCEAN_clacobastim110.fa	Ctena_GCA_003058525.fa	77.8551	350	1594
Clathrolucina_costata_Bastimentos_SYMTRANSOCEAN_clacobastim110.fa	Gonimyrtea_cfFemisimica_IlesSalomon_SYM_L011.fa	77.8541	224	1594
Clathrolucina_costata_Bastimentos_SYMTRANSOCEAN_clacobastim110.fa	Ctena_GCA_003094495.fa	77.8539	361	1594
Clathrolucina_costata_Bastimentos_SYMTRANSOCEAN_clacobastim110.fa	Lucinoma_aequizonata_California_SYM_LCM7.fa	77.8506	104	1594
Clathrolucina_costata_Bastimentos_SYMTRANSOCEAN_clacobastim110.fa	Cardiolucina_cfQuadrata_Madagascar_SYM_L029.fa	77.8389	340	1594
Clathrolucina_costata_Bastimentos_SYMTRANSOCEAN_clacobastim110.fa	Epidulcina_cfdelphinae_Madagascar_SYM2_3502H.fa	77.8368	390	1594
Clathrolucina_costata_Bastimentos_SYMTRANSOCEAN_clacobastim110.fa	Lucinoma_aequizonata_California_SYM_HARV3.fa	77.807	104	1594
Clathrolucina_costata_Bastimentos_SYMTRANSOCEAN_clacobastim110.fa	Lucinoma_aequizonata_California_SYM_HARV2.fa	77.8052	105	1594
Clathrolucina_costata_Bastimentos_SYMTRANSOCEAN_clacobastim110.fa	Lucinoma_aequizonata_California_SYM_LCM6.fa	77.7734	105	1594
Clathrolucina_costata_Bastimentos_SYMTRANSOCEAN_clacobastim110.fa	Dulcina_madagascarenis_Madagascar_SYM_L019.fa	77.7611	376	1594
Clathrolucina_costata_Bastimentos_SYMTRANSOCEAN_clacobastim110.fa	Lucinoma_aequizonata_California_SYM_HARV1.fa	77.7399	109	1594
Clathrolucina_costata_Bastimentos_SYMTRANSOCEAN_clacobastim110.fa	Gloverina_cfVestifex_BismarckSea_SYM_L005R.fa	77.7374	191	1594
Clathrolucina_costata_Bastimentos_SYMTRANSOCEAN_clacobastim110.fa	Lucinoma_aequizonata_California_SYM_LCM9.fa	77.7227	104	1594
Clathrolucina_costata_Bastimentos_SYMTRANSOCEAN_clacobastim110.fa	Lucinoma_aequizonata_California_SYM_HARV4.fa	77.7064	108	1594
Clathrolucina_costata_Bastimentos_SYMTRANSOCEAN_clacobastim110.fa	Ctena_GCA_003094575.fa	77.7041	262	1594
Clathrolucina_costata_Bastimentos_SYMTRANSOCEAN_clacobastim110.fa	Gloverina_cfVestifex_BismarckSea_SYM_L005.fa	77.7022	192	1594
Clathrolucina_costata_Bastimentos_SYMTRANSOCEAN_clacobastim110.fa	Ctena_GCA_003058535.fa	77.6689	279	1594
Clathrolucina_costata_Bastimentos_SYMTRANSOCEAN_clacobastim110.fa	Rostrolucina_anterorostrata_Indonesia_SYM_L042.fa	77.6621	244	1594
Clathrolucina_costata_Bastimentos_SYMTRANSOCEAN_clacobastim110.fa	Lucinoma_capensis_Nambia_SYM_LCAP2.fa	77.6526	267	1594
Clathrolucina_costata_Bastimentos_SYMTRANSOCEAN_clacobastim110.fa	Monitilora_ramsayi_MoretonBayQL_SYM_L095.fa	77.6322	297	1594
Clathrolucina_costata_Bastimentos_SYMTRANSOCEAN_clacobastim110.fa	Myrtea_spinifera_Sweden_SYM_3502F.fa	77.5621	293	1594
Clathrolucina_costata_Bastimentos_SYMTRANSOCEAN_clacobastim110.fa	Epidulcina_cfdelphinae_Madagascar_SYM1_3502H.fa	77.4857	290	1594
Clathrolucina_costata_Bastimentos_SYMTRANSOCEAN_clacobastim110.fa	Sedimenticola_endophacoides_GCA_002084295.fa	77.3975	36	1594
Clathrolucina_costata_Bastimentos_SYMTRANSOCEAN_clacobastim110.fa	Myrtea_sp_madagascar_SYM_L025.fa	77.3831	246	1594
Clathrolucina_costata_Bastimentos_SYMTRANSOCEAN_clacobastim110.fa	Sedimenticola_endophacoides_GCA_002084095.fa	77.3735	31	1594
Clathrolucina_costata_Bastimentos_SYMTRANSOCEAN_clacobastim110.fa	Notomyrtea_botanica_VictorHarbourSA_SYM_L085.fa	77.3701	147	1594
Clathrolucina_costata_Bastimentos_SYMTRANSOCEAN_clacobastim110.fa	Lucinoma_kastoroae_BismarckSea_SYM_L002.fa	77.3663	169	1594
Clathrolucina_costata_Bastimentos_SYMTRANSOCEAN_clacobastim110.fa	Lucinoma_annulata_SouthCalifornia_SYM_L136.fa	77.357	202	1594
Clathrolucina_costata_Bastimentos_SYMTRANSOCEAN_clacobastim110.fa	Cardiolucina_quadrata_Philippines_SYM_L036.fa	77.2227	134	1594
Clathrolucina_costata_Bastimentos_SYMTRANSOCEAN_clacobastim110.fa	Sedimenticola_endophacoides_GCA_002084275.fa	77.094	59	1594
Clathrolucina_costata_Bastimentos_SYMTRANSOCEAN_clacobastim110.fa	Semelilucina_semeliformis_PapuaNewGuinea_SYM_L001.fa	77.0468	141	1594
Clathrolucina_costata_Bastimentos_SYMTRANSOCEAN_clacobastim111COMBINEDruns.fa	Clathrolucina_costata_Bastimentos_SYMTRANSOCEAN_clacobastim111COMBINEDruns.fa	100	1546	1549
Clathrolucina_costata_Bastimentos_SYMTRANSOCEAN_clacobastim111COMBINEDruns.fa	Clathrolucina_costata_Bastimentos_SYMTRANSOCEAN_clacobastim108.fa	99.0863	1187	1549
Clathrolucina_costata_Bastimentos_SYMTRANSOCEAN_clacobastim111COMBINEDruns.fa	Clathrolucina_costata_Bastimentos_SYMTRANSOCEAN_clacobastim110.fa	99.0324	1451	1549
Clathrolucina_costata_Bastimentos_SYMTRANSOCEAN_clacobastim111COMBINEDruns.fa	Clathrolucina_costata_Jamaica_SYMTRANSOCEAN_clacojamaic003.fa	98.7664	1449	1549
Clathrolucina_costata_Bastimentos_SYMTRANSOCEAN_clacobastim111COMBINEDruns.fa	Clathrolucina_costata_Cristobal_SYMTRANSOCEAN_clacocristo010.fa	98.4017	1412	1549
Clathrolucina_costata_Bastimentos_SYMTRANSOCEAN_clacobastim111COMBINEDruns.fa	Clathrolucina_costata_Cristobal_SYMTRANSOCEAN_clacocristo007.fa	98.3598	1417	1549
Clathrolucina_costata_Bastimentos_SYMTRANSOCEAN_clacobastim111COMBINEDruns.fa	Clathrolucina_costata_BocasdelToro_SYMTRANSOCEAN_clacobocaspm43run1.fa	98.3561	1407	1549
Clathrolucina_costata_Bastimentos_SYMTRANSOCEAN_clacobastim111COMBINEDruns.fa	Clathrolucina_costata_IslaSolarte_SYMTRANSOCEAN_clacosolart025.fa	98.2237	578	1549
Clathrolucina_costata_Bastimentos_SYMTRANSOCEAN_clacobastim111COMBINEDruns.fa	Clathrolucina_costata_STMARTIN_SYMTRANSOCEAN_clacostmartm61COMBINEDruns.fa	98.0617	835	1549
Clathrolucina_costata_Bastimentos_SYMTRANSOCEAN_clacobastim111COMBINEDruns.fa	Stewartia_GCA_003676185.fa	97.6053	603	1549
Clathrolucina_costata_Bastimentos_SYMTRANSOCEAN_clacobastim111COMBINEDruns.fa	Clathrolucina_costata_Carenero_SYMTRANSOCEAN_unknocarene035.fa	97.5854	1025	1549
Clathrolucina_costata_Bastimentos_SYMTRANSOCEAN_clacobastim111COMBINEDruns.fa	Clathrolucina_costata_IslaSolarte_SYMTRANSOCEAN_clacosolart023.fa	97.2909	235	1549
Clathrolucina_costata_Bastimentos_SYMTRANSOCEAN_clacobastim111COMBINEDruns.fa	Loripes_clausus_Mozambique_SYMTRANSOCEAN_L192.fa	97.1178	1071	1549
Clathrolucina_costata_Bastimentos_SYMTRANSOCEAN_clacobastim111COMBINEDruns.fa	Clathrolucina_costata_Cristobal_SYMTRANSOCEAN_clacocristo016.fa	97.0768	105	1549
Clathrolucina_costata_Bastimentos_SYMTRANSOCEAN_clacobastim111COMBINEDruns.fa	Clathrolucina_costata_Cristobal_SYMTRANSOCEAN_clacocristo008.fa	97.0239	1343	1549
Clathrolucina_costata_Bastimentos_SYMTRANSOCEAN_clacobastim111COMBINEDruns.fa	Loripes_clausus_Mozambique_SYMTRANSOCEAN_L003.fa	96.973	1004	1549
Clathrolucina_costata_Bastimentos_SYMTRANSOCEAN_clacobastim111COMBINEDruns.fa	Clathrolucina_costata_CahuitaNorth_SYMTRANSOCEAN_clacocahuit002.fa	96.9661	1432	1549
Clathrolucina_costata_Bastimentos_SYMTRANSOCEAN_clacobastim111COMBINEDruns.fa	Clathrolucina_costata_PuntaPuebla_SYMTRANSOCEAN_clacopuebla005.fa	96.9048	818	1549
Clathrolucina_costata_Bastimentos_SYMTRANSOCEAN_clacobastim111COMBINEDruns.fa	Loripes_orbiculatus_Mauritania_SYMTRANSOCEAN_3503E.fa	96.8977	1253	1549
Clathrolucina_costata_Bastimentos_SYMTRANSOCEAN_clacobastim111COMBINEDruns.fa	Loripes_clausus_Mozambique_SYMTRANSOCEAN_L193.fa	96.8855	1093	1549
Clathrolucina_costata_Bastimentos_SYMTRANSOCEAN_clacobastim111COMBINEDruns.fa	Loripes_orbiculatus_Mauritania_SYMTRANSOCEAN_LLM.fa	96.8822	1280	1549
Clathrolucina_costata_Bastimentos_SYMTRANSOCEAN_clacobastim111COMBINEDruns.fa	Loripes_clausus_Mozambique_SYMTRANSOCEAN_L191.fa	96.8726	1426	1549
Clathrolucina_costata_Bastimentos_SYMTRANSOCEAN_clacobastim111COMBINEDruns.fa	Stewartia_GCA_003676175.fa	96.836	1222	1549
Clathrolucina_costata_Bastimentos_SYMTRANSOCEAN_clacobastim111COMBINEDruns.fa	Clathrolucina_costata_BocasdelDrago_SYMTRANSOCEAN_clacodrago038.fa	96.8257	1125	1549
Clathrolucina_costata_Bastimentos_SYMTRANSOCEAN_clacobastim111COMBINEDruns.fa	Loripes_orbiculatus_Mauritania_SYMTRANSOCEAN_3503D.fa	96.8008	1216	1549
Clathrolucina_costata_Bastimentos_SYMTRANSOCEAN_clacobastim111COMBINEDruns.fa	Pillucina_pacifica_LizardislandQL_SYMTRANSOCEAN_L205.fa	96.7994	1357	1549
Clathrolucina_costata_Bastimentos_SYMTRANSOCEAN_clacobastim111COMBINEDruns.fa	Chavani_striata_OkinawaJapan_SYMTRANSOCEAN_L201.fa	96.7752	1349	1549
Clathrolucina_costata_Bastimentos_SYMTRANSOCEAN_clacobastim111COMBINEDruns.fa	Stewartia_GCA_003676105.fa	96.7733	1370	1549
Clathrolucina_costata_Bastimentos_SYMTRANSOCEAN_clacobastim111COMBINEDruns.fa	Stewartia_GCA_003676145.fa	96.761	1380	1549
Clathrolucina_costata_Bastimentos_SYMTRANSOCEAN_clacobastim111COMBINEDruns.fa	Loripes_orbiculatus_Mauritania_SYMTRANSOCEAN_3502B.fa	96.5639	953	1549
Clathrolucina_costata_Bastimentos_SYMTRANSOCEAN_clacobastim111COMBINEDruns.fa	Clathrolucina_costata_STRI_SYMTRANSOCEAN_clacostrist055.fa	96.5586	738	1549
Clathrolucina_costata_Bastimentos_SYMTRANSOCEAN_clacobastim111COMBINEDruns.fa	Ctena_orbiculata_KeyLargo_SYMTRANSOCEAN_cteorfloridm17.fa	96.5152	1249	1549
Clathrolucina_costata_Bastimentos_SYMTRANSOCEAN_clacobastim111COMBINEDruns.fa	Stewartia_GCA_003676115.fa	96.5112	656	1549
Clathrolucina_costata_Bastimentos_SYMTRANSOCEAN_clacobastim111COMBINEDruns.fa	Callucina_winkworthi_Mauritius_SYMTRANSOCEAN_L082.fa	96.4867	1162	1549
Clathrolucina_costata_Bastimentos_SYMTRANSOCEAN_clacobastim111COMBINEDruns.fa	Clathrolucina_costata_STRI_SYMTRANSOCEAN_clacostrist064.fa	96.4813	577	1549
Clathrolucina_costata_Bastimentos_SYMTRANSOCEAN_clacobastim111COMBINEDruns.fa	Stewartia_GCA_003676095.fa	96.4348	308	1549
Clathrolucina_costata_Bastimentos_SYMTRANSOCEAN_clacobastim111COMBINEDruns.fa	Rugalucina_munda_TinBayQL_SYMTRANSOCEAN_L046.fa	94.4409	1343	1549
Clathrolucina_costata_Bastimentos_SYMTRANSOCEAN_clacobastim111COMBINEDruns.fa	Loripes_orbiculatus_KsamilAlbania_SYM_KSA2.fa	89.2885	1308	1549
Clathrolucina_costata_Bastimentos_SYMTRANSOCEAN_clacobastim111COMBINEDruns.fa	Loripes_orbiculatus_Dorset_SYM_L175.fa	89.2876	1262	1549
Clathrolucina_costata_Bastimentos_SYMTRANSOCEAN_clacobastim111COMBINEDruns.fa	Thiodiazotropha_endoloripes_GCA_001709035.fa	89.2794	1312	1549
Clathrolucina_costata_Bastimentos_SYMTRANSOCEAN_clacobastim111COMBINEDruns.fa	Loripes_orbiculatus_Piran_SYM_LLP1.fa	89.2697	1292	1549
Clathrolucina_costata_Bastimentos_SYMTRANSOCEAN_clacobastim111COMBINEDruns.fa	Loripes_orbiculatus_FetoviaItaly_SYM1_ELBAC10.fa	89.224	1242	1549
Clathrolucina_costata_Bastimentos_SYMTRANSOCEAN_clacobastim111COMBINEDruns.fa	Thiodiazotropha_endoloripes_GCA_001708985.fa	89.2179	1340	1549
Clathrolucina_costata_Bastimentos_SYMTRANSOCEAN_clacobastim111COMBINEDruns.fa	Loripes_orbiculatus_montenegro_SYM_KOTO1.fa	89.21	1305	1549
Clathrolucina_costata_Bastimentos_SYMTRANSOCEAN_clacobastim111COMBINEDruns.fa	Thiodiazotropha_endoloripes_GCA_001708965.fa	89.207	1321	1549
Clathrolucina_costata_Bastimentos_SYMTRANSOCEAN_clacobastim111COMBINEDruns.fa	Loripes_orbiculatus_Piran_SYM_LPN.fa	89.1955	1329	1549
Clathrolucina_costata_Bastimentos_SYMTRANSOCEAN_clacobastim111COMBINEDruns.fa	Loripes_orbiculatus_RapitaSpain_SYM_LRAP3.fa	89.1913	1301	1549
Clathrolucina_costata_Bastimentos_SYMTRANSOCEAN_clacobastim111COMBINEDruns.fa	Thiodiazotropha_endoloripes_GCA_001708955.fa	89.1844	1327	1549
Clathrolucina_costata_Bastimentos_SYMTRANSOCEAN_clacobastim111COMBINEDruns.fa	Loripes_orbiculatus_Tunisia_SYM_L173.fa	89.1779	1320	1549
Clathrolucina_costata_Bastimentos_SYMTRANSOCEAN_clacobastim111COMBINEDruns.fa	Loripes_orbiculatus_KsamilAlbania_SYM_KSA1.fa	89.1542	1285	1549
Clathrolucina_costata_Bastimentos_SYMTRANSOCEAN_clacobastim111COMBINEDruns.fa	Loripes_orbiculatus_RapitaSpain_SYM_LRAP1.fa	89.1483	1305	1549
Clathrolucina_costata_Bastimentos_SYMTRANSOCEAN_clacobastim111COMBINEDruns.fa	Loripes_orbiculatus_RapitaSpain_SYM_LRAP2.fa	89.143	1310	1549
Clathrolucina_costata_Bastimentos_SYMTRANSOCEAN_clacobastim111COMBINEDruns.fa	Thiodiazotropha_endoloripes_GCA_001708975.fa	89.1351	1325	1549
Clathrolucina_costata_Bastimentos_SYMTRANSOCEAN_clacobastim111COMBINEDruns.fa	Loripes_orbiculatus_montenegro_SYM_KOTO3.fa	89.1219	1129	1549
Clathrolucina_costata_Bastimentos_SYMTRANSOCEAN_clacobastim111COMBINEDruns.fa	Loripes_orbiculatus_Tunisia_SYM_L174.fa	89.1124	1310	1549
Clathrolucina_costata_Bastimentos_SYMTRANSOCEAN_clacobastim111COMBINEDruns.fa	Loripes_orbiculatus_FetoviaItaly_SYM2_ELBAC10.fa	88.9785	1207	1549
Clathrolucina_costata_Bastimentos_SYMTRANSOCEAN_clacobastim111COMBINEDruns.fa	Loripes_orbiculatus_montenegro_SYM_KOTO2.fa	88.4279	873	1549
Clathrolucina_costata_Bastimentos_SYMTRANSOCEAN_clacobastim111COMBINEDruns.fa	Clathrolucina_costata_Carenero_SYM_unknocarene035.fa	79.935	401	1549
Clathrolucina_costata_Bastimentos_SYMTRANSOCEAN_clacobastim111COMBINEDruns.fa	Clathrolucina_costata_StMartin_SYM1_clacostmartm61COMBINEDruns.fa	78.9786	360	1549
Clathrolucina_costata_Bastimentos_SYMTRANSOCEAN_clacobastim111COMBINEDruns.fa	Clathrolucina_costata_BocasdelToro_SYM_clacobocaspm43run1.fa	78.3732	349	1549
Clathrolucina_costata_Bastimentos_SYMTRANSOCEAN_clacobastim111COMBINEDruns.fa	Ctena_GCA_003058545.fa	78.2367	365	1549
Clathrolucina_costata_Bastimentos_SYMTRANSOCEAN_clacobastim111COMBINEDruns.fa	Ctena_GCA_003058485.fa	78.2287	416	1549
Clathrolucina_costata_Bastimentos_SYMTRANSOCEAN_clacobastim111COMBINEDruns.fa	Ctena_GCA_003094535.fa	78.1811	345	1549
Clathrolucina_costata_Bastimentos_SYMTRANSOCEAN_clacobastim111COMBINEDruns.fa	Ctena_GCA_003058495.fa	78.1253	414	1549
Clathrolucina_costata_Bastimentos_SYMTRANSOCEAN_clacobastim111COMBINEDruns.fa	Ctena_GCA_003094495.fa	78.1226	338	1549
Clathrolucina_costata_Bastimentos_SYMTRANSOCEAN_clacobastim111COMBINEDruns.fa	Ctena_GCA_003094475.fa	78.1049	335	1549
Clathrolucina_costata_Bastimentos_SYMTRANSOCEAN_clacobastim111COMBINEDruns.fa	Clathrolucina_costata_Cristobal_SYM_clacocristo008.fa	78.0877	354	1549
Clathrolucina_costata_Bastimentos_SYMTRANSOCEAN_clacobastim111COMBINEDruns.fa	Clathrolucina_costata_STRI_SYM_clacostrist055.fa	78.0777	339	1549
Clathrolucina_costata_Bastimentos_SYMTRANSOCEAN_clacobastim111COMBINEDruns.fa	Clathrolucina_costata_Bastimentos_SYM_clacobastim108.fa	78.0664	342	1549
Clathrolucina_costata_Bastimentos_SYMTRANSOCEAN_clacobastim111COMBINEDruns.fa	Clathrolucina_costata_BocasdelDrago_SYM_clacodrago038.fa	78.048	347	1549
Clathrolucina_costata_Bastimentos_SYMTRANSOCEAN_clacobastim111COMBINEDruns.fa	Clathrolucina_costata_IslaSolarte_SYM_clacosolart025.fa	78.0335	348	1549
Clathrolucina_costata_Bastimentos_SYMTRANSOCEAN_clacobastim111COMBINEDruns.fa	Clathrolucina_costata_IslaSolarte_SYM_clacosolart023.fa	78.0298	356	1549
Clathrolucina_costata_Bastimentos_SYMTRANSOCEAN_clacobastim111COMBINEDruns.fa	Anodontia_alba_STRI_SYM_2PP4.fa	78.0181	343	1549
Clathrolucina_costata_Bastimentos_SYMTRANSOCEAN_clacobastim111COMBINEDruns.fa	Clathrolucina_costata_Bastimentos_SYM_clacobastim110.fa	78.0177	342	1549
Clathrolucina_costata_Bastimentos_SYMTRANSOCEAN_clacobastim111COMBINEDruns.fa	Divalinga_quadrisulcata_Jamaica_SYM_divaljamaic004.fa	78.0102	359	1549
Clathrolucina_costata_Bastimentos_SYMTRANSOCEAN_clacobastim111COMBINEDruns.fa	Clathrolucina_costata_Cristobal_SYM_clacocristo007.fa	77.9955	349	1549
Clathrolucina_costata_Bastimentos_SYMTRANSOCEAN_clacobastim111COMBINEDruns.fa	Monitilora_ramsayi_MoretonBayQL_SYM_L094.fa	77.9862	313	1549
Clathrolucina_costata_Bastimentos_SYMTRANSOCEAN_clacobastim111COMBINEDruns.fa	Thiodiazotropha_endolucinida_GCA_001715975.fa	77.9629	341	1549
Clathrolucina_costata_Bastimentos_SYMTRANSOCEAN_clacobastim111COMBINEDruns.fa	Clathrolucina_costata_Cristobal_SYM_clacocristo016.fa	77.9559	350	1549
Clathrolucina_costata_Bastimentos_SYMTRANSOCEAN_clacobastim111COMBINEDruns.fa	Sedimenticola_endophacoides_GCA_002084205.fa	77.9524	5	1549
Clathrolucina_costata_Bastimentos_SYMTRANSOCEAN_clacobastim111COMBINEDruns.fa	Ctena_GCA_003094515.fa	77.9458	360	1549
Clathrolucina_costata_Bastimentos_SYMTRANSOCEAN_clacobastim111COMBINEDruns.fa	Epidulcina_cfdelphinae_Madagascar_SYM2_3502H.fa	77.9327	370	1549
Clathrolucina_costata_Bastimentos_SYMTRANSOCEAN_clacobastim111COMBINEDruns.fa	Cardiolucina_cfQuadrata_Madagascar_SYM_L029.fa	77.925	338	1549
Clathrolucina_costata_Bastimentos_SYMTRANSOCEAN_clacobastim111COMBINEDruns.fa	Clathrolucina_costata_PuntaPuebla_SYM_clacopuebla005.fa	77.9196	351	1549
Clathrolucina_costata_Bastimentos_SYMTRANSOCEAN_clacobastim111COMBINEDruns.fa	Ctena_GCA_003094555.fa	77.9123	402	1549
Clathrolucina_costata_Bastimentos_SYMTRANSOCEAN_clacobastim111COMBINEDruns.fa	Clathrolucina_costata_STRI_SYM_clacostrist064.fa	77.9085	346	1549
Clathrolucina_costata_Bastimentos_SYMTRANSOCEAN_clacobastim111COMBINEDruns.fa	Dulcina_madagascarenis_Madagascar_SYM_L043.fa	77.8934	333	1549
Clathrolucina_costata_Bastimentos_SYMTRANSOCEAN_clacobastim111COMBINEDruns.fa	Clathrolucina_costata_Bastimentos_SYM_clacobastim111COMBINEDruns.fa	77.8774	353	1549
Clathrolucina_costata_Bastimentos_SYMTRANSOCEAN_clacobastim111COMBINEDruns.fa	Dulcina_madagascarenis_Madagascar_SYM_L020.fa	77.8682	379	1549
Clathrolucina_costata_Bastimentos_SYMTRANSOCEAN_clacobastim111COMBINEDruns.fa	Dulcina_madagascarenis_Madagascar_SYM_L019.fa	77.855	369	1549
Clathrolucina_costata_Bastimentos_SYMTRANSOCEAN_clacobastim111COMBINEDruns.fa	Ctena_GCA_003058525.fa	77.8302	364	1549
Clathrolucina_costata_Bastimentos_SYMTRANSOCEAN_clacobastim111COMBINEDruns.fa	Ctena_GCA_003094575.fa	77.8068	256	1549
Clathrolucina_costata_Bastimentos_SYMTRANSOCEAN_clacobastim111COMBINEDruns.fa	Gonimyrtea_cfFemisimica_IlesSalomon_SYM_L011.fa	77.7163	229	1549
Clathrolucina_costata_Bastimentos_SYMTRANSOCEAN_clacobastim111COMBINEDruns.fa	Gloverina_cfVestifex_BismarckSea_SYM_L005.fa	77.7007	199	1549
Clathrolucina_costata_Bastimentos_SYMTRANSOCEAN_clacobastim111COMBINEDruns.fa	Gloverina_cfVestifex_BismarckSea_SYM_L005R.fa	77.6459	197	1549
Clathrolucina_costata_Bastimentos_SYMTRANSOCEAN_clacobastim111COMBINEDruns.fa	Monitilora_ramsayi_MoretonBayQL_SYM_L095.fa	77.6333	292	1549
Clathrolucina_costata_Bastimentos_SYMTRANSOCEAN_clacobastim111COMBINEDruns.fa	Rostrolucina_anterorostrata_Indonesia_SYM_L042.fa	77.6314	241	1549
Clathrolucina_costata_Bastimentos_SYMTRANSOCEAN_clacobastim111COMBINEDruns.fa	Lucinoma_aequizonata_California_SYM_LCM9.fa	77.6175	107	1549
Clathrolucina_costata_Bastimentos_SYMTRANSOCEAN_clacobastim111COMBINEDruns.fa	Ctena_GCA_003058535.fa	77.6111	291	1549
Clathrolucina_costata_Bastimentos_SYMTRANSOCEAN_clacobastim111COMBINEDruns.fa	Lucinoma_aequizonata_California_SYM_LCM6.fa	77.5999	106	1549
Clathrolucina_costata_Bastimentos_SYMTRANSOCEAN_clacobastim111COMBINEDruns.fa	Epidulcina_cfdelphinae_Madagascar_SYM1_3502H.fa	77.5947	285	1549
Clathrolucina_costata_Bastimentos_SYMTRANSOCEAN_clacobastim111COMBINEDruns.fa	Myrtea_spinifera_Sweden_SYM_3502F.fa	77.5814	293	1549
Clathrolucina_costata_Bastimentos_SYMTRANSOCEAN_clacobastim111COMBINEDruns.fa	Lucinoma_aequizonata_California_SYM_HARV3.fa	77.5563	108	1549
Clathrolucina_costata_Bastimentos_SYMTRANSOCEAN_clacobastim111COMBINEDruns.fa	Lucinoma_capensis_Nambia_SYM_LCAP2.fa	77.5536	266	1549
Clathrolucina_costata_Bastimentos_SYMTRANSOCEAN_clacobastim111COMBINEDruns.fa	Lucinoma_aequizonata_California_SYM_HARV2.fa	77.5533	110	1549
Clathrolucina_costata_Bastimentos_SYMTRANSOCEAN_clacobastim111COMBINEDruns.fa	Lucinoma_aequizonata_California_SYM_HARV1.fa	77.5532	113	1549
Clathrolucina_costata_Bastimentos_SYMTRANSOCEAN_clacobastim111COMBINEDruns.fa	Lucinoma_aequizonata_California_SYM_LCM7.fa	77.5352	111	1549
Clathrolucina_costata_Bastimentos_SYMTRANSOCEAN_clacobastim111COMBINEDruns.fa	Lucinoma_aequizonata_California_SYM_HARV4.fa	77.4792	111	1549
Clathrolucina_costata_Bastimentos_SYMTRANSOCEAN_clacobastim111COMBINEDruns.fa	Notomyrtea_botanica_VictorHarbourSA_SYM_L085.fa	77.4719	146	1549
Clathrolucina_costata_Bastimentos_SYMTRANSOCEAN_clacobastim111COMBINEDruns.fa	Sedimenticola_endophacoides_GCA_002084245.fa	77.4462	11	1549
Clathrolucina_costata_Bastimentos_SYMTRANSOCEAN_clacobastim111COMBINEDruns.fa	Myrtea_sp_madagascar_SYM_L025.fa	77.3806	239	1549
Clathrolucina_costata_Bastimentos_SYMTRANSOCEAN_clacobastim111COMBINEDruns.fa	Lucinoma_annulata_SouthCalifornia_SYM_L136.fa	77.3089	221	1549
Clathrolucina_costata_Bastimentos_SYMTRANSOCEAN_clacobastim111COMBINEDruns.fa	Semelilucina_semeliformis_PapuaNewGuinea_SYM_L001.fa	77.2831	140	1549
Clathrolucina_costata_Bastimentos_SYMTRANSOCEAN_clacobastim111COMBINEDruns.fa	Sedimenticola_endophacoides_GCA_002084095.fa	77.1922	31	1549
Clathrolucina_costata_Bastimentos_SYMTRANSOCEAN_clacobastim111COMBINEDruns.fa	Sedimenticola_endophacoides_GCA_002084275.fa	76.8188	55	1549
Clathrolucina_costata_Bastimentos_SYMTRANSOCEAN_clacobastim111COMBINEDruns.fa	Sedimenticola_endophacoides_GCA_002084295.fa	76.734	33	1549
Clathrolucina_costata_Bastimentos_SYMTRANSOCEAN_clacobastim111COMBINEDruns.fa	Sedimenticola_endophacoides_GCA_002084125.fa	76.5489	6	1549
Clathrolucina_costata_BocasdelDrago_SYM_clacodrago038.fa	Clathrolucina_costata_BocasdelDrago_SYM_clacodrago038.fa	100	1711	1727
Clathrolucina_costata_BocasdelDrago_SYM_clacodrago038.fa	Clathrolucina_costata_STRI_SYM_clacostrist064.fa	99.9473	1421	1727
Clathrolucina_costata_BocasdelDrago_SYM_clacodrago038.fa	Clathrolucina_costata_Cristobal_SYM_clacocristo007.fa	99.871	1420	1727
Clathrolucina_costata_BocasdelDrago_SYM_clacodrago038.fa	Clathrolucina_costata_IslaSolarte_SYM_clacosolart023.fa	99.8037	1395	1727
Clathrolucina_costata_BocasdelDrago_SYM_clacodrago038.fa	Clathrolucina_costata_Cristobal_SYM_clacocristo016.fa	99.8013	1390	1727
Clathrolucina_costata_BocasdelDrago_SYM_clacodrago038.fa	Clathrolucina_costata_Cristobal_SYM_clacocristo008.fa	99.7973	1388	1727
Clathrolucina_costata_BocasdelDrago_SYM_clacodrago038.fa	Clathrolucina_costata_STRI_SYM_clacostrist055.fa	99.7959	1439	1727
Clathrolucina_costata_BocasdelDrago_SYM_clacodrago038.fa	Clathrolucina_costata_IslaSolarte_SYM_clacosolart025.fa	99.779	1350	1727
Clathrolucina_costata_BocasdelDrago_SYM_clacodrago038.fa	Clathrolucina_costata_BocasdelToro_SYM_clacobocaspm43run1.fa	99.6943	1479	1727
Clathrolucina_costata_BocasdelDrago_SYM_clacodrago038.fa	Clathrolucina_costata_PuntaPuebla_SYM_clacopuebla005.fa	99.681	1529	1727
Clathrolucina_costata_BocasdelDrago_SYM_clacodrago038.fa	Anodontia_alba_STRI_SYM_2PP4.fa	98.8671	1185	1727
Clathrolucina_costata_BocasdelDrago_SYM_clacodrago038.fa	Clathrolucina_costata_Bastimentos_SYM_clacobastim108.fa	98.7903	1272	1727
Clathrolucina_costata_BocasdelDrago_SYM_clacodrago038.fa	Clathrolucina_costata_Carenero_SYM_unknocarene035.fa	98.6824	1346	1727
Clathrolucina_costata_BocasdelDrago_SYM_clacodrago038.fa	Clathrolucina_costata_Bastimentos_SYM_clacobastim110.fa	98.6671	1152	1727
Clathrolucina_costata_BocasdelDrago_SYM_clacodrago038.fa	Clathrolucina_costata_Bastimentos_SYM_clacobastim111COMBINEDruns.fa	98.5632	1464	1727
Clathrolucina_costata_BocasdelDrago_SYM_clacodrago038.fa	Divalinga_quadrisulcata_Jamaica_SYM_divaljamaic004.fa	98.5591	1282	1727
Clathrolucina_costata_BocasdelDrago_SYM_clacodrago038.fa	Clathrolucina_costata_StMartin_SYM1_clacostmartm61COMBINEDruns.fa	98.5211	1302	1727
Clathrolucina_costata_BocasdelDrago_SYM_clacodrago038.fa	Thiodiazotropha_endolucinida_GCA_001715975.fa	98.4808	1278	1727
Clathrolucina_costata_BocasdelDrago_SYM_clacodrago038.fa	Cardiolucina_cfQuadrata_Madagascar_SYM_L029.fa	96.2983	1204	1727
Clathrolucina_costata_BocasdelDrago_SYM_clacodrago038.fa	Ctena_GCA_003058525.fa	94.7628	1222	1727
Clathrolucina_costata_BocasdelDrago_SYM_clacodrago038.fa	Ctena_GCA_003058535.fa	94.2577	849	1727
Clathrolucina_costata_BocasdelDrago_SYM_clacodrago038.fa	Clathrolucina_costata_Cristobal_SYMTRANSOCEAN_clacocristo007.fa	83.3376	477	1727
Clathrolucina_costata_BocasdelDrago_SYM_clacodrago038.fa	Ctena_GCA_003094555.fa	81.8016	857	1727
Clathrolucina_costata_BocasdelDrago_SYM_clacodrago038.fa	Ctena_GCA_003094515.fa	81.7246	794	1727
Clathrolucina_costata_BocasdelDrago_SYM_clacodrago038.fa	Ctena_GCA_003094575.fa	81.6867	546	1727
Clathrolucina_costata_BocasdelDrago_SYM_clacodrago038.fa	Sedimenticola_endophacoides_GCA_002084205.fa	81.3025	5	1727
Clathrolucina_costata_BocasdelDrago_SYM_clacodrago038.fa	Ctena_GCA_003058495.fa	80.5657	789	1727
Clathrolucina_costata_BocasdelDrago_SYM_clacodrago038.fa	Ctena_GCA_003094475.fa	80.4819	690	1727
Clathrolucina_costata_BocasdelDrago_SYM_clacodrago038.fa	Ctena_GCA_003058485.fa	80.4632	807	1727
Clathrolucina_costata_BocasdelDrago_SYM_clacodrago038.fa	Ctena_GCA_003094535.fa	80.463	776	1727
Clathrolucina_costata_BocasdelDrago_SYM_clacodrago038.fa	Ctena_GCA_003058545.fa	80.428	761	1727
Clathrolucina_costata_BocasdelDrago_SYM_clacodrago038.fa	Ctena_GCA_003094495.fa	80.3642	742	1727
Clathrolucina_costata_BocasdelDrago_SYM_clacodrago038.fa	Monitilora_ramsayi_MoretonBayQL_SYM_L094.fa	80.1533	319	1727
Clathrolucina_costata_BocasdelDrago_SYM_clacodrago038.fa	Clathrolucina_costata_BocasdelToro_SYMTRANSOCEAN_clacobocaspm43run1.fa	79.6069	373	1727
Clathrolucina_costata_BocasdelDrago_SYM_clacodrago038.fa	Myrtea_spinifera_Sweden_SYM_3502F.fa	78.4298	267	1727
Clathrolucina_costata_BocasdelDrago_SYM_clacodrago038.fa	Dulcina_madagascarenis_Madagascar_SYM_L019.fa	78.4204	445	1727
Clathrolucina_costata_BocasdelDrago_SYM_clacodrago038.fa	Ctena_orbiculata_KeyLargo_SYMTRANSOCEAN_cteorfloridm17.fa	78.4012	352	1727
Clathrolucina_costata_BocasdelDrago_SYM_clacodrago038.fa	Dulcina_madagascarenis_Madagascar_SYM_L020.fa	78.3819	439	1727
Clathrolucina_costata_BocasdelDrago_SYM_clacodrago038.fa	Epidulcina_cfdelphinae_Madagascar_SYM2_3502H.fa	78.3808	440	1727
Clathrolucina_costata_BocasdelDrago_SYM_clacodrago038.fa	Monitilora_ramsayi_MoretonBayQL_SYM_L095.fa	78.3686	291	1727
Clathrolucina_costata_BocasdelDrago_SYM_clacodrago038.fa	Sedimenticola_endophacoides_GCA_002084275.fa	78.3608	63	1727
Clathrolucina_costata_BocasdelDrago_SYM_clacodrago038.fa	Notomyrtea_botanica_VictorHarbourSA_SYM_L085.fa	78.322	138	1727
Clathrolucina_costata_BocasdelDrago_SYM_clacodrago038.fa	Clathrolucina_costata_Bastimentos_SYMTRANSOCEAN_clacobastim108.fa	78.281	313	1727
Clathrolucina_costata_BocasdelDrago_SYM_clacodrago038.fa	Stewartia_GCA_003676115.fa	78.262	204	1727
Clathrolucina_costata_BocasdelDrago_SYM_clacodrago038.fa	Dulcina_madagascarenis_Madagascar_SYM_L043.fa	78.258	394	1727
Clathrolucina_costata_BocasdelDrago_SYM_clacodrago038.fa	Loripes_orbiculatus_Mauritania_SYMTRANSOCEAN_3503E.fa	78.2426	336	1727
Clathrolucina_costata_BocasdelDrago_SYM_clacodrago038.fa	Lucinoma_capensis_Nambia_SYM_LCAP3.fa	78.2331	388	1727
Clathrolucina_costata_BocasdelDrago_SYM_clacodrago038.fa	Clathrolucina_costata_Bastimentos_SYMTRANSOCEAN_clacobastim110.fa	78.2248	350	1727
Clathrolucina_costata_BocasdelDrago_SYM_clacodrago038.fa	Lucinoma_borealis_Sweden_SYM_SM003.fa	78.21	416	1727
Clathrolucina_costata_BocasdelDrago_SYM_clacodrago038.fa	Myrtea_sp_madagascar_SYM_L025.fa	78.2051	219	1727
Clathrolucina_costata_BocasdelDrago_SYM_clacodrago038.fa	Lucinoma_capensis_Nambia_SYM_LCAP2.fa	78.1892	377	1727
Clathrolucina_costata_BocasdelDrago_SYM_clacodrago038.fa	Gloverina_cfVestifex_BismarckSea_SYM_L005R.fa	78.1855	176	1727
Clathrolucina_costata_BocasdelDrago_SYM_clacodrago038.fa	Loripes_clausus_Mozambique_SYMTRANSOCEAN_L191.fa	78.1842	359	1727
Clathrolucina_costata_BocasdelDrago_SYM_clacodrago038.fa	Lucinoma_aequizonata_California_SYM_HARV4.fa	78.153	147	1727
Clathrolucina_costata_BocasdelDrago_SYM_clacodrago038.fa	Lucinoma_aequizonata_California_SYM_LCM6.fa	78.15	153	1727
Clathrolucina_costata_BocasdelDrago_SYM_clacodrago038.fa	Lucinoma_capensis_Nambia_SYM_LCAP1.fa	78.1407	383	1727
Clathrolucina_costata_BocasdelDrago_SYM_clacodrago038.fa	Clathrolucina_costata_CahuitaNorth_SYMTRANSOCEAN_clacocahuit002.fa	78.137	374	1727
Clathrolucina_costata_BocasdelDrago_SYM_clacodrago038.fa	Gloverina_cfVestifex_BismarckSea_SYM_L005.fa	78.1266	175	1727
Clathrolucina_costata_BocasdelDrago_SYM_clacodrago038.fa	Loripes_orbiculatus_Mauritania_SYMTRANSOCEAN_3502B.fa	78.1261	265	1727
Clathrolucina_costata_BocasdelDrago_SYM_clacodrago038.fa	Clathrolucina_costata_BocasdelDrago_SYMTRANSOCEAN_clacodrago038.fa	78.123	362	1727
Clathrolucina_costata_BocasdelDrago_SYM_clacodrago038.fa	Lucinoma_borealis_DevonUK_SYM_L141.fa	78.1121	420	1727
Clathrolucina_costata_BocasdelDrago_SYM_clacodrago038.fa	Loripes_orbiculatus_KsamilAlbania_SYM_KSA2.fa	78.1112	328	1727
Clathrolucina_costata_BocasdelDrago_SYM_clacodrago038.fa	Lucinoma_borealis_Sweden_SYM_3502G.fa	78.1054	382	1727
Clathrolucina_costata_BocasdelDrago_SYM_clacodrago038.fa	Thiodiazotropha_endoloripes_GCA_001708965.fa	78.104	320	1727
Clathrolucina_costata_BocasdelDrago_SYM_clacodrago038.fa	Rostrolucina_anterorostrata_Indonesia_SYM_L042.fa	78.1024	332	1727
Clathrolucina_costata_BocasdelDrago_SYM_clacodrago038.fa	Gonimyrtea_cfFemisimica_IlesSalomon_SYM_L011.fa	78.1	353	1727
Clathrolucina_costata_BocasdelDrago_SYM_clacodrago038.fa	Rugalucina_munda_TinBayQL_SYMTRANSOCEAN_L046.fa	78.0976	324	1727
Clathrolucina_costata_BocasdelDrago_SYM_clacodrago038.fa	Lucinoma_kastoroae_BismarckSea_SYM_L002.fa	78.0974	211	1727
Clathrolucina_costata_BocasdelDrago_SYM_clacodrago038.fa	Lucinoma_mystery_SalomonSea_SYM_L038.fa	78.0936	359	1727
Clathrolucina_costata_BocasdelDrago_SYM_clacodrago038.fa	Thiodiazotropha_endoloripes_GCA_001708975.fa	78.0933	317	1727
Clathrolucina_costata_BocasdelDrago_SYM_clacodrago038.fa	Sedimenticola_endophacoides_GCA_002084295.fa	78.0905	26	1727
Clathrolucina_costata_BocasdelDrago_SYM_clacodrago038.fa	Troendleina_suluensis_Philippines_SYM_L032.fa	78.0895	414	1727
Clathrolucina_costata_BocasdelDrago_SYM_clacodrago038.fa	Thiodiazotropha_endoloripes_GCA_001709035.fa	78.0834	339	1727
Clathrolucina_costata_BocasdelDrago_SYM_clacodrago038.fa	Stewartia_GCA_003676145.fa	78.0802	358	1727
Clathrolucina_costata_BocasdelDrago_SYM_clacodrago038.fa	Loripes_orbiculatus_Mauritania_SYMTRANSOCEAN_3503D.fa	78.0743	327	1727
Clathrolucina_costata_BocasdelDrago_SYM_clacodrago038.fa	Thiodiazotropha_endoloripes_GCA_001708955.fa	78.0738	327	1727
Clathrolucina_costata_BocasdelDrago_SYM_clacodrago038.fa	Loripes_orbiculatus_Tunisia_SYM_L173.fa	78.0655	315	1727
Clathrolucina_costata_BocasdelDrago_SYM_clacodrago038.fa	Thiodiazotropha_endoloripes_GCA_001708985.fa	78.0599	328	1727
Clathrolucina_costata_BocasdelDrago_SYM_clacodrago038.fa	Chavani_striata_OkinawaJapan_SYMTRANSOCEAN_L201.fa	78.055	353	1727
Clathrolucina_costata_BocasdelDrago_SYM_clacodrago038.fa	Codakia_rugifera_BendalongNSW_SYM_L098.fa	78.0546	420	1727
Clathrolucina_costata_BocasdelDrago_SYM_clacodrago038.fa	Lucinoma_aequizonata_California_SYM_HARV1.fa	78.0483	155	1727
Clathrolucina_costata_BocasdelDrago_SYM_clacodrago038.fa	Lucinoma_annulata_SouthCalifornia_SYM_L136.fa	78.0442	285	1727
Clathrolucina_costata_BocasdelDrago_SYM_clacodrago038.fa	Loripes_orbiculatus_Piran_SYM_LPN.fa	78.0425	347	1727
Clathrolucina_costata_BocasdelDrago_SYM_clacodrago038.fa	Clathrolucina_costata_Cristobal_SYMTRANSOCEAN_clacocristo008.fa	78.0415	355	1727
Clathrolucina_costata_BocasdelDrago_SYM_clacodrago038.fa	Lucinoma_aequizonata_California_SYM_HARV2.fa	78.0396	152	1727
Clathrolucina_costata_BocasdelDrago_SYM_clacodrago038.fa	Callucina_winkworthi_Mauritius_SYMTRANSOCEAN_L082.fa	78.0371	317	1727
Clathrolucina_costata_BocasdelDrago_SYM_clacodrago038.fa	Clathrolucina_costata_Jamaica_SYMTRANSOCEAN_clacojamaic003.fa	78.037	349	1727
Clathrolucina_costata_BocasdelDrago_SYM_clacodrago038.fa	Pillucina_pacifica_LizardislandQL_SYMTRANSOCEAN_L205.fa	78.0164	360	1727
Clathrolucina_costata_BocasdelDrago_SYM_clacodrago038.fa	Loripes_orbiculatus_KsamilAlbania_SYM_KSA1.fa	78.0156	321	1727
Clathrolucina_costata_BocasdelDrago_SYM_clacodrago038.fa	Loripes_orbiculatus_Tunisia_SYM_L174.fa	78.0138	316	1727
Clathrolucina_costata_BocasdelDrago_SYM_clacodrago038.fa	Clathrolucina_costata_Bastimentos_SYMTRANSOCEAN_clacobastim111COMBINEDruns.fa	78.0136	345	1727
Clathrolucina_costata_BocasdelDrago_SYM_clacodrago038.fa	Stewartia_GCA_003676175.fa	78.0087	334	1727
Clathrolucina_costata_BocasdelDrago_SYM_clacodrago038.fa	Loripes_clausus_Mozambique_SYMTRANSOCEAN_L193.fa	78.0052	314	1727
Clathrolucina_costata_BocasdelDrago_SYM_clacodrago038.fa	Stewartia_GCA_003676105.fa	78.0045	344	1727
Clathrolucina_costata_BocasdelDrago_SYM_clacodrago038.fa	Epidulcina_cfdelphinae_Madagascar_SYM1_3502H.fa	77.998	323	1727
Clathrolucina_costata_BocasdelDrago_SYM_clacodrago038.fa	Clathrolucina_costata_Cristobal_SYMTRANSOCEAN_clacocristo010.fa	77.995	355	1727
Clathrolucina_costata_BocasdelDrago_SYM_clacodrago038.fa	Loripes_clausus_Mozambique_SYMTRANSOCEAN_L003.fa	77.9849	286	1727
Clathrolucina_costata_BocasdelDrago_SYM_clacodrago038.fa	Lucinoma_aequizonata_California_SYM_LCM7.fa	77.984	149	1727
Clathrolucina_costata_BocasdelDrago_SYM_clacodrago038.fa	Lucinoma_aequizonata_California_SYM_HARV3.fa	77.9667	156	1727
Clathrolucina_costata_BocasdelDrago_SYM_clacodrago038.fa	Loripes_orbiculatus_RapitaSpain_SYM_LRAP2.fa	77.959	317	1727
Clathrolucina_costata_BocasdelDrago_SYM_clacodrago038.fa	Loripes_orbiculatus_RapitaSpain_SYM_LRAP1.fa	77.9528	321	1727
Clathrolucina_costata_BocasdelDrago_SYM_clacodrago038.fa	Clathrolucina_costata_STRI_SYMTRANSOCEAN_clacostrist064.fa	77.951	175	1727
Clathrolucina_costata_BocasdelDrago_SYM_clacodrago038.fa	Loripes_orbiculatus_montenegro_SYM_KOTO1.fa	77.9457	332	1727
Clathrolucina_costata_BocasdelDrago_SYM_clacodrago038.fa	Clathrolucina_costata_Cristobal_SYMTRANSOCEAN_clacocristo016.fa	77.9416	28	1727
Clathrolucina_costata_BocasdelDrago_SYM_clacodrago038.fa	Loripes_orbiculatus_Dorset_SYM_L175.fa	77.9389	335	1727
Clathrolucina_costata_BocasdelDrago_SYM_clacodrago038.fa	Lucinoma_borealis_Sweden_SYM_SM001.fa	77.9357	336	1727
Clathrolucina_costata_BocasdelDrago_SYM_clacodrago038.fa	Loripes_orbiculatus_Piran_SYM_LLP1.fa	77.9251	350	1727
Clathrolucina_costata_BocasdelDrago_SYM_clacodrago038.fa	Cardiolucina_quadrata_Philippines_SYM_L036.fa	77.9211	194	1727
Clathrolucina_costata_BocasdelDrago_SYM_clacodrago038.fa	Loripes_orbiculatus_RapitaSpain_SYM_LRAP3.fa	77.9207	331	1727
Clathrolucina_costata_BocasdelDrago_SYM_clacodrago038.fa	Lucinoma_aequizonata_California_SYM_LCM9.fa	77.8843	146	1727
Clathrolucina_costata_BocasdelDrago_SYM_clacodrago038.fa	Lucinoma_borealis_DevonUK_SYM_L142.fa	77.8702	376	1727
Clathrolucina_costata_BocasdelDrago_SYM_clacodrago038.fa	Loripes_orbiculatus_FetoviaItaly_SYM2_ELBAC10.fa	77.8646	292	1727
Clathrolucina_costata_BocasdelDrago_SYM_clacodrago038.fa	Loripes_clausus_Mozambique_SYMTRANSOCEAN_L192.fa	77.8541	312	1727
Clathrolucina_costata_BocasdelDrago_SYM_clacodrago038.fa	Stewartia_GCA_003676185.fa	77.8043	176	1727
Clathrolucina_costata_BocasdelDrago_SYM_clacodrago038.fa	Clathrolucina_costata_IslaSolarte_SYMTRANSOCEAN_clacosolart025.fa	77.7971	170	1727
Clathrolucina_costata_BocasdelDrago_SYM_clacodrago038.fa	Loripes_orbiculatus_Mauritania_SYMTRANSOCEAN_LLM.fa	77.7945	343	1727
Clathrolucina_costata_BocasdelDrago_SYM_clacodrago038.fa	Semelilucina_semeliformis_PapuaNewGuinea_SYM_L001.fa	77.7856	132	1727
Clathrolucina_costata_BocasdelDrago_SYM_clacodrago038.fa	Clathrolucina_costata_Carenero_SYMTRANSOCEAN_unknocarene035.fa	77.7816	302	1727
Clathrolucina_costata_BocasdelDrago_SYM_clacodrago038.fa	Loripes_orbiculatus_montenegro_SYM_KOTO3.fa	77.7561	287	1727
Clathrolucina_costata_BocasdelDrago_SYM_clacodrago038.fa	Loripes_orbiculatus_FetoviaItaly_SYM1_ELBAC10.fa	77.7381	350	1727
Clathrolucina_costata_BocasdelDrago_SYM_clacodrago038.fa	Clathrolucina_costata_PuntaPuebla_SYMTRANSOCEAN_clacopuebla005.fa	77.691	262	1727
Clathrolucina_costata_BocasdelDrago_SYM_clacodrago038.fa	Clathrolucina_costata_STRI_SYMTRANSOCEAN_clacostrist055.fa	77.6864	221	1727
Clathrolucina_costata_BocasdelDrago_SYM_clacodrago038.fa	Loripes_orbiculatus_montenegro_SYM_KOTO2.fa	77.6238	229	1727
Clathrolucina_costata_BocasdelDrago_SYM_clacodrago038.fa	Lucinoma_borealis_Sweden_SYM_SM002.fa	77.4268	108	1727
Clathrolucina_costata_BocasdelDrago_SYM_clacodrago038.fa	Stewartia_GCA_003676095.fa	77.4256	101	1727
Clathrolucina_costata_BocasdelDrago_SYM_clacodrago038.fa	Clathrolucina_costata_IslaSolarte_SYMTRANSOCEAN_clacosolart023.fa	77.3593	75	1727
Clathrolucina_costata_BocasdelDrago_SYM_clacodrago038.fa	Sedimenticola_endophacoides_GCA_002084095.fa	77.3282	31	1727
Clathrolucina_costata_BocasdelDrago_SYMTRANSOCEAN_clacodrago038.fa	Clathrolucina_costata_BocasdelDrago_SYMTRANSOCEAN_clacodrago038.fa	100	1231	1246
Clathrolucina_costata_BocasdelDrago_SYMTRANSOCEAN_clacodrago038.fa	Clathrolucina_costata_CahuitaNorth_SYMTRANSOCEAN_clacocahuit002.fa	98.9712	1178	1246
Clathrolucina_costata_BocasdelDrago_SYMTRANSOCEAN_clacodrago038.fa	Clathrolucina_costata_Cristobal_SYMTRANSOCEAN_clacocristo008.fa	98.9692	1113	1246
Clathrolucina_costata_BocasdelDrago_SYMTRANSOCEAN_clacodrago038.fa	Loripes_clausus_Mozambique_SYMTRANSOCEAN_L192.fa	98.6339	918	1246
Clathrolucina_costata_BocasdelDrago_SYMTRANSOCEAN_clacodrago038.fa	Loripes_clausus_Mozambique_SYMTRANSOCEAN_L191.fa	98.5223	1166	1246
Clathrolucina_costata_BocasdelDrago_SYMTRANSOCEAN_clacodrago038.fa	Loripes_clausus_Mozambique_SYMTRANSOCEAN_L193.fa	98.4726	948	1246
Clathrolucina_costata_BocasdelDrago_SYMTRANSOCEAN_clacodrago038.fa	Chavani_striata_OkinawaJapan_SYMTRANSOCEAN_L201.fa	98.3852	1120	1246
Clathrolucina_costata_BocasdelDrago_SYMTRANSOCEAN_clacodrago038.fa	Stewartia_GCA_003676105.fa	98.3787	1125	1246
Clathrolucina_costata_BocasdelDrago_SYMTRANSOCEAN_clacodrago038.fa	Stewartia_GCA_003676145.fa	98.3648	1132	1246
Clathrolucina_costata_BocasdelDrago_SYMTRANSOCEAN_clacodrago038.fa	Pillucina_pacifica_LizardislandQL_SYMTRANSOCEAN_L205.fa	98.3518	1117	1246
Clathrolucina_costata_BocasdelDrago_SYMTRANSOCEAN_clacodrago038.fa	Stewartia_GCA_003676175.fa	98.3386	1024	1246
Clathrolucina_costata_BocasdelDrago_SYMTRANSOCEAN_clacodrago038.fa	Clathrolucina_costata_PuntaPuebla_SYMTRANSOCEAN_clacopuebla005.fa	98.2526	741	1246
Clathrolucina_costata_BocasdelDrago_SYMTRANSOCEAN_clacodrago038.fa	Loripes_clausus_Mozambique_SYMTRANSOCEAN_L003.fa	98.2382	839	1246
Clathrolucina_costata_BocasdelDrago_SYMTRANSOCEAN_clacodrago038.fa	Clathrolucina_costata_STRI_SYMTRANSOCEAN_clacostrist055.fa	98.1978	672	1246
Clathrolucina_costata_BocasdelDrago_SYMTRANSOCEAN_clacodrago038.fa	Loripes_orbiculatus_Mauritania_SYMTRANSOCEAN_3503E.fa	98.1525	1053	1246
Clathrolucina_costata_BocasdelDrago_SYMTRANSOCEAN_clacodrago038.fa	Loripes_orbiculatus_Mauritania_SYMTRANSOCEAN_3503D.fa	98.1135	1016	1246
Clathrolucina_costata_BocasdelDrago_SYMTRANSOCEAN_clacodrago038.fa	Clathrolucina_costata_Carenero_SYMTRANSOCEAN_unknocarene035.fa	98.1065	883	1246
Clathrolucina_costata_BocasdelDrago_SYMTRANSOCEAN_clacodrago038.fa	Loripes_orbiculatus_Mauritania_SYMTRANSOCEAN_LLM.fa	98.0804	1078	1246
Clathrolucina_costata_BocasdelDrago_SYMTRANSOCEAN_clacodrago038.fa	Ctena_orbiculata_KeyLargo_SYMTRANSOCEAN_cteorfloridm17.fa	98.0727	1039	1246
Clathrolucina_costata_BocasdelDrago_SYMTRANSOCEAN_clacodrago038.fa	Loripes_orbiculatus_Mauritania_SYMTRANSOCEAN_3502B.fa	97.9397	823	1246
Clathrolucina_costata_BocasdelDrago_SYMTRANSOCEAN_clacodrago038.fa	Stewartia_GCA_003676095.fa	97.6963	289	1246
Clathrolucina_costata_BocasdelDrago_SYMTRANSOCEAN_clacodrago038.fa	Stewartia_GCA_003676115.fa	97.6601	600	1246
Clathrolucina_costata_BocasdelDrago_SYMTRANSOCEAN_clacodrago038.fa	Callucina_winkworthi_Mauritius_SYMTRANSOCEAN_L082.fa	97.5016	1002	1246
Clathrolucina_costata_BocasdelDrago_SYMTRANSOCEAN_clacodrago038.fa	Clathrolucina_costata_Cristobal_SYMTRANSOCEAN_clacocristo007.fa	97.3307	1144	1246
Clathrolucina_costata_BocasdelDrago_SYMTRANSOCEAN_clacodrago038.fa	Clathrolucina_costata_Cristobal_SYMTRANSOCEAN_clacocristo010.fa	97.3127	1146	1246
Clathrolucina_costata_BocasdelDrago_SYMTRANSOCEAN_clacodrago038.fa	Clathrolucina_costata_BocasdelToro_SYMTRANSOCEAN_clacobocaspm43run1.fa	97.3069	1138	1246
Clathrolucina_costata_BocasdelDrago_SYMTRANSOCEAN_clacodrago038.fa	Clathrolucina_costata_Jamaica_SYMTRANSOCEAN_clacojamaic003.fa	97.0954	1151	1246
Clathrolucina_costata_BocasdelDrago_SYMTRANSOCEAN_clacodrago038.fa	Clathrolucina_costata_Bastimentos_SYMTRANSOCEAN_clacobastim110.fa	97.0245	1148	1246
Clathrolucina_costata_BocasdelDrago_SYMTRANSOCEAN_clacodrago038.fa	Clathrolucina_costata_Bastimentos_SYMTRANSOCEAN_clacobastim111COMBINEDruns.fa	96.9762	1149	1246
Clathrolucina_costata_BocasdelDrago_SYMTRANSOCEAN_clacodrago038.fa	Clathrolucina_costata_Bastimentos_SYMTRANSOCEAN_clacobastim108.fa	96.8799	1003	1246
Clathrolucina_costata_BocasdelDrago_SYMTRANSOCEAN_clacodrago038.fa	Clathrolucina_costata_STRI_SYMTRANSOCEAN_clacostrist064.fa	96.6748	534	1246
Clathrolucina_costata_BocasdelDrago_SYMTRANSOCEAN_clacodrago038.fa	Clathrolucina_costata_IslaSolarte_SYMTRANSOCEAN_clacosolart025.fa	96.3078	529	1246
Clathrolucina_costata_BocasdelDrago_SYMTRANSOCEAN_clacodrago038.fa	Clathrolucina_costata_STMARTIN_SYMTRANSOCEAN_clacostmartm61COMBINEDruns.fa	95.8407	711	1246
Clathrolucina_costata_BocasdelDrago_SYMTRANSOCEAN_clacodrago038.fa	Clathrolucina_costata_Cristobal_SYMTRANSOCEAN_clacocristo016.fa	95.6586	101	1246
Clathrolucina_costata_BocasdelDrago_SYMTRANSOCEAN_clacodrago038.fa	Stewartia_GCA_003676185.fa	95.5313	552	1246
Clathrolucina_costata_BocasdelDrago_SYMTRANSOCEAN_clacodrago038.fa	Clathrolucina_costata_IslaSolarte_SYMTRANSOCEAN_clacosolart023.fa	95.3155	221	1246
Clathrolucina_costata_BocasdelDrago_SYMTRANSOCEAN_clacodrago038.fa	Rugalucina_munda_TinBayQL_SYMTRANSOCEAN_L046.fa	94.6638	1114	1246
Clathrolucina_costata_BocasdelDrago_SYMTRANSOCEAN_clacodrago038.fa	Loripes_orbiculatus_Piran_SYM_LLP1.fa	89.3554	1067	1246
Clathrolucina_costata_BocasdelDrago_SYMTRANSOCEAN_clacodrago038.fa	Thiodiazotropha_endoloripes_GCA_001709035.fa	89.3196	1060	1246
Clathrolucina_costata_BocasdelDrago_SYMTRANSOCEAN_clacodrago038.fa	Loripes_orbiculatus_Piran_SYM_LPN.fa	89.308	1070	1246
Clathrolucina_costata_BocasdelDrago_SYMTRANSOCEAN_clacodrago038.fa	Loripes_orbiculatus_KsamilAlbania_SYM_KSA2.fa	89.2894	1051	1246
Clathrolucina_costata_BocasdelDrago_SYMTRANSOCEAN_clacodrago038.fa	Thiodiazotropha_endoloripes_GCA_001708985.fa	89.2714	1068	1246
Clathrolucina_costata_BocasdelDrago_SYMTRANSOCEAN_clacodrago038.fa	Loripes_orbiculatus_Dorset_SYM_L175.fa	89.2714	1048	1246
Clathrolucina_costata_BocasdelDrago_SYMTRANSOCEAN_clacodrago038.fa	Loripes_orbiculatus_RapitaSpain_SYM_LRAP3.fa	89.2592	1076	1246
Clathrolucina_costata_BocasdelDrago_SYMTRANSOCEAN_clacodrago038.fa	Loripes_orbiculatus_RapitaSpain_SYM_LRAP1.fa	89.2411	1045	1246
Clathrolucina_costata_BocasdelDrago_SYMTRANSOCEAN_clacodrago038.fa	Thiodiazotropha_endoloripes_GCA_001708965.fa	89.2371	1074	1246
Clathrolucina_costata_BocasdelDrago_SYMTRANSOCEAN_clacodrago038.fa	Thiodiazotropha_endoloripes_GCA_001708955.fa	89.2354	1066	1246
Clathrolucina_costata_BocasdelDrago_SYMTRANSOCEAN_clacodrago038.fa	Loripes_orbiculatus_KsamilAlbania_SYM_KSA1.fa	89.2256	1054	1246
Clathrolucina_costata_BocasdelDrago_SYMTRANSOCEAN_clacodrago038.fa	Loripes_orbiculatus_montenegro_SYM_KOTO1.fa	89.1976	1068	1246
Clathrolucina_costata_BocasdelDrago_SYMTRANSOCEAN_clacodrago038.fa	Loripes_orbiculatus_RapitaSpain_SYM_LRAP2.fa	89.1975	1052	1246
Clathrolucina_costata_BocasdelDrago_SYMTRANSOCEAN_clacodrago038.fa	Loripes_orbiculatus_Tunisia_SYM_L173.fa	89.1679	1061	1246
Clathrolucina_costata_BocasdelDrago_SYMTRANSOCEAN_clacodrago038.fa	Thiodiazotropha_endoloripes_GCA_001708975.fa	89.1585	1074	1246
Clathrolucina_costata_BocasdelDrago_SYMTRANSOCEAN_clacodrago038.fa	Loripes_orbiculatus_Tunisia_SYM_L174.fa	89.1545	1053	1246
Clathrolucina_costata_BocasdelDrago_SYMTRANSOCEAN_clacodrago038.fa	Loripes_orbiculatus_FetoviaItaly_SYM1_ELBAC10.fa	89.1519	1036	1246
Clathrolucina_costata_BocasdelDrago_SYMTRANSOCEAN_clacodrago038.fa	Loripes_orbiculatus_montenegro_SYM_KOTO3.fa	89.0829	936	1246
Clathrolucina_costata_BocasdelDrago_SYMTRANSOCEAN_clacodrago038.fa	Loripes_orbiculatus_FetoviaItaly_SYM2_ELBAC10.fa	89.0437	983	1246
Clathrolucina_costata_BocasdelDrago_SYMTRANSOCEAN_clacodrago038.fa	Loripes_orbiculatus_montenegro_SYM_KOTO2.fa	88.1877	765	1246
Clathrolucina_costata_BocasdelDrago_SYMTRANSOCEAN_clacodrago038.fa	Clathrolucina_costata_Carenero_SYM_unknocarene035.fa	81.6571	392	1246
Clathrolucina_costata_BocasdelDrago_SYMTRANSOCEAN_clacodrago038.fa	Clathrolucina_costata_StMartin_SYM1_clacostmartm61COMBINEDruns.fa	80.1213	351	1246
Clathrolucina_costata_BocasdelDrago_SYMTRANSOCEAN_clacodrago038.fa	Clathrolucina_costata_Bastimentos_SYM_clacobastim111COMBINEDruns.fa	79.9051	345	1246
Clathrolucina_costata_BocasdelDrago_SYMTRANSOCEAN_clacodrago038.fa	Clathrolucina_costata_Bastimentos_SYM_clacobastim110.fa	79.2057	329	1246
Clathrolucina_costata_BocasdelDrago_SYMTRANSOCEAN_clacodrago038.fa	Thiodiazotropha_endolucinida_GCA_001715975.fa	78.9519	333	1246
Clathrolucina_costata_BocasdelDrago_SYMTRANSOCEAN_clacodrago038.fa	Clathrolucina_costata_Bastimentos_SYM_clacobastim108.fa	78.9314	332	1246
Clathrolucina_costata_BocasdelDrago_SYMTRANSOCEAN_clacodrago038.fa	Divalinga_quadrisulcata_Jamaica_SYM_divaljamaic004.fa	78.8647	325	1246
Clathrolucina_costata_BocasdelDrago_SYMTRANSOCEAN_clacodrago038.fa	Clathrolucina_costata_BocasdelToro_SYM_clacobocaspm43run1.fa	78.5844	327	1246
Clathrolucina_costata_BocasdelDrago_SYMTRANSOCEAN_clacodrago038.fa	Anodontia_alba_STRI_SYM_2PP4.fa	78.5556	322	1246
Clathrolucina_costata_BocasdelDrago_SYMTRANSOCEAN_clacodrago038.fa	Clathrolucina_costata_STRI_SYM_clacostrist055.fa	78.4518	334	1246
Clathrolucina_costata_BocasdelDrago_SYMTRANSOCEAN_clacodrago038.fa	Clathrolucina_costata_Cristobal_SYM_clacocristo007.fa	78.3679	344	1246
Clathrolucina_costata_BocasdelDrago_SYMTRANSOCEAN_clacodrago038.fa	Ctena_GCA_003058525.fa	78.358	328	1246
Clathrolucina_costata_BocasdelDrago_SYMTRANSOCEAN_clacodrago038.fa	Clathrolucina_costata_Cristobal_SYM_clacocristo008.fa	78.357	332	1246
Clathrolucina_costata_BocasdelDrago_SYMTRANSOCEAN_clacodrago038.fa	Ctena_GCA_003094475.fa	78.3487	293	1246
Clathrolucina_costata_BocasdelDrago_SYMTRANSOCEAN_clacodrago038.fa	Ctena_GCA_003094535.fa	78.3322	311	1246
Clathrolucina_costata_BocasdelDrago_SYMTRANSOCEAN_clacodrago038.fa	Clathrolucina_costata_IslaSolarte_SYM_clacosolart023.fa	78.284	334	1246
Clathrolucina_costata_BocasdelDrago_SYMTRANSOCEAN_clacodrago038.fa	Ctena_GCA_003058485.fa	78.2223	352	1246
Clathrolucina_costata_BocasdelDrago_SYMTRANSOCEAN_clacodrago038.fa	Ctena_GCA_003058495.fa	78.2039	351	1246
Clathrolucina_costata_BocasdelDrago_SYMTRANSOCEAN_clacodrago038.fa	Clathrolucina_costata_BocasdelDrago_SYM_clacodrago038.fa	78.1841	330	1246
Clathrolucina_costata_BocasdelDrago_SYMTRANSOCEAN_clacodrago038.fa	Clathrolucina_costata_PuntaPuebla_SYM_clacopuebla005.fa	78.1687	333	1246
Clathrolucina_costata_BocasdelDrago_SYMTRANSOCEAN_clacodrago038.fa	Clathrolucina_costata_STRI_SYM_clacostrist064.fa	78.1671	335	1246
Clathrolucina_costata_BocasdelDrago_SYMTRANSOCEAN_clacodrago038.fa	Ctena_GCA_003094495.fa	78.1589	304	1246
Clathrolucina_costata_BocasdelDrago_SYMTRANSOCEAN_clacodrago038.fa	Clathrolucina_costata_Cristobal_SYM_clacocristo016.fa	78.1583	331	1246
Clathrolucina_costata_BocasdelDrago_SYMTRANSOCEAN_clacodrago038.fa	Ctena_GCA_003058545.fa	78.1524	327	1246
Clathrolucina_costata_BocasdelDrago_SYMTRANSOCEAN_clacodrago038.fa	Clathrolucina_costata_IslaSolarte_SYM_clacosolart025.fa	78.1031	336	1246
Clathrolucina_costata_BocasdelDrago_SYMTRANSOCEAN_clacodrago038.fa	Monitilora_ramsayi_MoretonBayQL_SYM_L094.fa	78.1008	262	1246
Clathrolucina_costata_BocasdelDrago_SYMTRANSOCEAN_clacodrago038.fa	Ctena_GCA_003058535.fa	78.0094	267	1246
Clathrolucina_costata_BocasdelDrago_SYMTRANSOCEAN_clacodrago038.fa	Cardiolucina_cfQuadrata_Madagascar_SYM_L029.fa	77.9793	317	1246
Clathrolucina_costata_BocasdelDrago_SYMTRANSOCEAN_clacodrago038.fa	Ctena_GCA_003094555.fa	77.9577	319	1246
Clathrolucina_costata_BocasdelDrago_SYMTRANSOCEAN_clacodrago038.fa	Ctena_GCA_003094515.fa	77.926	298	1246
Clathrolucina_costata_BocasdelDrago_SYMTRANSOCEAN_clacodrago038.fa	Dulcina_madagascarenis_Madagascar_SYM_L043.fa	77.827	297	1246
Clathrolucina_costata_BocasdelDrago_SYMTRANSOCEAN_clacodrago038.fa	Ctena_GCA_003094575.fa	77.8016	225	1246
Clathrolucina_costata_BocasdelDrago_SYMTRANSOCEAN_clacodrago038.fa	Dulcina_madagascarenis_Madagascar_SYM_L020.fa	77.7929	343	1246
Clathrolucina_costata_BocasdelDrago_SYMTRANSOCEAN_clacodrago038.fa	Epidulcina_cfdelphinae_Madagascar_SYM2_3502H.fa	77.7639	338	1246
Clathrolucina_costata_BocasdelDrago_SYMTRANSOCEAN_clacodrago038.fa	Dulcina_madagascarenis_Madagascar_SYM_L019.fa	77.6222	340	1246
Clathrolucina_costata_BocasdelDrago_SYMTRANSOCEAN_clacodrago038.fa	Epidulcina_cfdelphinae_Madagascar_SYM1_3502H.fa	77.612	247	1246
Clathrolucina_costata_BocasdelDrago_SYMTRANSOCEAN_clacodrago038.fa	Troendleina_suluensis_Philippines_SYM_L032.fa	77.552	261	1246
Clathrolucina_costata_BocasdelDrago_SYMTRANSOCEAN_clacodrago038.fa	Sedimenticola_endophacoides_GCA_002084245.fa	77.552	10	1246
Clathrolucina_costata_BocasdelDrago_SYMTRANSOCEAN_clacodrago038.fa	Lucinoma_borealis_Sweden_SYM_SM003.fa	77.5481	250	1246
Clathrolucina_costata_BocasdelDrago_SYMTRANSOCEAN_clacodrago038.fa	Gloverina_cfVestifex_BismarckSea_SYM_L005.fa	77.5436	170	1246
Clathrolucina_costata_BocasdelDrago_SYMTRANSOCEAN_clacodrago038.fa	Gloverina_cfVestifex_BismarckSea_SYM_L005R.fa	77.536	164	1246
Clathrolucina_costata_BocasdelDrago_SYMTRANSOCEAN_clacodrago038.fa	Sedimenticola_endophacoides_GCA_002084295.fa	77.2416	28	1246
Clathrolucina_costata_BocasdelDrago_SYMTRANSOCEAN_clacodrago038.fa	Sedimenticola_endophacoides_GCA_002084205.fa	77.1974	5	1246
Clathrolucina_costata_BocasdelDrago_SYMTRANSOCEAN_clacodrago038.fa	Sedimenticola_endophacoides_GCA_002084095.fa	76.9361	32	1246
Clathrolucina_costata_BocasdelToro_SYM_clacobocaspm43run1.fa	Clathrolucina_costata_BocasdelToro_SYM_clacobocaspm43run1.fa	100	1638	1645
Clathrolucina_costata_BocasdelToro_SYM_clacobocaspm43run1.fa	Clathrolucina_costata_STRI_SYM_clacostrist064.fa	99.9543	1444	1645
Clathrolucina_costata_BocasdelToro_SYM_clacobocaspm43run1.fa	Clathrolucina_costata_IslaSolarte_SYM_clacosolart023.fa	99.8854	1439	1645
Clathrolucina_costata_BocasdelToro_SYM_clacobocaspm43run1.fa	Clathrolucina_costata_IslaSolarte_SYM_clacosolart025.fa	99.8544	1396	1645
Clathrolucina_costata_BocasdelToro_SYM_clacobocaspm43run1.fa	Clathrolucina_costata_Cristobal_SYM_clacocristo007.fa	99.8445	1455	1645
Clathrolucina_costata_BocasdelToro_SYM_clacobocaspm43run1.fa	Clathrolucina_costata_Cristobal_SYM_clacocristo008.fa	99.8391	1435	1645
Clathrolucina_costata_BocasdelToro_SYM_clacobocaspm43run1.fa	Clathrolucina_costata_Cristobal_SYM_clacocristo016.fa	99.8263	1436	1645
Clathrolucina_costata_BocasdelToro_SYM_clacobocaspm43run1.fa	Clathrolucina_costata_STRI_SYM_clacostrist055.fa	99.822	1449	1645
Clathrolucina_costata_BocasdelToro_SYM_clacobocaspm43run1.fa	Clathrolucina_costata_BocasdelDrago_SYM_clacodrago038.fa	99.6996	1473	1645
Clathrolucina_costata_BocasdelToro_SYM_clacobocaspm43run1.fa	Clathrolucina_costata_PuntaPuebla_SYM_clacopuebla005.fa	99.6675	1496	1645
Clathrolucina_costata_BocasdelToro_SYM_clacobocaspm43run1.fa	Anodontia_alba_STRI_SYM_2PP4.fa	98.8652	1225	1645
Clathrolucina_costata_BocasdelToro_SYM_clacobocaspm43run1.fa	Clathrolucina_costata_Bastimentos_SYM_clacobastim108.fa	98.7675	1283	1645
Clathrolucina_costata_BocasdelToro_SYM_clacobocaspm43run1.fa	Clathrolucina_costata_Carenero_SYM_unknocarene035.fa	98.745	1356	1645
Clathrolucina_costata_BocasdelToro_SYM_clacobocaspm43run1.fa	Clathrolucina_costata_Bastimentos_SYM_clacobastim110.fa	98.5868	1175	1645
Clathrolucina_costata_BocasdelToro_SYM_clacobocaspm43run1.fa	Divalinga_quadrisulcata_Jamaica_SYM_divaljamaic004.fa	98.5562	1341	1645
Clathrolucina_costata_BocasdelToro_SYM_clacobocaspm43run1.fa	Clathrolucina_costata_Bastimentos_SYM_clacobastim111COMBINEDruns.fa	98.5269	1399	1645
Clathrolucina_costata_BocasdelToro_SYM_clacobocaspm43run1.fa	Clathrolucina_costata_StMartin_SYM1_clacostmartm61COMBINEDruns.fa	98.524	1341	1645
Clathrolucina_costata_BocasdelToro_SYM_clacobocaspm43run1.fa	Thiodiazotropha_endolucinida_GCA_001715975.fa	98.4986	1322	1645
Clathrolucina_costata_BocasdelToro_SYM_clacobocaspm43run1.fa	Cardiolucina_cfQuadrata_Madagascar_SYM_L029.fa	96.2864	1234	1645
Clathrolucina_costata_BocasdelToro_SYM_clacobocaspm43run1.fa	Ctena_GCA_003058525.fa	94.6477	1271	1645
Clathrolucina_costata_BocasdelToro_SYM_clacobocaspm43run1.fa	Ctena_GCA_003058535.fa	94.2796	869	1645
Clathrolucina_costata_BocasdelToro_SYM_clacobocaspm43run1.fa	Clathrolucina_costata_Cristobal_SYMTRANSOCEAN_clacocristo007.fa	81.8474	441	1645
Clathrolucina_costata_BocasdelToro_SYM_clacobocaspm43run1.fa	Ctena_GCA_003094555.fa	81.7364	881	1645
Clathrolucina_costata_BocasdelToro_SYM_clacobocaspm43run1.fa	Ctena_GCA_003094575.fa	81.669	559	1645
Clathrolucina_costata_BocasdelToro_SYM_clacobocaspm43run1.fa	Ctena_GCA_003094515.fa	81.6621	815	1645
Clathrolucina_costata_BocasdelToro_SYM_clacobocaspm43run1.fa	Sedimenticola_endophacoides_GCA_002084205.fa	81.1563	5	1645
Clathrolucina_costata_BocasdelToro_SYM_clacobocaspm43run1.fa	Ctena_GCA_003094475.fa	80.4814	700	1645
Clathrolucina_costata_BocasdelToro_SYM_clacobocaspm43run1.fa	Ctena_GCA_003094535.fa	80.4523	788	1645
Clathrolucina_costata_BocasdelToro_SYM_clacobocaspm43run1.fa	Ctena_GCA_003058485.fa	80.4429	820	1645
Clathrolucina_costata_BocasdelToro_SYM_clacobocaspm43run1.fa	Ctena_GCA_003058545.fa	80.4183	789	1645
Clathrolucina_costata_BocasdelToro_SYM_clacobocaspm43run1.fa	Ctena_GCA_003058495.fa	80.4113	812	1645
Clathrolucina_costata_BocasdelToro_SYM_clacobocaspm43run1.fa	Ctena_GCA_003094495.fa	80.3289	754	1645
Clathrolucina_costata_BocasdelToro_SYM_clacobocaspm43run1.fa	Monitilora_ramsayi_MoretonBayQL_SYM_L094.fa	80.0176	330	1645
Clathrolucina_costata_BocasdelToro_SYM_clacobocaspm43run1.fa	Notomyrtea_botanica_VictorHarbourSA_SYM_L085.fa	78.558	135	1645
Clathrolucina_costata_BocasdelToro_SYM_clacobocaspm43run1.fa	Dulcina_madagascarenis_Madagascar_SYM_L020.fa	78.5324	439	1645
Clathrolucina_costata_BocasdelToro_SYM_clacobocaspm43run1.fa	Dulcina_madagascarenis_Madagascar_SYM_L019.fa	78.504	446	1645
Clathrolucina_costata_BocasdelToro_SYM_clacobocaspm43run1.fa	Sedimenticola_endophacoides_GCA_002084275.fa	78.4655	64	1645
Clathrolucina_costata_BocasdelToro_SYM_clacobocaspm43run1.fa	Epidulcina_cfdelphinae_Madagascar_SYM2_3502H.fa	78.4294	458	1645
Clathrolucina_costata_BocasdelToro_SYM_clacobocaspm43run1.fa	Myrtea_spinifera_Sweden_SYM_3502F.fa	78.4216	282	1645
Clathrolucina_costata_BocasdelToro_SYM_clacobocaspm43run1.fa	Monitilora_ramsayi_MoretonBayQL_SYM_L095.fa	78.3878	300	1645
Clathrolucina_costata_BocasdelToro_SYM_clacobocaspm43run1.fa	Sedimenticola_endophacoides_GCA_002084295.fa	78.3533	26	1645
Clathrolucina_costata_BocasdelToro_SYM_clacobocaspm43run1.fa	Dulcina_madagascarenis_Madagascar_SYM_L043.fa	78.345	399	1645
Clathrolucina_costata_BocasdelToro_SYM_clacobocaspm43run1.fa	Clathrolucina_costata_BocasdelDrago_SYMTRANSOCEAN_clacodrago038.fa	78.3081	355	1645
Clathrolucina_costata_BocasdelToro_SYM_clacobocaspm43run1.fa	Loripes_orbiculatus_Mauritania_SYMTRANSOCEAN_3502B.fa	78.3076	258	1645
Clathrolucina_costata_BocasdelToro_SYM_clacobocaspm43run1.fa	Ctena_orbiculata_KeyLargo_SYMTRANSOCEAN_cteorfloridm17.fa	78.3011	360	1645
Clathrolucina_costata_BocasdelToro_SYM_clacobocaspm43run1.fa	Loripes_orbiculatus_Mauritania_SYMTRANSOCEAN_3503E.fa	78.264	337	1645
Clathrolucina_costata_BocasdelToro_SYM_clacobocaspm43run1.fa	Loripes_clausus_Mozambique_SYMTRANSOCEAN_L191.fa	78.2289	359	1645
Clathrolucina_costata_BocasdelToro_SYM_clacobocaspm43run1.fa	Clathrolucina_costata_Bastimentos_SYMTRANSOCEAN_clacobastim110.fa	78.2066	354	1645
Clathrolucina_costata_BocasdelToro_SYM_clacobocaspm43run1.fa	Clathrolucina_costata_CahuitaNorth_SYMTRANSOCEAN_clacocahuit002.fa	78.1912	374	1645
Clathrolucina_costata_BocasdelToro_SYM_clacobocaspm43run1.fa	Loripes_orbiculatus_Piran_SYM_LPN.fa	78.1897	347	1645
Clathrolucina_costata_BocasdelToro_SYM_clacobocaspm43run1.fa	Clathrolucina_costata_Jamaica_SYMTRANSOCEAN_clacojamaic003.fa	78.165	357	1645
Clathrolucina_costata_BocasdelToro_SYM_clacobocaspm43run1.fa	Gloverina_cfVestifex_BismarckSea_SYM_L005R.fa	78.1576	181	1645
Clathrolucina_costata_BocasdelToro_SYM_clacobocaspm43run1.fa	Clathrolucina_costata_Cristobal_SYMTRANSOCEAN_clacocristo010.fa	78.1571	364	1645
Clathrolucina_costata_BocasdelToro_SYM_clacobocaspm43run1.fa	Clathrolucina_costata_Cristobal_SYMTRANSOCEAN_clacocristo008.fa	78.1551	351	1645
Clathrolucina_costata_BocasdelToro_SYM_clacobocaspm43run1.fa	Myrtea_sp_madagascar_SYM_L025.fa	78.1538	220	1645
Clathrolucina_costata_BocasdelToro_SYM_clacobocaspm43run1.fa	Rugalucina_munda_TinBayQL_SYMTRANSOCEAN_L046.fa	78.1206	342	1645
Clathrolucina_costata_BocasdelToro_SYM_clacobocaspm43run1.fa	Chavani_striata_OkinawaJapan_SYMTRANSOCEAN_L201.fa	78.117	360	1645
Clathrolucina_costata_BocasdelToro_SYM_clacobocaspm43run1.fa	Thiodiazotropha_endoloripes_GCA_001708975.fa	78.1133	332	1645
Clathrolucina_costata_BocasdelToro_SYM_clacobocaspm43run1.fa	Stewartia_GCA_003676175.fa	78.1118	341	1645
Clathrolucina_costata_BocasdelToro_SYM_clacobocaspm43run1.fa	Gloverina_cfVestifex_BismarckSea_SYM_L005.fa	78.1092	179	1645
Clathrolucina_costata_BocasdelToro_SYM_clacobocaspm43run1.fa	Lucinoma_aequizonata_California_SYM_HARV4.fa	78.1067	147	1645
Clathrolucina_costata_BocasdelToro_SYM_clacobocaspm43run1.fa	Loripes_orbiculatus_KsamilAlbania_SYM_KSA2.fa	78.1059	335	1645
Clathrolucina_costata_BocasdelToro_SYM_clacobocaspm43run1.fa	Lucinoma_capensis_Nambia_SYM_LCAP3.fa	78.1035	414	1645
Clathrolucina_costata_BocasdelToro_SYM_clacobocaspm43run1.fa	Lucinoma_aequizonata_California_SYM_LCM6.fa	78.1023	147	1645
Clathrolucina_costata_BocasdelToro_SYM_clacobocaspm43run1.fa	Gonimyrtea_cfFemisimica_IlesSalomon_SYM_L011.fa	78.0963	357	1645
Clathrolucina_costata_BocasdelToro_SYM_clacobocaspm43run1.fa	Loripes_orbiculatus_Mauritania_SYMTRANSOCEAN_3503D.fa	78.089	334	1645
Clathrolucina_costata_BocasdelToro_SYM_clacobocaspm43run1.fa	Thiodiazotropha_endoloripes_GCA_001709035.fa	78.0873	350	1645
Clathrolucina_costata_BocasdelToro_SYM_clacobocaspm43run1.fa	Rostrolucina_anterorostrata_Indonesia_SYM_L042.fa	78.0866	347	1645
Clathrolucina_costata_BocasdelToro_SYM_clacobocaspm43run1.fa	Stewartia_GCA_003676105.fa	78.0766	359	1645
Clathrolucina_costata_BocasdelToro_SYM_clacobocaspm43run1.fa	Thiodiazotropha_endoloripes_GCA_001708985.fa	78.0737	346	1645
Clathrolucina_costata_BocasdelToro_SYM_clacobocaspm43run1.fa	Clathrolucina_costata_Bastimentos_SYMTRANSOCEAN_clacobastim108.fa	78.0683	318	1645
Clathrolucina_costata_BocasdelToro_SYM_clacobocaspm43run1.fa	Loripes_orbiculatus_Tunisia_SYM_L173.fa	78.0657	329	1645
Clathrolucina_costata_BocasdelToro_SYM_clacobocaspm43run1.fa	Clathrolucina_costata_Bastimentos_SYMTRANSOCEAN_clacobastim111COMBINEDruns.fa	78.0656	350	1645
Clathrolucina_costata_BocasdelToro_SYM_clacobocaspm43run1.fa	Stewartia_GCA_003676115.fa	78.0622	210	1645
Clathrolucina_costata_BocasdelToro_SYM_clacobocaspm43run1.fa	Lucinoma_borealis_Sweden_SYM_3502G.fa	78.0621	406	1645
Clathrolucina_costata_BocasdelToro_SYM_clacobocaspm43run1.fa	Callucina_winkworthi_Mauritius_SYMTRANSOCEAN_L082.fa	78.0612	322	1645
Clathrolucina_costata_BocasdelToro_SYM_clacobocaspm43run1.fa	Thiodiazotropha_endoloripes_GCA_001708965.fa	78.0608	336	1645
Clathrolucina_costata_BocasdelToro_SYM_clacobocaspm43run1.fa	Epidulcina_cfdelphinae_Madagascar_SYM1_3502H.fa	78.051	329	1645
Clathrolucina_costata_BocasdelToro_SYM_clacobocaspm43run1.fa	Loripes_orbiculatus_Tunisia_SYM_L174.fa	78.0478	328	1645
Clathrolucina_costata_BocasdelToro_SYM_clacobocaspm43run1.fa	Lucinoma_aequizonata_California_SYM_HARV1.fa	78.0457	153	1645
Clathrolucina_costata_BocasdelToro_SYM_clacobocaspm43run1.fa	Lucinoma_borealis_Sweden_SYM_SM003.fa	78.0398	441	1645
Clathrolucina_costata_BocasdelToro_SYM_clacobocaspm43run1.fa	Thiodiazotropha_endoloripes_GCA_001708955.fa	78.0382	336	1645
Clathrolucina_costata_BocasdelToro_SYM_clacobocaspm43run1.fa	Loripes_orbiculatus_montenegro_SYM_KOTO1.fa	78.0323	338	1645
Clathrolucina_costata_BocasdelToro_SYM_clacobocaspm43run1.fa	Loripes_orbiculatus_KsamilAlbania_SYM_KSA1.fa	78.0295	333	1645
Clathrolucina_costata_BocasdelToro_SYM_clacobocaspm43run1.fa	Lucinoma_aequizonata_California_SYM_LCM7.fa	78.0277	150	1645
Clathrolucina_costata_BocasdelToro_SYM_clacobocaspm43run1.fa	Lucinoma_aequizonata_California_SYM_LCM9.fa	78.0273	147	1645
Clathrolucina_costata_BocasdelToro_SYM_clacobocaspm43run1.fa	Clathrolucina_costata_Carenero_SYMTRANSOCEAN_unknocarene035.fa	78.0223	303	1645
Clathrolucina_costata_BocasdelToro_SYM_clacobocaspm43run1.fa	Troendleina_suluensis_Philippines_SYM_L032.fa	78.0222	427	1645
Clathrolucina_costata_BocasdelToro_SYM_clacobocaspm43run1.fa	Loripes_orbiculatus_Dorset_SYM_L175.fa	78.0124	345	1645
Clathrolucina_costata_BocasdelToro_SYM_clacobocaspm43run1.fa	Lucinoma_borealis_DevonUK_SYM_L141.fa	78.0073	435	1645
Clathrolucina_costata_BocasdelToro_SYM_clacobocaspm43run1.fa	Lucinoma_aequizonata_California_SYM_HARV2.fa	78.0058	150	1645
Clathrolucina_costata_BocasdelToro_SYM_clacobocaspm43run1.fa	Lucinoma_borealis_DevonUK_SYM_L142.fa	78.005	386	1645
Clathrolucina_costata_BocasdelToro_SYM_clacobocaspm43run1.fa	Stewartia_GCA_003676145.fa	77.9968	368	1645
Clathrolucina_costata_BocasdelToro_SYM_clacobocaspm43run1.fa	Loripes_clausus_Mozambique_SYMTRANSOCEAN_L193.fa	77.9949	317	1645
Clathrolucina_costata_BocasdelToro_SYM_clacobocaspm43run1.fa	Pillucina_pacifica_LizardislandQL_SYMTRANSOCEAN_L205.fa	77.9939	369	1645
Clathrolucina_costata_BocasdelToro_SYM_clacobocaspm43run1.fa	Lucinoma_capensis_Nambia_SYM_LCAP1.fa	77.9866	406	1645
Clathrolucina_costata_BocasdelToro_SYM_clacobocaspm43run1.fa	Clathrolucina_costata_IslaSolarte_SYMTRANSOCEAN_clacosolart025.fa	77.9835	170	1645
Clathrolucina_costata_BocasdelToro_SYM_clacobocaspm43run1.fa	Loripes_orbiculatus_Piran_SYM_LLP1.fa	77.9798	351	1645
Clathrolucina_costata_BocasdelToro_SYM_clacobocaspm43run1.fa	Codakia_rugifera_BendalongNSW_SYM_L098.fa	77.9792	431	1645
Clathrolucina_costata_BocasdelToro_SYM_clacobocaspm43run1.fa	Loripes_orbiculatus_RapitaSpain_SYM_LRAP1.fa	77.9749	334	1645
Clathrolucina_costata_BocasdelToro_SYM_clacobocaspm43run1.fa	Lucinoma_capensis_Nambia_SYM_LCAP2.fa	77.9742	406	1645
Clathrolucina_costata_BocasdelToro_SYM_clacobocaspm43run1.fa	Loripes_clausus_Mozambique_SYMTRANSOCEAN_L003.fa	77.9629	290	1645
Clathrolucina_costata_BocasdelToro_SYM_clacobocaspm43run1.fa	Lucinoma_kastoroae_BismarckSea_SYM_L002.fa	77.9593	222	1645
Clathrolucina_costata_BocasdelToro_SYM_clacobocaspm43run1.fa	Lucinoma_mystery_SalomonSea_SYM_L038.fa	77.9531	374	1645
Clathrolucina_costata_BocasdelToro_SYM_clacobocaspm43run1.fa	Loripes_clausus_Mozambique_SYMTRANSOCEAN_L192.fa	77.9408	316	1645
Clathrolucina_costata_BocasdelToro_SYM_clacobocaspm43run1.fa	Loripes_orbiculatus_RapitaSpain_SYM_LRAP3.fa	77.925	344	1645
Clathrolucina_costata_BocasdelToro_SYM_clacobocaspm43run1.fa	Lucinoma_aequizonata_California_SYM_HARV3.fa	77.9136	156	1645
Clathrolucina_costata_BocasdelToro_SYM_clacobocaspm43run1.fa	Loripes_orbiculatus_Mauritania_SYMTRANSOCEAN_LLM.fa	77.9078	343	1645
Clathrolucina_costata_BocasdelToro_SYM_clacobocaspm43run1.fa	Clathrolucina_costata_STRI_SYMTRANSOCEAN_clacostrist055.fa	77.8968	233	1645
Clathrolucina_costata_BocasdelToro_SYM_clacobocaspm43run1.fa	Lucinoma_annulata_SouthCalifornia_SYM_L136.fa	77.8946	303	1645
Clathrolucina_costata_BocasdelToro_SYM_clacobocaspm43run1.fa	Loripes_orbiculatus_RapitaSpain_SYM_LRAP2.fa	77.8929	336	1645
Clathrolucina_costata_BocasdelToro_SYM_clacobocaspm43run1.fa	Loripes_orbiculatus_FetoviaItaly_SYM2_ELBAC10.fa	77.8797	301	1645
Clathrolucina_costata_BocasdelToro_SYM_clacobocaspm43run1.fa	Clathrolucina_costata_PuntaPuebla_SYMTRANSOCEAN_clacopuebla005.fa	77.8633	265	1645
Clathrolucina_costata_BocasdelToro_SYM_clacobocaspm43run1.fa	Loripes_orbiculatus_FetoviaItaly_SYM1_ELBAC10.fa	77.8372	341	1645
Clathrolucina_costata_BocasdelToro_SYM_clacobocaspm43run1.fa	Stewartia_GCA_003676185.fa	77.8336	162	1645
Clathrolucina_costata_BocasdelToro_SYM_clacobocaspm43run1.fa	Lucinoma_borealis_Sweden_SYM_SM001.fa	77.8243	360	1645
Clathrolucina_costata_BocasdelToro_SYM_clacobocaspm43run1.fa	Clathrolucina_costata_BocasdelToro_SYMTRANSOCEAN_clacobocaspm43run1.fa	77.766	354	1645
Clathrolucina_costata_BocasdelToro_SYM_clacobocaspm43run1.fa	Semelilucina_semeliformis_PapuaNewGuinea_SYM_L001.fa	77.7524	130	1645
Clathrolucina_costata_BocasdelToro_SYM_clacobocaspm43run1.fa	Loripes_orbiculatus_montenegro_SYM_KOTO3.fa	77.7516	289	1645
Clathrolucina_costata_BocasdelToro_SYM_clacobocaspm43run1.fa	Clathrolucina_costata_Cristobal_SYMTRANSOCEAN_clacocristo016.fa	77.727	30	1645
Clathrolucina_costata_BocasdelToro_SYM_clacobocaspm43run1.fa	Stewartia_GCA_003676095.fa	77.7156	103	1645
Clathrolucina_costata_BocasdelToro_SYM_clacobocaspm43run1.fa	Clathrolucina_costata_STRI_SYMTRANSOCEAN_clacostrist064.fa	77.6989	183	1645
Clathrolucina_costata_BocasdelToro_SYM_clacobocaspm43run1.fa	Cardiolucina_quadrata_Philippines_SYM_L036.fa	77.6928	204	1645
Clathrolucina_costata_BocasdelToro_SYM_clacobocaspm43run1.fa	Loripes_orbiculatus_montenegro_SYM_KOTO2.fa	77.5721	241	1645
Clathrolucina_costata_BocasdelToro_SYM_clacobocaspm43run1.fa	Lucinoma_borealis_Sweden_SYM_SM002.fa	77.2685	112	1645
Clathrolucina_costata_BocasdelToro_SYM_clacobocaspm43run1.fa	Clathrolucina_costata_IslaSolarte_SYMTRANSOCEAN_clacosolart023.fa	76.8905	80	1645
Clathrolucina_costata_BocasdelToro_SYMTRANSOCEAN_clacobocaspm43run1.fa	Clathrolucina_costata_BocasdelToro_SYMTRANSOCEAN_clacobocaspm43run1.fa	100	1557	1558
Clathrolucina_costata_BocasdelToro_SYMTRANSOCEAN_clacobocaspm43run1.fa	Clathrolucina_costata_Cristobal_SYMTRANSOCEAN_clacocristo010.fa	99.9923	1483	1558
Clathrolucina_costata_BocasdelToro_SYMTRANSOCEAN_clacobocaspm43run1.fa	Clathrolucina_costata_Cristobal_SYMTRANSOCEAN_clacocristo007.fa	99.9752	1519	1558
Clathrolucina_costata_BocasdelToro_SYMTRANSOCEAN_clacobocaspm43run1.fa	Clathrolucina_costata_IslaSolarte_SYMTRANSOCEAN_clacosolart023.fa	98.6598	237	1558
Clathrolucina_costata_BocasdelToro_SYMTRANSOCEAN_clacobocaspm43run1.fa	Clathrolucina_costata_Jamaica_SYMTRANSOCEAN_clacojamaic003.fa	98.5179	1441	1558
Clathrolucina_costata_BocasdelToro_SYMTRANSOCEAN_clacobocaspm43run1.fa	Clathrolucina_costata_Bastimentos_SYMTRANSOCEAN_clacobastim110.fa	98.4036	1413	1558
Clathrolucina_costata_BocasdelToro_SYMTRANSOCEAN_clacobocaspm43run1.fa	Clathrolucina_costata_Bastimentos_SYMTRANSOCEAN_clacobastim111COMBINEDruns.fa	98.3467	1411	1558
Clathrolucina_costata_BocasdelToro_SYMTRANSOCEAN_clacobocaspm43run1.fa	Clathrolucina_costata_Bastimentos_SYMTRANSOCEAN_clacobastim108.fa	98.316	1167	1558
Clathrolucina_costata_BocasdelToro_SYMTRANSOCEAN_clacobocaspm43run1.fa	Clathrolucina_costata_Carenero_SYMTRANSOCEAN_unknocarene035.fa	98.2034	1010	1558
Clathrolucina_costata_BocasdelToro_SYMTRANSOCEAN_clacobocaspm43run1.fa	Clathrolucina_costata_STMARTIN_SYMTRANSOCEAN_clacostmartm61COMBINEDruns.fa	97.791	841	1558
Clathrolucina_costata_BocasdelToro_SYMTRANSOCEAN_clacobocaspm43run1.fa	Clathrolucina_costata_IslaSolarte_SYMTRANSOCEAN_clacosolart025.fa	97.6784	573	1558
Clathrolucina_costata_BocasdelToro_SYMTRANSOCEAN_clacobocaspm43run1.fa	Loripes_clausus_Mozambique_SYMTRANSOCEAN_L192.fa	97.357	1060	1558
Clathrolucina_costata_BocasdelToro_SYMTRANSOCEAN_clacobocaspm43run1.fa	Stewartia_GCA_003676185.fa	97.2822	606	1558
Clathrolucina_costata_BocasdelToro_SYMTRANSOCEAN_clacobocaspm43run1.fa	Clathrolucina_costata_Cristobal_SYMTRANSOCEAN_clacocristo016.fa	97.2775	103	1558
Clathrolucina_costata_BocasdelToro_SYMTRANSOCEAN_clacobocaspm43run1.fa	Clathrolucina_costata_Cristobal_SYMTRANSOCEAN_clacocristo008.fa	97.2528	1319	1558
Clathrolucina_costata_BocasdelToro_SYMTRANSOCEAN_clacobocaspm43run1.fa	Clathrolucina_costata_CahuitaNorth_SYMTRANSOCEAN_clacocahuit002.fa	97.2278	1416	1558
Clathrolucina_costata_BocasdelToro_SYMTRANSOCEAN_clacobocaspm43run1.fa	Loripes_clausus_Mozambique_SYMTRANSOCEAN_L193.fa	97.1415	1076	1558
Clathrolucina_costata_BocasdelToro_SYMTRANSOCEAN_clacobocaspm43run1.fa	Loripes_clausus_Mozambique_SYMTRANSOCEAN_L003.fa	97.1407	998	1558
Clathrolucina_costata_BocasdelToro_SYMTRANSOCEAN_clacobocaspm43run1.fa	Clathrolucina_costata_PuntaPuebla_SYMTRANSOCEAN_clacopuebla005.fa	97.1341	802	1558
Clathrolucina_costata_BocasdelToro_SYMTRANSOCEAN_clacobocaspm43run1.fa	Stewartia_GCA_003676175.fa	97.1117	1232	1558
Clathrolucina_costata_BocasdelToro_SYMTRANSOCEAN_clacobocaspm43run1.fa	Loripes_clausus_Mozambique_SYMTRANSOCEAN_L191.fa	97.1098	1407	1558
Clathrolucina_costata_BocasdelToro_SYMTRANSOCEAN_clacobocaspm43run1.fa	Clathrolucina_costata_BocasdelDrago_SYMTRANSOCEAN_clacodrago038.fa	97.1029	1117	1558
Clathrolucina_costata_BocasdelToro_SYMTRANSOCEAN_clacobocaspm43run1.fa	Pillucina_pacifica_LizardislandQL_SYMTRANSOCEAN_L205.fa	97.0836	1350	1558
Clathrolucina_costata_BocasdelToro_SYMTRANSOCEAN_clacobocaspm43run1.fa	Stewartia_GCA_003676145.fa	97.0739	1372	1558
Clathrolucina_costata_BocasdelToro_SYMTRANSOCEAN_clacobocaspm43run1.fa	Loripes_orbiculatus_Mauritania_SYMTRANSOCEAN_LLM.fa	97.0312	1271	1558
Clathrolucina_costata_BocasdelToro_SYMTRANSOCEAN_clacobocaspm43run1.fa	Chavani_striata_OkinawaJapan_SYMTRANSOCEAN_L201.fa	97.0159	1334	1558
Clathrolucina_costata_BocasdelToro_SYMTRANSOCEAN_clacobocaspm43run1.fa	Stewartia_GCA_003676105.fa	96.9993	1384	1558
Clathrolucina_costata_BocasdelToro_SYMTRANSOCEAN_clacobocaspm43run1.fa	Loripes_orbiculatus_Mauritania_SYMTRANSOCEAN_3503E.fa	96.9868	1250	1558
Clathrolucina_costata_BocasdelToro_SYMTRANSOCEAN_clacobocaspm43run1.fa	Loripes_orbiculatus_Mauritania_SYMTRANSOCEAN_3503D.fa	96.9655	1208	1558
Clathrolucina_costata_BocasdelToro_SYMTRANSOCEAN_clacobocaspm43run1.fa	Clathrolucina_costata_STRI_SYMTRANSOCEAN_clacostrist055.fa	96.8787	733	1558
Clathrolucina_costata_BocasdelToro_SYMTRANSOCEAN_clacobocaspm43run1.fa	Loripes_orbiculatus_Mauritania_SYMTRANSOCEAN_3502B.fa	96.8627	942	1558
Clathrolucina_costata_BocasdelToro_SYMTRANSOCEAN_clacobocaspm43run1.fa	Stewartia_GCA_003676095.fa	96.8532	307	1558
Clathrolucina_costata_BocasdelToro_SYMTRANSOCEAN_clacobocaspm43run1.fa	Stewartia_GCA_003676115.fa	96.8442	658	1558
Clathrolucina_costata_BocasdelToro_SYMTRANSOCEAN_clacobocaspm43run1.fa	Ctena_orbiculata_KeyLargo_SYMTRANSOCEAN_cteorfloridm17.fa	96.8402	1228	1558
Clathrolucina_costata_BocasdelToro_SYMTRANSOCEAN_clacobocaspm43run1.fa	Callucina_winkworthi_Mauritius_SYMTRANSOCEAN_L082.fa	96.6956	1159	1558
Clathrolucina_costata_BocasdelToro_SYMTRANSOCEAN_clacobocaspm43run1.fa	Clathrolucina_costata_STRI_SYMTRANSOCEAN_clacostrist064.fa	96.4551	556	1558
Clathrolucina_costata_BocasdelToro_SYMTRANSOCEAN_clacobocaspm43run1.fa	Rugalucina_munda_TinBayQL_SYMTRANSOCEAN_L046.fa	94.4331	1336	1558
Clathrolucina_costata_BocasdelToro_SYMTRANSOCEAN_clacobocaspm43run1.fa	Loripes_orbiculatus_Dorset_SYM_L175.fa	89.2803	1250	1558
Clathrolucina_costata_BocasdelToro_SYMTRANSOCEAN_clacobocaspm43run1.fa	Loripes_orbiculatus_Piran_SYM_LLP1.fa	89.2718	1273	1558
Clathrolucina_costata_BocasdelToro_SYMTRANSOCEAN_clacobocaspm43run1.fa	Loripes_orbiculatus_RapitaSpain_SYM_LRAP1.fa	89.2398	1256	1558
Clathrolucina_costata_BocasdelToro_SYMTRANSOCEAN_clacobocaspm43run1.fa	Loripes_orbiculatus_KsamilAlbania_SYM_KSA2.fa	89.2332	1280	1558
Clathrolucina_costata_BocasdelToro_SYMTRANSOCEAN_clacobocaspm43run1.fa	Loripes_orbiculatus_RapitaSpain_SYM_LRAP2.fa	89.226	1255	1558
Clathrolucina_costata_BocasdelToro_SYMTRANSOCEAN_clacobocaspm43run1.fa	Loripes_orbiculatus_Piran_SYM_LPN.fa	89.2192	1286	1558
Clathrolucina_costata_BocasdelToro_SYMTRANSOCEAN_clacobocaspm43run1.fa	Loripes_orbiculatus_RapitaSpain_SYM_LRAP3.fa	89.218	1285	1558
Clathrolucina_costata_BocasdelToro_SYMTRANSOCEAN_clacobocaspm43run1.fa	Thiodiazotropha_endoloripes_GCA_001709035.fa	89.216	1290	1558
Clathrolucina_costata_BocasdelToro_SYMTRANSOCEAN_clacobocaspm43run1.fa	Loripes_orbiculatus_montenegro_SYM_KOTO1.fa	89.2038	1275	1558
Clathrolucina_costata_BocasdelToro_SYMTRANSOCEAN_clacobocaspm43run1.fa	Thiodiazotropha_endoloripes_GCA_001708955.fa	89.1957	1299	1558
Clathrolucina_costata_BocasdelToro_SYMTRANSOCEAN_clacobocaspm43run1.fa	Loripes_orbiculatus_KsamilAlbania_SYM_KSA1.fa	89.1611	1267	1558
Clathrolucina_costata_BocasdelToro_SYMTRANSOCEAN_clacobocaspm43run1.fa	Thiodiazotropha_endoloripes_GCA_001708965.fa	89.1599	1290	1558
Clathrolucina_costata_BocasdelToro_SYMTRANSOCEAN_clacobocaspm43run1.fa	Loripes_orbiculatus_FetoviaItaly_SYM1_ELBAC10.fa	89.1505	1219	1558
Clathrolucina_costata_BocasdelToro_SYMTRANSOCEAN_clacobocaspm43run1.fa	Thiodiazotropha_endoloripes_GCA_001708985.fa	89.1393	1300	1558
Clathrolucina_costata_BocasdelToro_SYMTRANSOCEAN_clacobocaspm43run1.fa	Loripes_orbiculatus_montenegro_SYM_KOTO3.fa	89.1273	1119	1558
Clathrolucina_costata_BocasdelToro_SYMTRANSOCEAN_clacobocaspm43run1.fa	Loripes_orbiculatus_Tunisia_SYM_L173.fa	89.1191	1286	1558
Clathrolucina_costata_BocasdelToro_SYMTRANSOCEAN_clacobocaspm43run1.fa	Loripes_orbiculatus_Tunisia_SYM_L174.fa	89.1106	1284	1558
Clathrolucina_costata_BocasdelToro_SYMTRANSOCEAN_clacobocaspm43run1.fa	Thiodiazotropha_endoloripes_GCA_001708975.fa	89.0854	1310	1558
Clathrolucina_costata_BocasdelToro_SYMTRANSOCEAN_clacobocaspm43run1.fa	Loripes_orbiculatus_FetoviaItaly_SYM2_ELBAC10.fa	88.999	1176	1558
Clathrolucina_costata_BocasdelToro_SYMTRANSOCEAN_clacobocaspm43run1.fa	Loripes_orbiculatus_montenegro_SYM_KOTO2.fa	88.4894	861	1558
Clathrolucina_costata_BocasdelToro_SYMTRANSOCEAN_clacobocaspm43run1.fa	Clathrolucina_costata_Carenero_SYM_unknocarene035.fa	81.4656	444	1558
Clathrolucina_costata_BocasdelToro_SYMTRANSOCEAN_clacobocaspm43run1.fa	Clathrolucina_costata_BocasdelDrago_SYM_clacodrago038.fa	79.4981	380	1558
Clathrolucina_costata_BocasdelToro_SYMTRANSOCEAN_clacobocaspm43run1.fa	Clathrolucina_costata_STRI_SYM_clacostrist055.fa	79.4609	385	1558
Clathrolucina_costata_BocasdelToro_SYMTRANSOCEAN_clacobocaspm43run1.fa	Clathrolucina_costata_PuntaPuebla_SYM_clacopuebla005.fa	79.3696	385	1558
Clathrolucina_costata_BocasdelToro_SYMTRANSOCEAN_clacobocaspm43run1.fa	Clathrolucina_costata_STRI_SYM_clacostrist064.fa	79.341	389	1558
Clathrolucina_costata_BocasdelToro_SYMTRANSOCEAN_clacobocaspm43run1.fa	Clathrolucina_costata_Cristobal_SYM_clacocristo007.fa	78.9149	381	1558
Clathrolucina_costata_BocasdelToro_SYMTRANSOCEAN_clacobocaspm43run1.fa	Sedimenticola_endophacoides_GCA_002084205.fa	78.722	5	1558
Clathrolucina_costata_BocasdelToro_SYMTRANSOCEAN_clacobocaspm43run1.fa	Clathrolucina_costata_StMartin_SYM1_clacostmartm61COMBINEDruns.fa	78.5827	380	1558
Clathrolucina_costata_BocasdelToro_SYMTRANSOCEAN_clacobocaspm43run1.fa	Sedimenticola_endophacoides_GCA_002084245.fa	78.4226	9	1558
Clathrolucina_costata_BocasdelToro_SYMTRANSOCEAN_clacobocaspm43run1.fa	Ctena_GCA_003058545.fa	78.23	373	1558
Clathrolucina_costata_BocasdelToro_SYMTRANSOCEAN_clacobocaspm43run1.fa	Ctena_GCA_003094555.fa	78.1645	376	1558
Clathrolucina_costata_BocasdelToro_SYMTRANSOCEAN_clacobocaspm43run1.fa	Ctena_GCA_003094515.fa	78.0991	345	1558
Clathrolucina_costata_BocasdelToro_SYMTRANSOCEAN_clacobocaspm43run1.fa	Ctena_GCA_003094475.fa	78.0554	344	1558
Clathrolucina_costata_BocasdelToro_SYMTRANSOCEAN_clacobocaspm43run1.fa	Ctena_GCA_003094575.fa	78.051	242	1558
Clathrolucina_costata_BocasdelToro_SYMTRANSOCEAN_clacobocaspm43run1.fa	Ctena_GCA_003094535.fa	78.0494	368	1558
Clathrolucina_costata_BocasdelToro_SYMTRANSOCEAN_clacobocaspm43run1.fa	Ctena_GCA_003058485.fa	78.041	430	1558
Clathrolucina_costata_BocasdelToro_SYMTRANSOCEAN_clacobocaspm43run1.fa	Ctena_GCA_003094495.fa	78.0289	349	1558
Clathrolucina_costata_BocasdelToro_SYMTRANSOCEAN_clacobocaspm43run1.fa	Ctena_GCA_003058495.fa	78.0223	420	1558
Clathrolucina_costata_BocasdelToro_SYMTRANSOCEAN_clacobocaspm43run1.fa	Clathrolucina_costata_Cristobal_SYM_clacocristo008.fa	77.9601	364	1558
Clathrolucina_costata_BocasdelToro_SYMTRANSOCEAN_clacobocaspm43run1.fa	Dulcina_madagascarenis_Madagascar_SYM_L043.fa	77.9239	344	1558
Clathrolucina_costata_BocasdelToro_SYMTRANSOCEAN_clacobocaspm43run1.fa	Dulcina_madagascarenis_Madagascar_SYM_L020.fa	77.9198	389	1558
Clathrolucina_costata_BocasdelToro_SYMTRANSOCEAN_clacobocaspm43run1.fa	Epidulcina_cfdelphinae_Madagascar_SYM2_3502H.fa	77.9038	375	1558
Clathrolucina_costata_BocasdelToro_SYMTRANSOCEAN_clacobocaspm43run1.fa	Clathrolucina_costata_IslaSolarte_SYM_clacosolart023.fa	77.8985	364	1558
Clathrolucina_costata_BocasdelToro_SYMTRANSOCEAN_clacobocaspm43run1.fa	Clathrolucina_costata_Bastimentos_SYM_clacobastim108.fa	77.8623	349	1558
Clathrolucina_costata_BocasdelToro_SYMTRANSOCEAN_clacobocaspm43run1.fa	Ctena_GCA_003058525.fa	77.8564	371	1558
Clathrolucina_costata_BocasdelToro_SYMTRANSOCEAN_clacobocaspm43run1.fa	Anodontia_alba_STRI_SYM_2PP4.fa	77.8559	347	1558
Clathrolucina_costata_BocasdelToro_SYMTRANSOCEAN_clacobocaspm43run1.fa	Clathrolucina_costata_BocasdelToro_SYM_clacobocaspm43run1.fa	77.8275	357	1558
Clathrolucina_costata_BocasdelToro_SYMTRANSOCEAN_clacobocaspm43run1.fa	Clathrolucina_costata_Cristobal_SYM_clacocristo016.fa	77.8204	363	1558
Clathrolucina_costata_BocasdelToro_SYMTRANSOCEAN_clacobocaspm43run1.fa	Epidulcina_cfdelphinae_Madagascar_SYM1_3502H.fa	77.8174	280	1558
Clathrolucina_costata_BocasdelToro_SYMTRANSOCEAN_clacobocaspm43run1.fa	Clathrolucina_costata_Bastimentos_SYM_clacobastim111COMBINEDruns.fa	77.8071	372	1558
Clathrolucina_costata_BocasdelToro_SYMTRANSOCEAN_clacobocaspm43run1.fa	Clathrolucina_costata_Bastimentos_SYM_clacobastim110.fa	77.785	358	1558
Clathrolucina_costata_BocasdelToro_SYMTRANSOCEAN_clacobocaspm43run1.fa	Clathrolucina_costata_IslaSolarte_SYM_clacosolart025.fa	77.7777	360	1558
Clathrolucina_costata_BocasdelToro_SYMTRANSOCEAN_clacobocaspm43run1.fa	Cardiolucina_cfQuadrata_Madagascar_SYM_L029.fa	77.7652	339	1558
Clathrolucina_costata_BocasdelToro_SYMTRANSOCEAN_clacobocaspm43run1.fa	Divalinga_quadrisulcata_Jamaica_SYM_divaljamaic004.fa	77.7544	374	1558
Clathrolucina_costata_BocasdelToro_SYMTRANSOCEAN_clacobocaspm43run1.fa	Dulcina_madagascarenis_Madagascar_SYM_L019.fa	77.7343	387	1558
Clathrolucina_costata_BocasdelToro_SYMTRANSOCEAN_clacobocaspm43run1.fa	Gonimyrtea_cfFemisimica_IlesSalomon_SYM_L011.fa	77.7068	229	1558
Clathrolucina_costata_BocasdelToro_SYMTRANSOCEAN_clacobocaspm43run1.fa	Lucinoma_aequizonata_California_SYM_HARV1.fa	77.6942	109	1558
Clathrolucina_costata_BocasdelToro_SYMTRANSOCEAN_clacobocaspm43run1.fa	Monitilora_ramsayi_MoretonBayQL_SYM_L095.fa	77.6737	282	1558
Clathrolucina_costata_BocasdelToro_SYMTRANSOCEAN_clacobocaspm43run1.fa	Lucinoma_aequizonata_California_SYM_HARV2.fa	77.6443	107	1558
Clathrolucina_costata_BocasdelToro_SYMTRANSOCEAN_clacobocaspm43run1.fa	Lucinoma_aequizonata_California_SYM_LCM7.fa	77.643	108	1558
Clathrolucina_costata_BocasdelToro_SYMTRANSOCEAN_clacobocaspm43run1.fa	Thiodiazotropha_endolucinida_GCA_001715975.fa	77.6416	364	1558
Clathrolucina_costata_BocasdelToro_SYMTRANSOCEAN_clacobocaspm43run1.fa	Lucinoma_aequizonata_California_SYM_HARV3.fa	77.639	107	1558
Clathrolucina_costata_BocasdelToro_SYMTRANSOCEAN_clacobocaspm43run1.fa	Ctena_GCA_003058535.fa	77.6349	289	1558
Clathrolucina_costata_BocasdelToro_SYMTRANSOCEAN_clacobocaspm43run1.fa	Lucinoma_aequizonata_California_SYM_LCM6.fa	77.6305	107	1558
Clathrolucina_costata_BocasdelToro_SYMTRANSOCEAN_clacobocaspm43run1.fa	Lucinoma_aequizonata_California_SYM_HARV4.fa	77.6234	107	1558
Clathrolucina_costata_BocasdelToro_SYMTRANSOCEAN_clacobocaspm43run1.fa	Lucinoma_aequizonata_California_SYM_LCM9.fa	77.6014	106	1558
Clathrolucina_costata_BocasdelToro_SYMTRANSOCEAN_clacobocaspm43run1.fa	Gloverina_cfVestifex_BismarckSea_SYM_L005.fa	77.5923	191	1558
Clathrolucina_costata_BocasdelToro_SYMTRANSOCEAN_clacobocaspm43run1.fa	Gloverina_cfVestifex_BismarckSea_SYM_L005R.fa	77.5739	188	1558
Clathrolucina_costata_BocasdelToro_SYMTRANSOCEAN_clacobocaspm43run1.fa	Rostrolucina_anterorostrata_Indonesia_SYM_L042.fa	77.5508	243	1558
Clathrolucina_costata_BocasdelToro_SYMTRANSOCEAN_clacobocaspm43run1.fa	Semelilucina_semeliformis_PapuaNewGuinea_SYM_L001.fa	77.5185	131	1558
Clathrolucina_costata_BocasdelToro_SYMTRANSOCEAN_clacobocaspm43run1.fa	Myrtea_spinifera_Sweden_SYM_3502F.fa	77.5139	275	1558
Clathrolucina_costata_BocasdelToro_SYMTRANSOCEAN_clacobocaspm43run1.fa	Sedimenticola_endophacoides_GCA_002084095.fa	77.4908	31	1558
Clathrolucina_costata_BocasdelToro_SYMTRANSOCEAN_clacobocaspm43run1.fa	Myrtea_sp_madagascar_SYM_L025.fa	77.4487	222	1558
Clathrolucina_costata_BocasdelToro_SYMTRANSOCEAN_clacobocaspm43run1.fa	Lucinoma_annulata_SouthCalifornia_SYM_L136.fa	77.4005	207	1558
Clathrolucina_costata_BocasdelToro_SYMTRANSOCEAN_clacobocaspm43run1.fa	Lucinoma_kastoroae_BismarckSea_SYM_L002.fa	77.3578	165	1558
Clathrolucina_costata_BocasdelToro_SYMTRANSOCEAN_clacobocaspm43run1.fa	Notomyrtea_botanica_VictorHarbourSA_SYM_L085.fa	77.2668	139	1558
Clathrolucina_costata_BocasdelToro_SYMTRANSOCEAN_clacobocaspm43run1.fa	Cardiolucina_quadrata_Philippines_SYM_L036.fa	77.2013	134	1558
Clathrolucina_costata_BocasdelToro_SYMTRANSOCEAN_clacobocaspm43run1.fa	Sedimenticola_endophacoides_GCA_002084295.fa	77.1405	36	1558
Clathrolucina_costata_BocasdelToro_SYMTRANSOCEAN_clacobocaspm43run1.fa	Sedimenticola_endophacoides_GCA_002084275.fa	76.9881	56	1558
Clathrolucina_costata_BocasdelToro_SYMTRANSOCEAN_clacobocaspm43run1.fa	Sedimenticola_endophacoides_GCA_002084125.fa	76.9596	4	1558
Clathrolucina_costata_CahuitaNorth_SYMTRANSOCEAN_clacocahuit002.fa	Clathrolucina_costata_CahuitaNorth_SYMTRANSOCEAN_clacocahuit002.fa	100	1532	1532
Clathrolucina_costata_CahuitaNorth_SYMTRANSOCEAN_clacocahuit002.fa	Clathrolucina_costata_Cristobal_SYMTRANSOCEAN_clacocristo008.fa	98.8131	1366	1532
Clathrolucina_costata_CahuitaNorth_SYMTRANSOCEAN_clacocahuit002.fa	Clathrolucina_costata_BocasdelDrago_SYMTRANSOCEAN_clacodrago038.fa	98.7439	1156	1532
Clathrolucina_costata_CahuitaNorth_SYMTRANSOCEAN_clacocahuit002.fa	Loripes_clausus_Mozambique_SYMTRANSOCEAN_L192.fa	98.6803	1088	1532
Clathrolucina_costata_CahuitaNorth_SYMTRANSOCEAN_clacocahuit002.fa	Loripes_clausus_Mozambique_SYMTRANSOCEAN_L193.fa	98.6161	1091	1532
Clathrolucina_costata_CahuitaNorth_SYMTRANSOCEAN_clacocahuit002.fa	Clathrolucina_costata_PuntaPuebla_SYMTRANSOCEAN_clacopuebla005.fa	98.6017	822	1532
Clathrolucina_costata_CahuitaNorth_SYMTRANSOCEAN_clacocahuit002.fa	Clathrolucina_costata_STRI_SYMTRANSOCEAN_clacostrist055.fa	98.5472	751	1532
Clathrolucina_costata_CahuitaNorth_SYMTRANSOCEAN_clacocahuit002.fa	Loripes_clausus_Mozambique_SYMTRANSOCEAN_L191.fa	98.525	1451	1532
Clathrolucina_costata_CahuitaNorth_SYMTRANSOCEAN_clacocahuit002.fa	Stewartia_GCA_003676175.fa	98.4066	1240	1532
Clathrolucina_costata_CahuitaNorth_SYMTRANSOCEAN_clacocahuit002.fa	Chavani_striata_OkinawaJapan_SYMTRANSOCEAN_L201.fa	98.3462	1360	1532
Clathrolucina_costata_CahuitaNorth_SYMTRANSOCEAN_clacocahuit002.fa	Stewartia_GCA_003676105.fa	98.3286	1401	1532
Clathrolucina_costata_CahuitaNorth_SYMTRANSOCEAN_clacocahuit002.fa	Pillucina_pacifica_LizardislandQL_SYMTRANSOCEAN_L205.fa	98.3257	1375	1532
Clathrolucina_costata_CahuitaNorth_SYMTRANSOCEAN_clacocahuit002.fa	Stewartia_GCA_003676145.fa	98.2963	1416	1532
Clathrolucina_costata_CahuitaNorth_SYMTRANSOCEAN_clacocahuit002.fa	Loripes_clausus_Mozambique_SYMTRANSOCEAN_L003.fa	98.2422	1015	1532
Clathrolucina_costata_CahuitaNorth_SYMTRANSOCEAN_clacocahuit002.fa	Clathrolucina_costata_Carenero_SYMTRANSOCEAN_unknocarene035.fa	98.2374	1018	1532
Clathrolucina_costata_CahuitaNorth_SYMTRANSOCEAN_clacocahuit002.fa	Ctena_orbiculata_KeyLargo_SYMTRANSOCEAN_cteorfloridm17.fa	98.202	1239	1532
Clathrolucina_costata_CahuitaNorth_SYMTRANSOCEAN_clacocahuit002.fa	Loripes_orbiculatus_Mauritania_SYMTRANSOCEAN_3503D.fa	98.1431	1238	1532
Clathrolucina_costata_CahuitaNorth_SYMTRANSOCEAN_clacocahuit002.fa	Loripes_orbiculatus_Mauritania_SYMTRANSOCEAN_LLM.fa	98.1384	1304	1532
Clathrolucina_costata_CahuitaNorth_SYMTRANSOCEAN_clacocahuit002.fa	Loripes_orbiculatus_Mauritania_SYMTRANSOCEAN_3503E.fa	98.0793	1280	1532
Clathrolucina_costata_CahuitaNorth_SYMTRANSOCEAN_clacocahuit002.fa	Stewartia_GCA_003676115.fa	98.0675	664	1532
Clathrolucina_costata_CahuitaNorth_SYMTRANSOCEAN_clacocahuit002.fa	Stewartia_GCA_003676095.fa	98.0671	315	1532
Clathrolucina_costata_CahuitaNorth_SYMTRANSOCEAN_clacocahuit002.fa	Loripes_orbiculatus_Mauritania_SYMTRANSOCEAN_3502B.fa	98	972	1532
Clathrolucina_costata_CahuitaNorth_SYMTRANSOCEAN_clacocahuit002.fa	Callucina_winkworthi_Mauritius_SYMTRANSOCEAN_L082.fa	97.5156	1182	1532
Clathrolucina_costata_CahuitaNorth_SYMTRANSOCEAN_clacocahuit002.fa	Clathrolucina_costata_Cristobal_SYMTRANSOCEAN_clacocristo010.fa	97.2176	1419	1532
Clathrolucina_costata_CahuitaNorth_SYMTRANSOCEAN_clacocahuit002.fa	Clathrolucina_costata_BocasdelToro_SYMTRANSOCEAN_clacobocaspm43run1.fa	97.2147	1412	1532
Clathrolucina_costata_CahuitaNorth_SYMTRANSOCEAN_clacocahuit002.fa	Clathrolucina_costata_Cristobal_SYMTRANSOCEAN_clacocristo007.fa	97.1942	1412	1532
Clathrolucina_costata_CahuitaNorth_SYMTRANSOCEAN_clacocahuit002.fa	Clathrolucina_costata_STRI_SYMTRANSOCEAN_clacostrist064.fa	97.0656	583	1532
Clathrolucina_costata_CahuitaNorth_SYMTRANSOCEAN_clacocahuit002.fa	Clathrolucina_costata_Jamaica_SYMTRANSOCEAN_clacojamaic003.fa	97.03	1423	1532
Clathrolucina_costata_CahuitaNorth_SYMTRANSOCEAN_clacocahuit002.fa	Clathrolucina_costata_Bastimentos_SYMTRANSOCEAN_clacobastim111COMBINEDruns.fa	96.93	1426	1532
Clathrolucina_costata_CahuitaNorth_SYMTRANSOCEAN_clacocahuit002.fa	Clathrolucina_costata_Bastimentos_SYMTRANSOCEAN_clacobastim110.fa	96.8762	1412	1532
Clathrolucina_costata_CahuitaNorth_SYMTRANSOCEAN_clacocahuit002.fa	Clathrolucina_costata_Cristobal_SYMTRANSOCEAN_clacocristo016.fa	96.8159	105	1532
Clathrolucina_costata_CahuitaNorth_SYMTRANSOCEAN_clacocahuit002.fa	Clathrolucina_costata_Bastimentos_SYMTRANSOCEAN_clacobastim108.fa	96.7815	1167	1532
Clathrolucina_costata_CahuitaNorth_SYMTRANSOCEAN_clacocahuit002.fa	Clathrolucina_costata_IslaSolarte_SYMTRANSOCEAN_clacosolart025.fa	96.535	572	1532
Clathrolucina_costata_CahuitaNorth_SYMTRANSOCEAN_clacocahuit002.fa	Stewartia_GCA_003676185.fa	96.2942	595	1532
Clathrolucina_costata_CahuitaNorth_SYMTRANSOCEAN_clacocahuit002.fa	Clathrolucina_costata_STMARTIN_SYMTRANSOCEAN_clacostmartm61COMBINEDruns.fa	96.2803	828	1532
Clathrolucina_costata_CahuitaNorth_SYMTRANSOCEAN_clacocahuit002.fa	Clathrolucina_costata_IslaSolarte_SYMTRANSOCEAN_clacosolart023.fa	96.0153	234	1532
Clathrolucina_costata_CahuitaNorth_SYMTRANSOCEAN_clacocahuit002.fa	Rugalucina_munda_TinBayQL_SYMTRANSOCEAN_L046.fa	94.5507	1369	1532
Clathrolucina_costata_CahuitaNorth_SYMTRANSOCEAN_clacocahuit002.fa	Loripes_orbiculatus_KsamilAlbania_SYM_KSA2.fa	89.2666	1299	1532
Clathrolucina_costata_CahuitaNorth_SYMTRANSOCEAN_clacocahuit002.fa	Loripes_orbiculatus_RapitaSpain_SYM_LRAP2.fa	89.218	1291	1532
Clathrolucina_costata_CahuitaNorth_SYMTRANSOCEAN_clacocahuit002.fa	Loripes_orbiculatus_Piran_SYM_LLP1.fa	89.2166	1315	1532
Clathrolucina_costata_CahuitaNorth_SYMTRANSOCEAN_clacocahuit002.fa	Loripes_orbiculatus_RapitaSpain_SYM_LRAP1.fa	89.2133	1280	1532
Clathrolucina_costata_CahuitaNorth_SYMTRANSOCEAN_clacocahuit002.fa	Loripes_orbiculatus_RapitaSpain_SYM_LRAP3.fa	89.2111	1305	1532
Clathrolucina_costata_CahuitaNorth_SYMTRANSOCEAN_clacocahuit002.fa	Loripes_orbiculatus_Dorset_SYM_L175.fa	89.2086	1286	1532
Clathrolucina_costata_CahuitaNorth_SYMTRANSOCEAN_clacocahuit002.fa	Thiodiazotropha_endoloripes_GCA_001709035.fa	89.202	1317	1532
Clathrolucina_costata_CahuitaNorth_SYMTRANSOCEAN_clacocahuit002.fa	Loripes_orbiculatus_Piran_SYM_LPN.fa	89.1885	1317	1532
Clathrolucina_costata_CahuitaNorth_SYMTRANSOCEAN_clacocahuit002.fa	Thiodiazotropha_endoloripes_GCA_001708955.fa	89.1707	1312	1532
Clathrolucina_costata_CahuitaNorth_SYMTRANSOCEAN_clacocahuit002.fa	Loripes_orbiculatus_KsamilAlbania_SYM_KSA1.fa	89.1678	1280	1532
Clathrolucina_costata_CahuitaNorth_SYMTRANSOCEAN_clacocahuit002.fa	Thiodiazotropha_endoloripes_GCA_001708965.fa	89.1459	1312	1532
Clathrolucina_costata_CahuitaNorth_SYMTRANSOCEAN_clacocahuit002.fa	Loripes_orbiculatus_montenegro_SYM_KOTO1.fa	89.1347	1306	1532
Clathrolucina_costata_CahuitaNorth_SYMTRANSOCEAN_clacocahuit002.fa	Thiodiazotropha_endoloripes_GCA_001708985.fa	89.131	1309	1532
Clathrolucina_costata_CahuitaNorth_SYMTRANSOCEAN_clacocahuit002.fa	Loripes_orbiculatus_FetoviaItaly_SYM1_ELBAC10.fa	89.1252	1259	1532
Clathrolucina_costata_CahuitaNorth_SYMTRANSOCEAN_clacocahuit002.fa	Loripes_orbiculatus_montenegro_SYM_KOTO3.fa	89.121	1136	1532
Clathrolucina_costata_CahuitaNorth_SYMTRANSOCEAN_clacocahuit002.fa	Loripes_orbiculatus_Tunisia_SYM_L174.fa	89.0942	1301	1532
Clathrolucina_costata_CahuitaNorth_SYMTRANSOCEAN_clacocahuit002.fa	Thiodiazotropha_endoloripes_GCA_001708975.fa	89.0884	1311	1532
Clathrolucina_costata_CahuitaNorth_SYMTRANSOCEAN_clacocahuit002.fa	Loripes_orbiculatus_Tunisia_SYM_L173.fa	89.0765	1302	1532
Clathrolucina_costata_CahuitaNorth_SYMTRANSOCEAN_clacocahuit002.fa	Loripes_orbiculatus_FetoviaItaly_SYM2_ELBAC10.fa	88.9244	1204	1532
Clathrolucina_costata_CahuitaNorth_SYMTRANSOCEAN_clacocahuit002.fa	Loripes_orbiculatus_montenegro_SYM_KOTO2.fa	88.4603	874	1532
Clathrolucina_costata_CahuitaNorth_SYMTRANSOCEAN_clacocahuit002.fa	Clathrolucina_costata_Carenero_SYM_unknocarene035.fa	80.5774	438	1532
Clathrolucina_costata_CahuitaNorth_SYMTRANSOCEAN_clacocahuit002.fa	Sedimenticola_endophacoides_GCA_002084245.fa	80.2198	11	1532
Clathrolucina_costata_CahuitaNorth_SYMTRANSOCEAN_clacocahuit002.fa	Sedimenticola_endophacoides_GCA_002084205.fa	79.3152	6	1532
Clathrolucina_costata_CahuitaNorth_SYMTRANSOCEAN_clacocahuit002.fa	Clathrolucina_costata_StMartin_SYM1_clacostmartm61COMBINEDruns.fa	78.972	405	1532
Clathrolucina_costata_CahuitaNorth_SYMTRANSOCEAN_clacocahuit002.fa	Clathrolucina_costata_BocasdelToro_SYM_clacobocaspm43run1.fa	78.2998	382	1532
Clathrolucina_costata_CahuitaNorth_SYMTRANSOCEAN_clacocahuit002.fa	Ctena_GCA_003094475.fa	78.1963	334	1532
Clathrolucina_costata_CahuitaNorth_SYMTRANSOCEAN_clacocahuit002.fa	Ctena_GCA_003094555.fa	78.1858	375	1532
Clathrolucina_costata_CahuitaNorth_SYMTRANSOCEAN_clacocahuit002.fa	Ctena_GCA_003058545.fa	78.1781	375	1532
Clathrolucina_costata_CahuitaNorth_SYMTRANSOCEAN_clacocahuit002.fa	Ctena_GCA_003058485.fa	78.1267	428	1532
Clathrolucina_costata_CahuitaNorth_SYMTRANSOCEAN_clacocahuit002.fa	Ctena_GCA_003094535.fa	78.1224	371	1532
Clathrolucina_costata_CahuitaNorth_SYMTRANSOCEAN_clacocahuit002.fa	Ctena_GCA_003094495.fa	78.1165	352	1532
Clathrolucina_costata_CahuitaNorth_SYMTRANSOCEAN_clacocahuit002.fa	Clathrolucina_costata_Bastimentos_SYM_clacobastim108.fa	78.1134	366	1532
Clathrolucina_costata_CahuitaNorth_SYMTRANSOCEAN_clacocahuit002.fa	Ctena_GCA_003094515.fa	78.112	336	1532
Clathrolucina_costata_CahuitaNorth_SYMTRANSOCEAN_clacocahuit002.fa	Ctena_GCA_003094575.fa	78.0993	237	1532
Clathrolucina_costata_CahuitaNorth_SYMTRANSOCEAN_clacocahuit002.fa	Clathrolucina_costata_Cristobal_SYM_clacocristo007.fa	78.0804	403	1532
Clathrolucina_costata_CahuitaNorth_SYMTRANSOCEAN_clacocahuit002.fa	Ctena_GCA_003058495.fa	78.0751	427	1532
Clathrolucina_costata_CahuitaNorth_SYMTRANSOCEAN_clacocahuit002.fa	Clathrolucina_costata_BocasdelDrago_SYM_clacodrago038.fa	78.0599	393	1532
Clathrolucina_costata_CahuitaNorth_SYMTRANSOCEAN_clacocahuit002.fa	Dulcina_madagascarenis_Madagascar_SYM_L020.fa	78.0282	386	1532
Clathrolucina_costata_CahuitaNorth_SYMTRANSOCEAN_clacocahuit002.fa	Clathrolucina_costata_Cristobal_SYM_clacocristo008.fa	78.025	388	1532
Clathrolucina_costata_CahuitaNorth_SYMTRANSOCEAN_clacocahuit002.fa	Anodontia_alba_STRI_SYM_2PP4.fa	78.0245	369	1532
Clathrolucina_costata_CahuitaNorth_SYMTRANSOCEAN_clacocahuit002.fa	Lucinoma_aequizonata_California_SYM_HARV4.fa	78.0209	106	1532
Clathrolucina_costata_CahuitaNorth_SYMTRANSOCEAN_clacocahuit002.fa	Sedimenticola_endophacoides_GCA_002084095.fa	78.0167	33	1532
Clathrolucina_costata_CahuitaNorth_SYMTRANSOCEAN_clacocahuit002.fa	Epidulcina_cfdelphinae_Madagascar_SYM2_3502H.fa	78.0156	380	1532
Clathrolucina_costata_CahuitaNorth_SYMTRANSOCEAN_clacocahuit002.fa	Lucinoma_aequizonata_California_SYM_HARV3.fa	78.0054	107	1532
Clathrolucina_costata_CahuitaNorth_SYMTRANSOCEAN_clacocahuit002.fa	Thiodiazotropha_endolucinida_GCA_001715975.fa	78.0013	384	1532
Clathrolucina_costata_CahuitaNorth_SYMTRANSOCEAN_clacocahuit002.fa	Lucinoma_aequizonata_California_SYM_LCM7.fa	77.9797	109	1532
Clathrolucina_costata_CahuitaNorth_SYMTRANSOCEAN_clacocahuit002.fa	Clathrolucina_costata_IslaSolarte_SYM_clacosolart023.fa	77.9781	394	1532
Clathrolucina_costata_CahuitaNorth_SYMTRANSOCEAN_clacocahuit002.fa	Dulcina_madagascarenis_Madagascar_SYM_L043.fa	77.9762	343	1532
Clathrolucina_costata_CahuitaNorth_SYMTRANSOCEAN_clacocahuit002.fa	Clathrolucina_costata_Bastimentos_SYM_clacobastim110.fa	77.9622	371	1532
Clathrolucina_costata_CahuitaNorth_SYMTRANSOCEAN_clacocahuit002.fa	Divalinga_quadrisulcata_Jamaica_SYM_divaljamaic004.fa	77.9409	399	1532
Clathrolucina_costata_CahuitaNorth_SYMTRANSOCEAN_clacocahuit002.fa	Lucinoma_aequizonata_California_SYM_HARV1.fa	77.9379	110	1532
Clathrolucina_costata_CahuitaNorth_SYMTRANSOCEAN_clacocahuit002.fa	Clathrolucina_costata_IslaSolarte_SYM_clacosolart025.fa	77.9328	387	1532
Clathrolucina_costata_CahuitaNorth_SYMTRANSOCEAN_clacocahuit002.fa	Clathrolucina_costata_Bastimentos_SYM_clacobastim111COMBINEDruns.fa	77.9295	382	1532
Clathrolucina_costata_CahuitaNorth_SYMTRANSOCEAN_clacocahuit002.fa	Lucinoma_aequizonata_California_SYM_HARV2.fa	77.9248	108	1532
Clathrolucina_costata_CahuitaNorth_SYMTRANSOCEAN_clacocahuit002.fa	Clathrolucina_costata_PuntaPuebla_SYM_clacopuebla005.fa	77.9082	396	1532
Clathrolucina_costata_CahuitaNorth_SYMTRANSOCEAN_clacocahuit002.fa	Clathrolucina_costata_STRI_SYM_clacostrist055.fa	77.9036	385	1532
Clathrolucina_costata_CahuitaNorth_SYMTRANSOCEAN_clacocahuit002.fa	Gonimyrtea_cfFemisimica_IlesSalomon_SYM_L011.fa	77.892	238	1532
Clathrolucina_costata_CahuitaNorth_SYMTRANSOCEAN_clacocahuit002.fa	Clathrolucina_costata_Cristobal_SYM_clacocristo016.fa	77.8829	390	1532
Clathrolucina_costata_CahuitaNorth_SYMTRANSOCEAN_clacocahuit002.fa	Lucinoma_aequizonata_California_SYM_LCM6.fa	77.8814	105	1532
Clathrolucina_costata_CahuitaNorth_SYMTRANSOCEAN_clacocahuit002.fa	Lucinoma_aequizonata_California_SYM_LCM9.fa	77.871	107	1532
Clathrolucina_costata_CahuitaNorth_SYMTRANSOCEAN_clacocahuit002.fa	Dulcina_madagascarenis_Madagascar_SYM_L019.fa	77.8689	380	1532
Clathrolucina_costata_CahuitaNorth_SYMTRANSOCEAN_clacocahuit002.fa	Cardiolucina_cfQuadrata_Madagascar_SYM_L029.fa	77.8639	364	1532
Clathrolucina_costata_CahuitaNorth_SYMTRANSOCEAN_clacocahuit002.fa	Clathrolucina_costata_STRI_SYM_clacostrist064.fa	77.8622	390	1532
Clathrolucina_costata_CahuitaNorth_SYMTRANSOCEAN_clacocahuit002.fa	Rostrolucina_anterorostrata_Indonesia_SYM_L042.fa	77.8558	240	1532
Clathrolucina_costata_CahuitaNorth_SYMTRANSOCEAN_clacocahuit002.fa	Monitilora_ramsayi_MoretonBayQL_SYM_L095.fa	77.8514	293	1532
Clathrolucina_costata_CahuitaNorth_SYMTRANSOCEAN_clacocahuit002.fa	Ctena_GCA_003058525.fa	77.8421	376	1532
Clathrolucina_costata_CahuitaNorth_SYMTRANSOCEAN_clacocahuit002.fa	Lucinoma_annulata_SouthCalifornia_SYM_L136.fa	77.8324	202	1532
Clathrolucina_costata_CahuitaNorth_SYMTRANSOCEAN_clacocahuit002.fa	Notomyrtea_botanica_VictorHarbourSA_SYM_L085.fa	77.8316	137	1532
Clathrolucina_costata_CahuitaNorth_SYMTRANSOCEAN_clacocahuit002.fa	Gloverina_cfVestifex_BismarckSea_SYM_L005.fa	77.7869	198	1532
Clathrolucina_costata_CahuitaNorth_SYMTRANSOCEAN_clacocahuit002.fa	Gloverina_cfVestifex_BismarckSea_SYM_L005R.fa	77.7688	193	1532
Clathrolucina_costata_CahuitaNorth_SYMTRANSOCEAN_clacocahuit002.fa	Lucinoma_capensis_Nambia_SYM_LCAP2.fa	77.7181	269	1532
Clathrolucina_costata_CahuitaNorth_SYMTRANSOCEAN_clacocahuit002.fa	Myrtea_spinifera_Sweden_SYM_3502F.fa	77.6924	282	1532
Clathrolucina_costata_CahuitaNorth_SYMTRANSOCEAN_clacocahuit002.fa	Myrtea_sp_madagascar_SYM_L025.fa	77.684	226	1532
Clathrolucina_costata_CahuitaNorth_SYMTRANSOCEAN_clacocahuit002.fa	Epidulcina_cfdelphinae_Madagascar_SYM1_3502H.fa	77.6129	281	1532
Clathrolucina_costata_CahuitaNorth_SYMTRANSOCEAN_clacocahuit002.fa	Ctena_GCA_003058535.fa	77.5256	297	1532
Clathrolucina_costata_CahuitaNorth_SYMTRANSOCEAN_clacocahuit002.fa	Lucinoma_kastoroae_BismarckSea_SYM_L002.fa	77.4369	168	1532
Clathrolucina_costata_CahuitaNorth_SYMTRANSOCEAN_clacocahuit002.fa	Sedimenticola_endophacoides_GCA_002084275.fa	77.4202	55	1532
Clathrolucina_costata_CahuitaNorth_SYMTRANSOCEAN_clacocahuit002.fa	Semelilucina_semeliformis_PapuaNewGuinea_SYM_L001.fa	77.3531	129	1532
Clathrolucina_costata_CahuitaNorth_SYMTRANSOCEAN_clacocahuit002.fa	Sedimenticola_endophacoides_GCA_002084295.fa	76.8778	36	1532
Clathrolucina_costata_Carenero_SYMTRANSOCEAN_unknocarene035.fa	Clathrolucina_costata_Carenero_SYMTRANSOCEAN_unknocarene035.fa	100	1130	1146
Clathrolucina_costata_Carenero_SYMTRANSOCEAN_unknocarene035.fa	Clathrolucina_costata_Cristobal_SYMTRANSOCEAN_clacocristo008.fa	98.5226	1003	1146
Clathrolucina_costata_Carenero_SYMTRANSOCEAN_unknocarene035.fa	Clathrolucina_costata_CahuitaNorth_SYMTRANSOCEAN_clacocahuit002.fa	98.5049	1040	1146
Clathrolucina_costata_Carenero_SYMTRANSOCEAN_unknocarene035.fa	Clathrolucina_costata_BocasdelToro_SYMTRANSOCEAN_clacobocaspm43run1.fa	98.4986	1035	1146
Clathrolucina_costata_Carenero_SYMTRANSOCEAN_unknocarene035.fa	Clathrolucina_costata_Cristobal_SYMTRANSOCEAN_clacocristo010.fa	98.4729	1040	1146
Clathrolucina_costata_Carenero_SYMTRANSOCEAN_unknocarene035.fa	Clathrolucina_costata_Cristobal_SYMTRANSOCEAN_clacocristo007.fa	98.4678	1048	1146
Clathrolucina_costata_Carenero_SYMTRANSOCEAN_unknocarene035.fa	Clathrolucina_costata_BocasdelDrago_SYMTRANSOCEAN_clacodrago038.fa	98.272	892	1146
Clathrolucina_costata_Carenero_SYMTRANSOCEAN_unknocarene035.fa	Loripes_clausus_Mozambique_SYMTRANSOCEAN_L191.fa	98.2578	1043	1146
Clathrolucina_costata_Carenero_SYMTRANSOCEAN_unknocarene035.fa	Loripes_clausus_Mozambique_SYMTRANSOCEAN_L192.fa	98.2315	850	1146
Clathrolucina_costata_Carenero_SYMTRANSOCEAN_unknocarene035.fa	Loripes_clausus_Mozambique_SYMTRANSOCEAN_L193.fa	98.1678	886	1146
Clathrolucina_costata_Carenero_SYMTRANSOCEAN_unknocarene035.fa	Stewartia_GCA_003676145.fa	98.14	1021	1146
Clathrolucina_costata_Carenero_SYMTRANSOCEAN_unknocarene035.fa	Pillucina_pacifica_LizardislandQL_SYMTRANSOCEAN_L205.fa	98.1006	1021	1146
Clathrolucina_costata_Carenero_SYMTRANSOCEAN_unknocarene035.fa	Chavani_striata_OkinawaJapan_SYMTRANSOCEAN_L201.fa	98.0743	1009	1146
Clathrolucina_costata_Carenero_SYMTRANSOCEAN_unknocarene035.fa	Stewartia_GCA_003676105.fa	98.0383	1021	1146
Clathrolucina_costata_Carenero_SYMTRANSOCEAN_unknocarene035.fa	Loripes_clausus_Mozambique_SYMTRANSOCEAN_L003.fa	98.02	782	1146
Clathrolucina_costata_Carenero_SYMTRANSOCEAN_unknocarene035.fa	Stewartia_GCA_003676175.fa	97.9995	948	1146
Clathrolucina_costata_Carenero_SYMTRANSOCEAN_unknocarene035.fa	Clathrolucina_costata_Bastimentos_SYMTRANSOCEAN_clacobastim111COMBINEDruns.fa	97.883	1041	1146
Clathrolucina_costata_Carenero_SYMTRANSOCEAN_unknocarene035.fa	Loripes_orbiculatus_Mauritania_SYMTRANSOCEAN_LLM.fa	97.8807	969	1146
Clathrolucina_costata_Carenero_SYMTRANSOCEAN_unknocarene035.fa	Loripes_orbiculatus_Mauritania_SYMTRANSOCEAN_3503E.fa	97.8639	966	1146
Clathrolucina_costata_Carenero_SYMTRANSOCEAN_unknocarene035.fa	Clathrolucina_costata_Jamaica_SYMTRANSOCEAN_clacojamaic003.fa	97.8564	1057	1146
Clathrolucina_costata_Carenero_SYMTRANSOCEAN_unknocarene035.fa	Clathrolucina_costata_Bastimentos_SYMTRANSOCEAN_clacobastim110.fa	97.8109	1047	1146
Clathrolucina_costata_Carenero_SYMTRANSOCEAN_unknocarene035.fa	Ctena_orbiculata_KeyLargo_SYMTRANSOCEAN_cteorfloridm17.fa	97.8089	966	1146
Clathrolucina_costata_Carenero_SYMTRANSOCEAN_unknocarene035.fa	Loripes_orbiculatus_Mauritania_SYMTRANSOCEAN_3503D.fa	97.7742	940	1146
Clathrolucina_costata_Carenero_SYMTRANSOCEAN_unknocarene035.fa	Clathrolucina_costata_PuntaPuebla_SYMTRANSOCEAN_clacopuebla005.fa	97.7021	701	1146
Clathrolucina_costata_Carenero_SYMTRANSOCEAN_unknocarene035.fa	Clathrolucina_costata_STRI_SYMTRANSOCEAN_clacostrist055.fa	97.6504	637	1146
Clathrolucina_costata_Carenero_SYMTRANSOCEAN_unknocarene035.fa	Loripes_orbiculatus_Mauritania_SYMTRANSOCEAN_3502B.fa	97.6201	750	1146
Clathrolucina_costata_Carenero_SYMTRANSOCEAN_unknocarene035.fa	Clathrolucina_costata_Bastimentos_SYMTRANSOCEAN_clacobastim108.fa	97.5796	924	1146
Clathrolucina_costata_Carenero_SYMTRANSOCEAN_unknocarene035.fa	Stewartia_GCA_003676115.fa	97.4688	588	1146
Clathrolucina_costata_Carenero_SYMTRANSOCEAN_unknocarene035.fa	Callucina_winkworthi_Mauritius_SYMTRANSOCEAN_L082.fa	97.2606	930	1146
Clathrolucina_costata_Carenero_SYMTRANSOCEAN_unknocarene035.fa	Stewartia_GCA_003676095.fa	97.1734	282	1146
Clathrolucina_costata_Carenero_SYMTRANSOCEAN_unknocarene035.fa	Clathrolucina_costata_STRI_SYMTRANSOCEAN_clacostrist064.fa	96.862	514	1146
Clathrolucina_costata_Carenero_SYMTRANSOCEAN_unknocarene035.fa	Clathrolucina_costata_STMARTIN_SYMTRANSOCEAN_clacostmartm61COMBINEDruns.fa	96.8167	661	1146
Clathrolucina_costata_Carenero_SYMTRANSOCEAN_unknocarene035.fa	Clathrolucina_costata_IslaSolarte_SYMTRANSOCEAN_clacosolart025.fa	96.5499	512	1146
Clathrolucina_costata_Carenero_SYMTRANSOCEAN_unknocarene035.fa	Clathrolucina_costata_Cristobal_SYMTRANSOCEAN_clacocristo016.fa	96.5366	97	1146
Clathrolucina_costata_Carenero_SYMTRANSOCEAN_unknocarene035.fa	Clathrolucina_costata_IslaSolarte_SYMTRANSOCEAN_clacosolart023.fa	96.4525	211	1146
Clathrolucina_costata_Carenero_SYMTRANSOCEAN_unknocarene035.fa	Stewartia_GCA_003676185.fa	96.3772	529	1146
Clathrolucina_costata_Carenero_SYMTRANSOCEAN_unknocarene035.fa	Rugalucina_munda_TinBayQL_SYMTRANSOCEAN_L046.fa	94.5947	1011	1146
Clathrolucina_costata_Carenero_SYMTRANSOCEAN_unknocarene035.fa	Thiodiazotropha_endoloripes_GCA_001709035.fa	89.5126	976	1146
Clathrolucina_costata_Carenero_SYMTRANSOCEAN_unknocarene035.fa	Loripes_orbiculatus_KsamilAlbania_SYM_KSA2.fa	89.4949	972	1146
Clathrolucina_costata_Carenero_SYMTRANSOCEAN_unknocarene035.fa	Loripes_orbiculatus_Piran_SYM_LLP1.fa	89.4912	957	1146
Clathrolucina_costata_Carenero_SYMTRANSOCEAN_unknocarene035.fa	Loripes_orbiculatus_Piran_SYM_LPN.fa	89.4699	969	1146
Clathrolucina_costata_Carenero_SYMTRANSOCEAN_unknocarene035.fa	Loripes_orbiculatus_Dorset_SYM_L175.fa	89.4677	955	1146
Clathrolucina_costata_Carenero_SYMTRANSOCEAN_unknocarene035.fa	Loripes_orbiculatus_RapitaSpain_SYM_LRAP1.fa	89.4477	959	1146
Clathrolucina_costata_Carenero_SYMTRANSOCEAN_unknocarene035.fa	Thiodiazotropha_endoloripes_GCA_001708985.fa	89.4337	979	1146
Clathrolucina_costata_Carenero_SYMTRANSOCEAN_unknocarene035.fa	Thiodiazotropha_endoloripes_GCA_001708955.fa	89.4225	976	1146
Clathrolucina_costata_Carenero_SYMTRANSOCEAN_unknocarene035.fa	Loripes_orbiculatus_FetoviaItaly_SYM1_ELBAC10.fa	89.4111	938	1146
Clathrolucina_costata_Carenero_SYMTRANSOCEAN_unknocarene035.fa	Loripes_orbiculatus_RapitaSpain_SYM_LRAP2.fa	89.4098	962	1146
Clathrolucina_costata_Carenero_SYMTRANSOCEAN_unknocarene035.fa	Loripes_orbiculatus_RapitaSpain_SYM_LRAP3.fa	89.408	972	1146
Clathrolucina_costata_Carenero_SYMTRANSOCEAN_unknocarene035.fa	Loripes_orbiculatus_montenegro_SYM_KOTO1.fa	89.4013	959	1146
Clathrolucina_costata_Carenero_SYMTRANSOCEAN_unknocarene035.fa	Loripes_orbiculatus_Tunisia_SYM_L173.fa	89.3709	984	1146
Clathrolucina_costata_Carenero_SYMTRANSOCEAN_unknocarene035.fa	Loripes_orbiculatus_KsamilAlbania_SYM_KSA1.fa	89.3629	972	1146
Clathrolucina_costata_Carenero_SYMTRANSOCEAN_unknocarene035.fa	Thiodiazotropha_endoloripes_GCA_001708965.fa	89.3355	980	1146
Clathrolucina_costata_Carenero_SYMTRANSOCEAN_unknocarene035.fa	Loripes_orbiculatus_montenegro_SYM_KOTO3.fa	89.3205	840	1146
Clathrolucina_costata_Carenero_SYMTRANSOCEAN_unknocarene035.fa	Thiodiazotropha_endoloripes_GCA_001708975.fa	89.3135	983	1146
Clathrolucina_costata_Carenero_SYMTRANSOCEAN_unknocarene035.fa	Loripes_orbiculatus_Tunisia_SYM_L174.fa	89.2975	976	1146
Clathrolucina_costata_Carenero_SYMTRANSOCEAN_unknocarene035.fa	Loripes_orbiculatus_FetoviaItaly_SYM2_ELBAC10.fa	89.2157	916	1146
Clathrolucina_costata_Carenero_SYMTRANSOCEAN_unknocarene035.fa	Loripes_orbiculatus_montenegro_SYM_KOTO2.fa	88.5342	690	1146
Clathrolucina_costata_Carenero_SYMTRANSOCEAN_unknocarene035.fa	Clathrolucina_costata_StMartin_SYM1_clacostmartm61COMBINEDruns.fa	78.5799	306	1146
Clathrolucina_costata_Carenero_SYMTRANSOCEAN_unknocarene035.fa	Clathrolucina_costata_BocasdelToro_SYM_clacobocaspm43run1.fa	78.0976	291	1146
Clathrolucina_costata_Carenero_SYMTRANSOCEAN_unknocarene035.fa	Ctena_GCA_003058545.fa	78.0364	309	1146
Clathrolucina_costata_Carenero_SYMTRANSOCEAN_unknocarene035.fa	Ctena_GCA_003094475.fa	78.0225	287	1146
Clathrolucina_costata_Carenero_SYMTRANSOCEAN_unknocarene035.fa	Ctena_GCA_003058485.fa	77.9692	344	1146
Clathrolucina_costata_Carenero_SYMTRANSOCEAN_unknocarene035.fa	Ctena_GCA_003094535.fa	77.9681	305	1146
Clathrolucina_costata_Carenero_SYMTRANSOCEAN_unknocarene035.fa	Clathrolucina_costata_Cristobal_SYM_clacocristo008.fa	77.9604	292	1146
Clathrolucina_costata_Carenero_SYMTRANSOCEAN_unknocarene035.fa	Clathrolucina_costata_BocasdelDrago_SYM_clacodrago038.fa	77.8591	285	1146
Clathrolucina_costata_Carenero_SYMTRANSOCEAN_unknocarene035.fa	Clathrolucina_costata_Carenero_SYM_unknocarene035.fa	77.842	316	1146
Clathrolucina_costata_Carenero_SYMTRANSOCEAN_unknocarene035.fa	Ctena_GCA_003058495.fa	77.8385	348	1146
Clathrolucina_costata_Carenero_SYMTRANSOCEAN_unknocarene035.fa	Ctena_GCA_003094495.fa	77.821	297	1146
Clathrolucina_costata_Carenero_SYMTRANSOCEAN_unknocarene035.fa	Monitilora_ramsayi_MoretonBayQL_SYM_L094.fa	77.8101	243	1146
Clathrolucina_costata_Carenero_SYMTRANSOCEAN_unknocarene035.fa	Sedimenticola_endophacoides_GCA_002084205.fa	77.7993	4	1146
Clathrolucina_costata_Carenero_SYMTRANSOCEAN_unknocarene035.fa	Clathrolucina_costata_IslaSolarte_SYM_clacosolart023.fa	77.7986	298	1146
Clathrolucina_costata_Carenero_SYMTRANSOCEAN_unknocarene035.fa	Clathrolucina_costata_STRI_SYM_clacostrist055.fa	77.7756	290	1146
Clathrolucina_costata_Carenero_SYMTRANSOCEAN_unknocarene035.fa	Epidulcina_cfdelphinae_Madagascar_SYM2_3502H.fa	77.7585	320	1146
Clathrolucina_costata_Carenero_SYMTRANSOCEAN_unknocarene035.fa	Dulcina_madagascarenis_Madagascar_SYM_L043.fa	77.7572	290	1146
Clathrolucina_costata_Carenero_SYMTRANSOCEAN_unknocarene035.fa	Ctena_GCA_003094555.fa	77.7539	304	1146
Clathrolucina_costata_Carenero_SYMTRANSOCEAN_unknocarene035.fa	Divalinga_quadrisulcata_Jamaica_SYM_divaljamaic004.fa	77.734	300	1146
Clathrolucina_costata_Carenero_SYMTRANSOCEAN_unknocarene035.fa	Ctena_GCA_003058525.fa	77.7328	283	1146
Clathrolucina_costata_Carenero_SYMTRANSOCEAN_unknocarene035.fa	Clathrolucina_costata_PuntaPuebla_SYM_clacopuebla005.fa	77.726	299	1146
Clathrolucina_costata_Carenero_SYMTRANSOCEAN_unknocarene035.fa	Dulcina_madagascarenis_Madagascar_SYM_L020.fa	77.7253	319	1146
Clathrolucina_costata_Carenero_SYMTRANSOCEAN_unknocarene035.fa	Clathrolucina_costata_Cristobal_SYM_clacocristo007.fa	77.7107	293	1146
Clathrolucina_costata_Carenero_SYMTRANSOCEAN_unknocarene035.fa	Clathrolucina_costata_Bastimentos_SYM_clacobastim108.fa	77.6982	292	1146
Clathrolucina_costata_Carenero_SYMTRANSOCEAN_unknocarene035.fa	Anodontia_alba_STRI_SYM_2PP4.fa	77.6959	293	1146
Clathrolucina_costata_Carenero_SYMTRANSOCEAN_unknocarene035.fa	Clathrolucina_costata_IslaSolarte_SYM_clacosolart025.fa	77.6837	294	1146
Clathrolucina_costata_Carenero_SYMTRANSOCEAN_unknocarene035.fa	Clathrolucina_costata_Cristobal_SYM_clacocristo016.fa	77.6781	291	1146
Clathrolucina_costata_Carenero_SYMTRANSOCEAN_unknocarene035.fa	Clathrolucina_costata_Bastimentos_SYM_clacobastim110.fa	77.6641	283	1146
Clathrolucina_costata_Carenero_SYMTRANSOCEAN_unknocarene035.fa	Cardiolucina_cfQuadrata_Madagascar_SYM_L029.fa	77.6621	273	1146
Clathrolucina_costata_Carenero_SYMTRANSOCEAN_unknocarene035.fa	Clathrolucina_costata_STRI_SYM_clacostrist064.fa	77.6515	299	1146
Clathrolucina_costata_Carenero_SYMTRANSOCEAN_unknocarene035.fa	Ctena_GCA_003094515.fa	77.5891	287	1146
Clathrolucina_costata_Carenero_SYMTRANSOCEAN_unknocarene035.fa	Clathrolucina_costata_Bastimentos_SYM_clacobastim111COMBINEDruns.fa	77.5845	294	1146
Clathrolucina_costata_Carenero_SYMTRANSOCEAN_unknocarene035.fa	Thiodiazotropha_endolucinida_GCA_001715975.fa	77.5484	297	1146
Clathrolucina_costata_Carenero_SYMTRANSOCEAN_unknocarene035.fa	Ctena_GCA_003058535.fa	77.5419	223	1146
Clathrolucina_costata_Carenero_SYMTRANSOCEAN_unknocarene035.fa	Dulcina_madagascarenis_Madagascar_SYM_L019.fa	77.5369	326	1146
Clathrolucina_costata_Carenero_SYMTRANSOCEAN_unknocarene035.fa	Lucinoma_borealis_DevonUK_SYM_L141.fa	77.4942	231	1146
Clathrolucina_costata_Carenero_SYMTRANSOCEAN_unknocarene035.fa	Epidulcina_cfdelphinae_Madagascar_SYM1_3502H.fa	77.4814	237	1146
Clathrolucina_costata_Carenero_SYMTRANSOCEAN_unknocarene035.fa	Ctena_GCA_003094575.fa	77.4666	209	1146
Clathrolucina_costata_Carenero_SYMTRANSOCEAN_unknocarene035.fa	Troendleina_suluensis_Philippines_SYM_L032.fa	77.4527	239	1146
Clathrolucina_costata_Carenero_SYMTRANSOCEAN_unknocarene035.fa	Myrtea_spinifera_Sweden_SYM_3502F.fa	77.4209	234	1146
Clathrolucina_costata_Carenero_SYMTRANSOCEAN_unknocarene035.fa	Sedimenticola_endophacoides_GCA_002084245.fa	77.3715	8	1146
Clathrolucina_costata_Carenero_SYMTRANSOCEAN_unknocarene035.fa	Lucinoma_borealis_Sweden_SYM_SM003.fa	77.3611	231	1146
Clathrolucina_costata_Carenero_SYMTRANSOCEAN_unknocarene035.fa	Monitilora_ramsayi_MoretonBayQL_SYM_L095.fa	77.2969	247	1146
Clathrolucina_costata_Carenero_SYMTRANSOCEAN_unknocarene035.fa	Codakia_rugifera_BendalongNSW_SYM_L098.fa	77.2793	233	1146
Clathrolucina_costata_Carenero_SYMTRANSOCEAN_unknocarene035.fa	Gloverina_cfVestifex_BismarckSea_SYM_L005.fa	77.1117	174	1146
Clathrolucina_costata_Carenero_SYMTRANSOCEAN_unknocarene035.fa	Gloverina_cfVestifex_BismarckSea_SYM_L005R.fa	77.062	173	1146
Clathrolucina_costata_Carenero_SYMTRANSOCEAN_unknocarene035.fa	Sedimenticola_endophacoides_GCA_002084095.fa	76.9775	31	1146
Clathrolucina_costata_Carenero_SYMTRANSOCEAN_unknocarene035.fa	Sedimenticola_endophacoides_GCA_002084295.fa	76.382	28	1146
Clathrolucina_costata_Carenero_SYM_unknocarene035.fa	Clathrolucina_costata_Carenero_SYM_unknocarene035.fa	100	1788	1807
Clathrolucina_costata_Carenero_SYM_unknocarene035.fa	Clathrolucina_costata_Bastimentos_SYM_clacobastim110.fa	99.7996	1181	1807
Clathrolucina_costata_Carenero_SYM_unknocarene035.fa	Clathrolucina_costata_Bastimentos_SYM_clacobastim108.fa	99.7139	1303	1807
Clathrolucina_costata_Carenero_SYM_unknocarene035.fa	Clathrolucina_costata_Bastimentos_SYM_clacobastim111COMBINEDruns.fa	99.5524	1423	1807
Clathrolucina_costata_Carenero_SYM_unknocarene035.fa	Clathrolucina_costata_Cristobal_SYM_clacocristo008.fa	98.8606	1339	1807
Clathrolucina_costata_Carenero_SYM_unknocarene035.fa	Clathrolucina_costata_IslaSolarte_SYM_clacosolart023.fa	98.8581	1362	1807
Clathrolucina_costata_Carenero_SYM_unknocarene035.fa	Clathrolucina_costata_IslaSolarte_SYM_clacosolart025.fa	98.8005	1318	1807
Clathrolucina_costata_Carenero_SYM_unknocarene035.fa	Clathrolucina_costata_Cristobal_SYM_clacocristo016.fa	98.747	1344	1807
Clathrolucina_costata_Carenero_SYM_unknocarene035.fa	Clathrolucina_costata_Cristobal_SYM_clacocristo007.fa	98.7191	1358	1807
Clathrolucina_costata_Carenero_SYM_unknocarene035.fa	Clathrolucina_costata_STRI_SYM_clacostrist064.fa	98.6928	1338	1807
Clathrolucina_costata_Carenero_SYM_unknocarene035.fa	Clathrolucina_costata_STRI_SYM_clacostrist055.fa	98.6898	1355	1807
Clathrolucina_costata_Carenero_SYM_unknocarene035.fa	Clathrolucina_costata_PuntaPuebla_SYM_clacopuebla005.fa	98.6878	1374	1807
Clathrolucina_costata_Carenero_SYM_unknocarene035.fa	Clathrolucina_costata_BocasdelToro_SYM_clacobocaspm43run1.fa	98.6793	1384	1807
Clathrolucina_costata_Carenero_SYM_unknocarene035.fa	Divalinga_quadrisulcata_Jamaica_SYM_divaljamaic004.fa	98.6704	1280	1807
Clathrolucina_costata_Carenero_SYM_unknocarene035.fa	Clathrolucina_costata_BocasdelDrago_SYM_clacodrago038.fa	98.6505	1363	1807
Clathrolucina_costata_Carenero_SYM_unknocarene035.fa	Thiodiazotropha_endolucinida_GCA_001715975.fa	98.6137	1280	1807
Clathrolucina_costata_Carenero_SYM_unknocarene035.fa	Clathrolucina_costata_StMartin_SYM1_clacostmartm61COMBINEDruns.fa	98.5308	1300	1807
Clathrolucina_costata_Carenero_SYM_unknocarene035.fa	Anodontia_alba_STRI_SYM_2PP4.fa	98.3968	1169	1807
Clathrolucina_costata_Carenero_SYM_unknocarene035.fa	Cardiolucina_cfQuadrata_Madagascar_SYM_L029.fa	96.1615	1189	1807
Clathrolucina_costata_Carenero_SYM_unknocarene035.fa	Ctena_GCA_003058525.fa	94.5569	1226	1807
Clathrolucina_costata_Carenero_SYM_unknocarene035.fa	Ctena_GCA_003058535.fa	94.167	861	1807
Clathrolucina_costata_Carenero_SYM_unknocarene035.fa	Clathrolucina_costata_Cristobal_SYMTRANSOCEAN_clacocristo007.fa	83.5403	478	1807
Clathrolucina_costata_Carenero_SYM_unknocarene035.fa	Clathrolucina_costata_BocasdelToro_SYMTRANSOCEAN_clacobocaspm43run1.fa	82.0989	421	1807
Clathrolucina_costata_Carenero_SYM_unknocarene035.fa	Clathrolucina_costata_STRI_SYMTRANSOCEAN_clacostrist064.fa	81.9037	237	1807
Clathrolucina_costata_Carenero_SYM_unknocarene035.fa	Ctena_GCA_003094555.fa	81.7953	849	1807
Clathrolucina_costata_Carenero_SYM_unknocarene035.fa	Clathrolucina_costata_Bastimentos_SYMTRANSOCEAN_clacobastim110.fa	81.7005	424	1807
Clathrolucina_costata_Carenero_SYM_unknocarene035.fa	Ctena_GCA_003094575.fa	81.5912	540	1807
Clathrolucina_costata_Carenero_SYM_unknocarene035.fa	Ctena_GCA_003094515.fa	81.5736	799	1807
Clathrolucina_costata_Carenero_SYM_unknocarene035.fa	Clathrolucina_costata_BocasdelDrago_SYMTRANSOCEAN_clacodrago038.fa	81.5736	395	1807
Clathrolucina_costata_Carenero_SYM_unknocarene035.fa	Clathrolucina_costata_Cristobal_SYMTRANSOCEAN_clacocristo010.fa	81.4673	426	1807
Clathrolucina_costata_Carenero_SYM_unknocarene035.fa	Clathrolucina_costata_STMARTIN_SYMTRANSOCEAN_clacostmartm61COMBINEDruns.fa	81.306	266	1807
Clathrolucina_costata_Carenero_SYM_unknocarene035.fa	Clathrolucina_costata_Bastimentos_SYMTRANSOCEAN_clacobastim108.fa	81.0612	376	1807
Clathrolucina_costata_Carenero_SYM_unknocarene035.fa	Ctena_orbiculata_KeyLargo_SYMTRANSOCEAN_cteorfloridm17.fa	80.7908	430	1807
[truncated: 12,170 more rows]
