# Supplementary material for: Gene loss and symbiont switching during adaptation to the deep sea in a globally distributed symbiosis
Source: ISME J. 2023 Jan 13;17(3):453–66. doi: 10.1038/s41396-022-01355-z (PMC9938160; doi:10.1038/s41396-022-01355-z)
Supplement: Supplementary file 4 — Supplementary Dataset_S2 [file 41396_2022_1355_MOESM4_ESM.xlsx]

## Sheet: Dataset S2_AAI_thiohalo
	alviniconcha_Y1_6666666.293769.contigs_genes	Bathyaustriella_thionpta_MacauleyCone_Thiohalomonadales_L179_genes	Bathyaustriella_thionpta_MacauleyCone_Thiohalomonadales_L180_genes	Bathyaustriella_thionpta_MacauleyCone_Thiohalomonadales_L181_genes	Bathyaustriella_thionpta_MacauleyCone_Thiohalomonadales_L182_genes	Bathyaustriella_thionpta_MacauleyCone_Thiohalomonadales_L183_genes	GCA_000245015.1_ASM24501v1_genomic_genes	GCA_000260985.3_ASM26098v3_genomic_genes	GCA_000583135.1_work_bench_6	GCA_001447805.1_ASM144780v1_genomic_genes	GCA_001750655.1_ASM175065v1_genomic_genes	GCA_002007425.1_USCg1.0_genomic_genes	GCA_002356115.1_ASM235611v1_genomic_genes	GCA_002401775.1_ASM240177v1_genomic_genes	GCA_900102855.1_IMG-taxon_2593339163_annotated_assembly_genomic_genes	GCF_016097415.1_ASM1609741v1_genomic_genes	Lucinoma_atalantae_CapeVerde_THIO_L138_genes	Lucinoma_myriamae_Angola_Thiohalomonadales_L130_genes	Lucinoma_myriamae_Angola_Thiohalomonadales_L131_genes	Lucinoma_myriamae_Angola_Thiohalomonadales_L132_genes	Taylorina_sp_SalomonSea_Thiohalomonodales_L037_genes
alviniconcha_Y1_6666666.293769.contigs_genes	0	0.308289	0.307048	0.30471	0.306976	0.305822	0.516664	0.50725	0.558664	0.49769	0.562485	0.53615	0.505735	0.502721	0.480159	0.318401	0.289985	0.292546	0.306966	0.298304	0.336498
Bathyaustriella_thionpta_MacauleyCone_Thiohalomonadales_L179_genes	0.308289	0	0.000561891	0.00143745	0.000730239	0.00040924	0.513056	0.513194	0.560164	0.496637	0.564139	0.541759	0.512709	0.4995	0.485545	0.277832	0.168282	0.162871	0.17366	0.168227	0.301484
Bathyaustriella_thionpta_MacauleyCone_Thiohalomonadales_L180_genes	0.307048	0.000561891	0	0.000877977	0.000401096	8.31656e-05	0.513728	0.513222	0.561861	0.497011	0.564808	0.54061	0.512076	0.500255	0.486021	0.27677	0.168666	0.161967	0.172388	0.167188	0.302349
Bathyaustriella_thionpta_MacauleyCone_Thiohalomonadales_L181_genes	0.30471	0.00143745	0.000877977	0	0.000581045	0.00071849	0.512329	0.513554	0.559742	0.496368	0.563327	0.540022	0.510557	0.498525	0.48489	0.273765	0.167248	0.160922	0.171267	0.164551	0.300685
Bathyaustriella_thionpta_MacauleyCone_Thiohalomonadales_L182_genes	0.306976	0.000730239	0.000401096	0.000581045	0	0.000194733	0.513512	0.514179	0.561074	0.497096	0.564537	0.540567	0.511208	0.499212	0.485866	0.274483	0.169361	0.161286	0.171875	0.167088	0.301381
Bathyaustriella_thionpta_MacauleyCone_Thiohalomonadales_L183_genes	0.305822	0.00040924	8.31656e-05	0.00071849	0.000194733	0	0.512377	0.51325	0.560792	0.496953	0.563812	0.540311	0.510985	0.498967	0.485974	0.273451	0.168322	0.160748	0.170039	0.164827	0.301313
GCA_000245015.1_ASM24501v1_genomic_genes	0.516664	0.513056	0.513728	0.512329	0.513512	0.512377	0	0.509833	0.538957	0.499298	0.541493	0.506732	0.491776	0.516066	0.490515	0.520941	0.498803	0.511939	0.517818	0.513443	0.527287
GCA_000260985.3_ASM26098v3_genomic_genes	0.50725	0.513194	0.513222	0.513554	0.514179	0.51325	0.509833	0	0.550367	0.485507	0.549949	0.521411	0.48395	0.50504	0.485049	0.511862	0.494372	0.50567	0.509037	0.506304	0.521276
GCA_000583135.1_work_bench_6	0.558664	0.560164	0.561861	0.559742	0.561074	0.560792	0.538957	0.550367	0	0.536762	0.162026	0.528542	0.53154	0.548186	0.525096	0.561868	0.545937	0.554861	0.55969	0.555382	0.566743
GCA_001447805.1_ASM144780v1_genomic_genes	0.49769	0.496637	0.497011	0.496368	0.497096	0.496953	0.499298	0.485507	0.536762	0	0.539367	0.497536	0.468954	0.46113	0.448798	0.500199	0.481748	0.494036	0.498879	0.49731	0.50903
GCA_001750655.1_ASM175065v1_genomic_genes	0.562485	0.564139	0.564808	0.563327	0.564537	0.563812	0.541493	0.549949	0.162026	0.539367	0	0.533162	0.537286	0.553578	0.526661	0.562669	0.550744	0.556485	0.562478	0.558674	0.570101
GCA_002007425.1_USCg1.0_genomic_genes	0.53615	0.541759	0.54061	0.540022	0.540567	0.540311	0.506732	0.521411	0.528542	0.497536	0.533162	0	0.494585	0.524544	0.495123	0.538464	0.525858	0.533853	0.539145	0.536712	0.546385
GCA_002356115.1_ASM235611v1_genomic_genes	0.505735	0.512709	0.512076	0.510557	0.511208	0.510985	0.491776	0.48395	0.53154	0.468954	0.537286	0.494585	0	0.494083	0.472615	0.509466	0.495116	0.504089	0.510317	0.505922	0.520662
GCA_002401775.1_ASM240177v1_genomic_genes	0.502721	0.4995	0.500255	0.498525	0.499212	0.498967	0.516066	0.50504	0.548186	0.46113	0.553578	0.524544	0.494083	0	0.468792	0.502654	0.482794	0.490175	0.499298	0.497313	0.508862
GCA_900102855.1_IMG-taxon_2593339163_annotated_assembly_genomic_genes	0.480159	0.485545	0.486021	0.48489	0.485866	0.485974	0.490515	0.485049	0.525096	0.448798	0.526661	0.495123	0.472615	0.468792	0	0.490245	0.466089	0.478267	0.485666	0.481268	0.497384
GCF_016097415.1_ASM1609741v1_genomic_genes	0.318401	0.277832	0.27677	0.273765	0.274483	0.273451	0.520941	0.511862	0.561868	0.500199	0.562669	0.538464	0.509466	0.502654	0.490245	0	0.251562	0.263801	0.271261	0.266382	0.328543
Lucinoma_atalantae_CapeVerde_THIO_L138_genes	0.289985	0.168282	0.168666	0.167248	0.169361	0.168322	0.498803	0.494372	0.545937	0.481748	0.550744	0.525858	0.495116	0.482794	0.466089	0.251562	0	0.117178	0.117757	0.116666	0.280979
Lucinoma_myriamae_Angola_Thiohalomonadales_L130_genes	0.292546	0.162871	0.161967	0.160922	0.161286	0.160748	0.511939	0.50567	0.554861	0.494036	0.556485	0.533853	0.504089	0.490175	0.478267	0.263801	0.117178	0	0.00124562	0.00328233	0.286676
Lucinoma_myriamae_Angola_Thiohalomonadales_L131_genes	0.306966	0.17366	0.172388	0.171267	0.171875	0.170039	0.517818	0.509037	0.55969	0.498879	0.562478	0.539145	0.510317	0.499298	0.485666	0.271261	0.117757	0.00124562	0	0.00179073	0.294295
Lucinoma_myriamae_Angola_Thiohalomonadales_L132_genes	0.298304	0.168227	0.167188	0.164551	0.167088	0.164827	0.513443	0.506304	0.555382	0.49731	0.558674	0.536712	0.505922	0.497313	0.481268	0.266382	0.116666	0.00328233	0.00179073	0	0.291325
Taylorina_sp_SalomonSea_Thiohalomonodales_L037_genes	0.336498	0.301484	0.302349	0.300685	0.301381	0.301313	0.527287	0.521276	0.566743	0.50903	0.570101	0.546385	0.520662	0.508862	0.497384	0.328543	0.280979	0.286676	0.294295	0.291325	0
