# Supplementary material for: Gene loss and symbiont switching during adaptation to the deep sea in a globally distributed symbiosis
Source: ISME J. 2023 Jan 13;17(3):453–66. doi: 10.1038/s41396-022-01355-z (PMC9938160; doi:10.1038/s41396-022-01355-z)
Supplement: Supplementary file 5 — Supplementary Dataset_S3 [file 41396_2022_1355_MOESM5_ESM.xlsx]

## Sheet: Dataset_S3_ThiohaloANI
genome 1	genome 2	ANI	segments aligned	total segments
alviniconcha_Y1_6666666.293769.contigs.fa	alviniconcha_Y1_6666666.293769.contigs.fa	100	659	668
alviniconcha_Y1_6666666.293769.contigs.fa	Bathyaustriella_thionpta_MacauleyCone_Thiohalomonadales_L179.fa	77.656	139	668
alviniconcha_Y1_6666666.293769.contigs.fa	Bathyaustriella_thionpta_MacauleyCone_Thiohalomonadales_L180.fa	77.5639	145	668
alviniconcha_Y1_6666666.293769.contigs.fa	Bathyaustriella_thionpta_MacauleyCone_Thiohalomonadales_L183.fa	77.5631	149	668
alviniconcha_Y1_6666666.293769.contigs.fa	Bathyaustriella_thionpta_MacauleyCone_Thiohalomonadales_L181.fa	77.5405	149	668
alviniconcha_Y1_6666666.293769.contigs.fa	Bathyaustriella_thionpta_MacauleyCone_Thiohalomonadales_L182.fa	77.5184	145	668
alviniconcha_Y1_6666666.293769.contigs.fa	Lucinoma_atalantae_CapeVerde_THIO_L138.fa	77.4807	93	668
alviniconcha_Y1_6666666.293769.contigs.fa	Lucinoma_myriamae_Angola_Thiohalomonadales_L130.fa	77.4266	133	668
Bathyaustriella_thionpta_MacauleyCone_Thiohalomonadales_L179.fa	Bathyaustriella_thionpta_MacauleyCone_Thiohalomonadales_L179.fa	99.9999	844	859
Bathyaustriella_thionpta_MacauleyCone_Thiohalomonadales_L179.fa	Bathyaustriella_thionpta_MacauleyCone_Thiohalomonadales_L183.fa	99.9872	829	859
Bathyaustriella_thionpta_MacauleyCone_Thiohalomonadales_L179.fa	Bathyaustriella_thionpta_MacauleyCone_Thiohalomonadales_L181.fa	99.9868	834	859
Bathyaustriella_thionpta_MacauleyCone_Thiohalomonadales_L179.fa	Bathyaustriella_thionpta_MacauleyCone_Thiohalomonadales_L182.fa	99.9768	831	859
Bathyaustriella_thionpta_MacauleyCone_Thiohalomonadales_L179.fa	Bathyaustriella_thionpta_MacauleyCone_Thiohalomonadales_L180.fa	99.9618	820	859
Bathyaustriella_thionpta_MacauleyCone_Thiohalomonadales_L179.fa	Lucinoma_myriamae_Angola_Thiohalomonadales_L130.fa	82.7035	427	859
Bathyaustriella_thionpta_MacauleyCone_Thiohalomonadales_L179.fa	Lucinoma_myriamae_Angola_Thiohalomonadales_L132.fa	82.6722	439	859
Bathyaustriella_thionpta_MacauleyCone_Thiohalomonadales_L179.fa	Lucinoma_myriamae_Angola_Thiohalomonadales_L131.fa	82.6379	438	859
Bathyaustriella_thionpta_MacauleyCone_Thiohalomonadales_L179.fa	Lucinoma_atalantae_CapeVerde_THIO_L138.fa	82.1217	295	859
Bathyaustriella_thionpta_MacauleyCone_Thiohalomonadales_L179.fa	GCF_016097415.1_ASM1609741v1_genomic.fa	77.8488	257	859
Bathyaustriella_thionpta_MacauleyCone_Thiohalomonadales_L179.fa	alviniconcha_Y1_6666666.293769.contigs.fa	77.4267	143	859
Bathyaustriella_thionpta_MacauleyCone_Thiohalomonadales_L179.fa	Taylorina_sp_SalomonSea_Thiohalomonodales_L037.fa	77.214	226	859
Bathyaustriella_thionpta_MacauleyCone_Thiohalomonadales_L180.fa	Bathyaustriella_thionpta_MacauleyCone_Thiohalomonadales_L180.fa	100	910	923
Bathyaustriella_thionpta_MacauleyCone_Thiohalomonadales_L180.fa	Bathyaustriella_thionpta_MacauleyCone_Thiohalomonadales_L181.fa	99.9876	900	923
Bathyaustriella_thionpta_MacauleyCone_Thiohalomonadales_L180.fa	Bathyaustriella_thionpta_MacauleyCone_Thiohalomonadales_L182.fa	99.9692	897	923
Bathyaustriella_thionpta_MacauleyCone_Thiohalomonadales_L180.fa	Bathyaustriella_thionpta_MacauleyCone_Thiohalomonadales_L183.fa	99.9676	900	923
Bathyaustriella_thionpta_MacauleyCone_Thiohalomonadales_L180.fa	Bathyaustriella_thionpta_MacauleyCone_Thiohalomonadales_L179.fa	99.8358	805	923
Bathyaustriella_thionpta_MacauleyCone_Thiohalomonadales_L180.fa	Lucinoma_myriamae_Angola_Thiohalomonadales_L132.fa	82.8168	461	923
Bathyaustriella_thionpta_MacauleyCone_Thiohalomonadales_L180.fa	Lucinoma_myriamae_Angola_Thiohalomonadales_L130.fa	82.7885	455	923
Bathyaustriella_thionpta_MacauleyCone_Thiohalomonadales_L180.fa	Lucinoma_myriamae_Angola_Thiohalomonadales_L131.fa	82.7584	459	923
Bathyaustriella_thionpta_MacauleyCone_Thiohalomonadales_L180.fa	Lucinoma_atalantae_CapeVerde_THIO_L138.fa	82.1256	323	923
Bathyaustriella_thionpta_MacauleyCone_Thiohalomonadales_L180.fa	GCF_016097415.1_ASM1609741v1_genomic.fa	77.659	263	923
Bathyaustriella_thionpta_MacauleyCone_Thiohalomonadales_L180.fa	Taylorina_sp_SalomonSea_Thiohalomonodales_L037.fa	77.3341	236	923
Bathyaustriella_thionpta_MacauleyCone_Thiohalomonadales_L180.fa	alviniconcha_Y1_6666666.293769.contigs.fa	77.2974	151	923
Bathyaustriella_thionpta_MacauleyCone_Thiohalomonadales_L181.fa	Bathyaustriella_thionpta_MacauleyCone_Thiohalomonadales_L181.fa	100	933	948
Bathyaustriella_thionpta_MacauleyCone_Thiohalomonadales_L181.fa	Bathyaustriella_thionpta_MacauleyCone_Thiohalomonadales_L183.fa	99.9596	919	948
Bathyaustriella_thionpta_MacauleyCone_Thiohalomonadales_L181.fa	Bathyaustriella_thionpta_MacauleyCone_Thiohalomonadales_L182.fa	99.9551	911	948
Bathyaustriella_thionpta_MacauleyCone_Thiohalomonadales_L181.fa	Bathyaustriella_thionpta_MacauleyCone_Thiohalomonadales_L180.fa	99.9314	892	948
Bathyaustriella_thionpta_MacauleyCone_Thiohalomonadales_L181.fa	Bathyaustriella_thionpta_MacauleyCone_Thiohalomonadales_L179.fa	99.8427	811	948
Bathyaustriella_thionpta_MacauleyCone_Thiohalomonadales_L181.fa	Lucinoma_myriamae_Angola_Thiohalomonadales_L131.fa	82.7346	461	948
Bathyaustriella_thionpta_MacauleyCone_Thiohalomonadales_L181.fa	Lucinoma_myriamae_Angola_Thiohalomonadales_L132.fa	82.7319	467	948
Bathyaustriella_thionpta_MacauleyCone_Thiohalomonadales_L181.fa	Lucinoma_myriamae_Angola_Thiohalomonadales_L130.fa	82.6488	456	948
Bathyaustriella_thionpta_MacauleyCone_Thiohalomonadales_L181.fa	Lucinoma_atalantae_CapeVerde_THIO_L138.fa	82.2325	323	948
Bathyaustriella_thionpta_MacauleyCone_Thiohalomonadales_L181.fa	GCF_016097415.1_ASM1609741v1_genomic.fa	77.6367	274	948
Bathyaustriella_thionpta_MacauleyCone_Thiohalomonadales_L181.fa	alviniconcha_Y1_6666666.293769.contigs.fa	77.3071	151	948
Bathyaustriella_thionpta_MacauleyCone_Thiohalomonadales_L181.fa	Taylorina_sp_SalomonSea_Thiohalomonodales_L037.fa	77.2624	249	948
Bathyaustriella_thionpta_MacauleyCone_Thiohalomonadales_L182.fa	Bathyaustriella_thionpta_MacauleyCone_Thiohalomonadales_L182.fa	100	927	944
Bathyaustriella_thionpta_MacauleyCone_Thiohalomonadales_L182.fa	Bathyaustriella_thionpta_MacauleyCone_Thiohalomonadales_L181.fa	99.9763	916	944
Bathyaustriella_thionpta_MacauleyCone_Thiohalomonadales_L182.fa	Bathyaustriella_thionpta_MacauleyCone_Thiohalomonadales_L183.fa	99.9721	913	944
Bathyaustriella_thionpta_MacauleyCone_Thiohalomonadales_L182.fa	Bathyaustriella_thionpta_MacauleyCone_Thiohalomonadales_L180.fa	99.9522	893	944
Bathyaustriella_thionpta_MacauleyCone_Thiohalomonadales_L182.fa	Bathyaustriella_thionpta_MacauleyCone_Thiohalomonadales_L179.fa	99.8281	811	944
Bathyaustriella_thionpta_MacauleyCone_Thiohalomonadales_L182.fa	Lucinoma_myriamae_Angola_Thiohalomonadales_L130.fa	82.8403	456	944
Bathyaustriella_thionpta_MacauleyCone_Thiohalomonadales_L182.fa	Lucinoma_myriamae_Angola_Thiohalomonadales_L132.fa	82.8241	466	944
Bathyaustriella_thionpta_MacauleyCone_Thiohalomonadales_L182.fa	Lucinoma_myriamae_Angola_Thiohalomonadales_L131.fa	82.7807	461	944
Bathyaustriella_thionpta_MacauleyCone_Thiohalomonadales_L182.fa	Lucinoma_atalantae_CapeVerde_THIO_L138.fa	82.1931	324	944
Bathyaustriella_thionpta_MacauleyCone_Thiohalomonadales_L182.fa	GCF_016097415.1_ASM1609741v1_genomic.fa	77.7419	278	944
Bathyaustriella_thionpta_MacauleyCone_Thiohalomonadales_L182.fa	alviniconcha_Y1_6666666.293769.contigs.fa	77.3865	152	944
Bathyaustriella_thionpta_MacauleyCone_Thiohalomonadales_L182.fa	Taylorina_sp_SalomonSea_Thiohalomonodales_L037.fa	77.3467	251	944
Bathyaustriella_thionpta_MacauleyCone_Thiohalomonadales_L183.fa	Bathyaustriella_thionpta_MacauleyCone_Thiohalomonadales_L183.fa	100	927	938
Bathyaustriella_thionpta_MacauleyCone_Thiohalomonadales_L183.fa	Bathyaustriella_thionpta_MacauleyCone_Thiohalomonadales_L181.fa	99.9892	916	938
Bathyaustriella_thionpta_MacauleyCone_Thiohalomonadales_L183.fa	Bathyaustriella_thionpta_MacauleyCone_Thiohalomonadales_L182.fa	99.9797	909	938
Bathyaustriella_thionpta_MacauleyCone_Thiohalomonadales_L183.fa	Bathyaustriella_thionpta_MacauleyCone_Thiohalomonadales_L180.fa	99.9484	893	938
Bathyaustriella_thionpta_MacauleyCone_Thiohalomonadales_L183.fa	Bathyaustriella_thionpta_MacauleyCone_Thiohalomonadales_L179.fa	99.8617	808	938
Bathyaustriella_thionpta_MacauleyCone_Thiohalomonadales_L183.fa	Lucinoma_myriamae_Angola_Thiohalomonadales_L132.fa	82.7319	472	938
Bathyaustriella_thionpta_MacauleyCone_Thiohalomonadales_L183.fa	Lucinoma_myriamae_Angola_Thiohalomonadales_L131.fa	82.68	471	938
Bathyaustriella_thionpta_MacauleyCone_Thiohalomonadales_L183.fa	Lucinoma_myriamae_Angola_Thiohalomonadales_L130.fa	82.6662	461	938
Bathyaustriella_thionpta_MacauleyCone_Thiohalomonadales_L183.fa	Lucinoma_atalantae_CapeVerde_THIO_L138.fa	82.2155	325	938
Bathyaustriella_thionpta_MacauleyCone_Thiohalomonadales_L183.fa	GCF_016097415.1_ASM1609741v1_genomic.fa	77.6724	276	938
Bathyaustriella_thionpta_MacauleyCone_Thiohalomonadales_L183.fa	Taylorina_sp_SalomonSea_Thiohalomonodales_L037.fa	77.3081	253	938
Bathyaustriella_thionpta_MacauleyCone_Thiohalomonadales_L183.fa	alviniconcha_Y1_6666666.293769.contigs.fa	77.2869	160	938
GCA_000245015.1_ASM24501v1_genomic.fa	GCA_000245015.1_ASM24501v1_genomic.fa	100	1419	1420
GCA_000260985.3_ASM26098v3_genomic.fa	GCA_000260985.3_ASM26098v3_genomic.fa	100	1045	1045
GCA_000583135.1_work_bench_6.5_assembly_of_Candidatus_Thioalkalivibrio_spongium_HK1_genomic.fa	GCA_000583135.1_work_bench_6.5_assembly_of_Candidatus_Thioalkalivibrio_spongium_HK1_genomic.fa	100	1089	1095
GCA_000583135.1_work_bench_6.5_assembly_of_Candidatus_Thioalkalivibrio_spongium_HK1_genomic.fa	GCA_001750655.1_ASM175065v1_genomic.fa	85.8205	906	1095
GCA_001447805.1_ASM144780v1_genomic.fa	GCA_001447805.1_ASM144780v1_genomic.fa	100	1252	1253
GCA_001750655.1_ASM175065v1_genomic.fa	GCA_001750655.1_ASM175065v1_genomic.fa	100	1245	1316
GCA_001750655.1_ASM175065v1_genomic.fa	GCA_000583135.1_work_bench_6.5_assembly_of_Candidatus_Thioalkalivibrio_spongium_HK1_genomic.fa	85.673	912	1316
GCA_002007425.1_USCg1.0_genomic.fa	GCA_002007425.1_USCg1.0_genomic.fa	100	855	866
GCA_002356115.1_ASM235611v1_genomic.fa	GCA_002356115.1_ASM235611v1_genomic.fa	100	672	672
GCA_002401775.1_ASM240177v1_genomic.fa	GCA_002401775.1_ASM240177v1_genomic.fa	100	2027	2133
GCA_900102855.1_IMG-taxon_2593339163_annotated_assembly_genomic.fa	GCA_900102855.1_IMG-taxon_2593339163_annotated_assembly_genomic.fa	100	1170	1173
GCF_016097415.1_ASM1609741v1_genomic.fa	GCF_016097415.1_ASM1609741v1_genomic.fa	99.999	1617	1631
GCF_016097415.1_ASM1609741v1_genomic.fa	Lucinoma_atalantae_CapeVerde_THIO_L138.fa	78.1412	175	1631
GCF_016097415.1_ASM1609741v1_genomic.fa	Lucinoma_myriamae_Angola_Thiohalomonadales_L132.fa	78.1221	253	1631
GCF_016097415.1_ASM1609741v1_genomic.fa	Lucinoma_myriamae_Angola_Thiohalomonadales_L130.fa	78.0934	244	1631
GCF_016097415.1_ASM1609741v1_genomic.fa	Lucinoma_myriamae_Angola_Thiohalomonadales_L131.fa	78.0838	246	1631
GCF_016097415.1_ASM1609741v1_genomic.fa	Bathyaustriella_thionpta_MacauleyCone_Thiohalomonadales_L182.fa	77.8775	284	1631
GCF_016097415.1_ASM1609741v1_genomic.fa	Bathyaustriella_thionpta_MacauleyCone_Thiohalomonadales_L183.fa	77.87	285	1631
GCF_016097415.1_ASM1609741v1_genomic.fa	Bathyaustriella_thionpta_MacauleyCone_Thiohalomonadales_L181.fa	77.8592	287	1631
GCF_016097415.1_ASM1609741v1_genomic.fa	Bathyaustriella_thionpta_MacauleyCone_Thiohalomonadales_L180.fa	77.8533	282	1631
GCF_016097415.1_ASM1609741v1_genomic.fa	Bathyaustriella_thionpta_MacauleyCone_Thiohalomonadales_L179.fa	77.85	259	1631
GCF_016097415.1_ASM1609741v1_genomic.fa	alviniconcha_Y1_6666666.293769.contigs.fa	77.1741	134	1631
Lucinoma_atalantae_CapeVerde_THIO_L138.fa	Lucinoma_atalantae_CapeVerde_THIO_L138.fa	100	390	405
Lucinoma_atalantae_CapeVerde_THIO_L138.fa	Lucinoma_myriamae_Angola_Thiohalomonadales_L130.fa	89.8777	328	405
Lucinoma_atalantae_CapeVerde_THIO_L138.fa	Lucinoma_myriamae_Angola_Thiohalomonadales_L132.fa	89.8132	332	405
Lucinoma_atalantae_CapeVerde_THIO_L138.fa	Lucinoma_myriamae_Angola_Thiohalomonadales_L131.fa	89.8103	333	405
Lucinoma_atalantae_CapeVerde_THIO_L138.fa	Bathyaustriella_thionpta_MacauleyCone_Thiohalomonadales_L181.fa	82.4429	326	405
Lucinoma_atalantae_CapeVerde_THIO_L138.fa	Bathyaustriella_thionpta_MacauleyCone_Thiohalomonadales_L182.fa	82.4361	325	405
Lucinoma_atalantae_CapeVerde_THIO_L138.fa	Bathyaustriella_thionpta_MacauleyCone_Thiohalomonadales_L183.fa	82.4124	323	405
Lucinoma_atalantae_CapeVerde_THIO_L138.fa	Bathyaustriella_thionpta_MacauleyCone_Thiohalomonadales_L180.fa	82.3508	322	405
Lucinoma_atalantae_CapeVerde_THIO_L138.fa	Bathyaustriella_thionpta_MacauleyCone_Thiohalomonadales_L179.fa	82.2535	303	405
Lucinoma_atalantae_CapeVerde_THIO_L138.fa	GCF_016097415.1_ASM1609741v1_genomic.fa	78.0697	161	405
Lucinoma_atalantae_CapeVerde_THIO_L138.fa	Taylorina_sp_SalomonSea_Thiohalomonodales_L037.fa	77.9601	145	405
Lucinoma_atalantae_CapeVerde_THIO_L138.fa	alviniconcha_Y1_6666666.293769.contigs.fa	77.6153	100	405
Lucinoma_myriamae_Angola_Thiohalomonadales_L130.fa	Lucinoma_myriamae_Angola_Thiohalomonadales_L130.fa	100	632	644
Lucinoma_myriamae_Angola_Thiohalomonadales_L130.fa	Lucinoma_myriamae_Angola_Thiohalomonadales_L131.fa	99.8354	606	644
Lucinoma_myriamae_Angola_Thiohalomonadales_L130.fa	Lucinoma_myriamae_Angola_Thiohalomonadales_L132.fa	99.788	594	644
Lucinoma_myriamae_Angola_Thiohalomonadales_L130.fa	Lucinoma_atalantae_CapeVerde_THIO_L138.fa	89.5252	322	644
Lucinoma_myriamae_Angola_Thiohalomonadales_L130.fa	Bathyaustriella_thionpta_MacauleyCone_Thiohalomonadales_L182.fa	82.5778	482	644
Lucinoma_myriamae_Angola_Thiohalomonadales_L130.fa	Bathyaustriella_thionpta_MacauleyCone_Thiohalomonadales_L181.fa	82.5398	481	644
Lucinoma_myriamae_Angola_Thiohalomonadales_L130.fa	Bathyaustriella_thionpta_MacauleyCone_Thiohalomonadales_L179.fa	82.5362	439	644
Lucinoma_myriamae_Angola_Thiohalomonadales_L130.fa	Bathyaustriella_thionpta_MacauleyCone_Thiohalomonadales_L180.fa	82.5331	470	644
Lucinoma_myriamae_Angola_Thiohalomonadales_L130.fa	Bathyaustriella_thionpta_MacauleyCone_Thiohalomonadales_L183.fa	82.5154	480	644
Lucinoma_myriamae_Angola_Thiohalomonadales_L130.fa	GCF_016097415.1_ASM1609741v1_genomic.fa	78.1646	221	644
Lucinoma_myriamae_Angola_Thiohalomonadales_L130.fa	Taylorina_sp_SalomonSea_Thiohalomonodales_L037.fa	77.8376	212	644
Lucinoma_myriamae_Angola_Thiohalomonadales_L130.fa	alviniconcha_Y1_6666666.293769.contigs.fa	77.6017	131	644
Lucinoma_myriamae_Angola_Thiohalomonadales_L131.fa	Lucinoma_myriamae_Angola_Thiohalomonadales_L131.fa	100	718	731
Lucinoma_myriamae_Angola_Thiohalomonadales_L131.fa	Lucinoma_myriamae_Angola_Thiohalomonadales_L132.fa	99.8445	628	731
Lucinoma_myriamae_Angola_Thiohalomonadales_L131.fa	Lucinoma_myriamae_Angola_Thiohalomonadales_L130.fa	99.8148	617	731
Lucinoma_myriamae_Angola_Thiohalomonadales_L131.fa	Lucinoma_atalantae_CapeVerde_THIO_L138.fa	89.4092	327	731
Lucinoma_myriamae_Angola_Thiohalomonadales_L131.fa	Bathyaustriella_thionpta_MacauleyCone_Thiohalomonadales_L181.fa	82.6417	489	731
Lucinoma_myriamae_Angola_Thiohalomonadales_L131.fa	Bathyaustriella_thionpta_MacauleyCone_Thiohalomonadales_L183.fa	82.6274	487	731
Lucinoma_myriamae_Angola_Thiohalomonadales_L131.fa	Bathyaustriella_thionpta_MacauleyCone_Thiohalomonadales_L180.fa	82.6146	474	731
Lucinoma_myriamae_Angola_Thiohalomonadales_L131.fa	Bathyaustriella_thionpta_MacauleyCone_Thiohalomonadales_L182.fa	82.5876	486	731
Lucinoma_myriamae_Angola_Thiohalomonadales_L131.fa	Bathyaustriella_thionpta_MacauleyCone_Thiohalomonadales_L179.fa	82.5617	449	731
Lucinoma_myriamae_Angola_Thiohalomonadales_L131.fa	GCF_016097415.1_ASM1609741v1_genomic.fa	78.1849	226	731
Lucinoma_myriamae_Angola_Thiohalomonadales_L131.fa	Taylorina_sp_SalomonSea_Thiohalomonodales_L037.fa	78.0067	218	731
Lucinoma_myriamae_Angola_Thiohalomonadales_L131.fa	alviniconcha_Y1_6666666.293769.contigs.fa	77.2464	138	731
Lucinoma_myriamae_Angola_Thiohalomonadales_L132.fa	Lucinoma_myriamae_Angola_Thiohalomonadales_L132.fa	100	679	693
Lucinoma_myriamae_Angola_Thiohalomonadales_L132.fa	Lucinoma_myriamae_Angola_Thiohalomonadales_L131.fa	99.8542	629	693
Lucinoma_myriamae_Angola_Thiohalomonadales_L132.fa	Lucinoma_myriamae_Angola_Thiohalomonadales_L130.fa	99.836	601	693
Lucinoma_myriamae_Angola_Thiohalomonadales_L132.fa	Lucinoma_atalantae_CapeVerde_THIO_L138.fa	89.5526	333	693
Lucinoma_myriamae_Angola_Thiohalomonadales_L132.fa	Bathyaustriella_thionpta_MacauleyCone_Thiohalomonadales_L179.fa	82.762	445	693
Lucinoma_myriamae_Angola_Thiohalomonadales_L132.fa	Bathyaustriella_thionpta_MacauleyCone_Thiohalomonadales_L180.fa	82.7188	475	693
Lucinoma_myriamae_Angola_Thiohalomonadales_L132.fa	Bathyaustriella_thionpta_MacauleyCone_Thiohalomonadales_L181.fa	82.6897	493	693
Lucinoma_myriamae_Angola_Thiohalomonadales_L132.fa	Bathyaustriella_thionpta_MacauleyCone_Thiohalomonadales_L182.fa	82.6886	486	693
Lucinoma_myriamae_Angola_Thiohalomonadales_L132.fa	Bathyaustriella_thionpta_MacauleyCone_Thiohalomonadales_L183.fa	82.6864	488	693
Lucinoma_myriamae_Angola_Thiohalomonadales_L132.fa	GCF_016097415.1_ASM1609741v1_genomic.fa	78.1037	248	693
Lucinoma_myriamae_Angola_Thiohalomonadales_L132.fa	Taylorina_sp_SalomonSea_Thiohalomonodales_L037.fa	77.7239	223	693
Lucinoma_myriamae_Angola_Thiohalomonadales_L132.fa	alviniconcha_Y1_6666666.293769.contigs.fa	77.5489	142	693
Taylorina_sp_SalomonSea_Thiohalomonodales_L037.fa	Taylorina_sp_SalomonSea_Thiohalomonodales_L037.fa	100	1442	1446
Taylorina_sp_SalomonSea_Thiohalomonodales_L037.fa	Lucinoma_myriamae_Angola_Thiohalomonadales_L130.fa	77.7397	232	1446
Taylorina_sp_SalomonSea_Thiohalomonodales_L037.fa	Lucinoma_myriamae_Angola_Thiohalomonadales_L131.fa	77.7315	237	1446
Taylorina_sp_SalomonSea_Thiohalomonodales_L037.fa	Lucinoma_myriamae_Angola_Thiohalomonadales_L132.fa	77.6589	239	1446
Taylorina_sp_SalomonSea_Thiohalomonodales_L037.fa	Lucinoma_atalantae_CapeVerde_THIO_L138.fa	77.546	158	1446
Taylorina_sp_SalomonSea_Thiohalomonodales_L037.fa	Bathyaustriella_thionpta_MacauleyCone_Thiohalomonadales_L182.fa	77.4681	242	1446
Taylorina_sp_SalomonSea_Thiohalomonodales_L037.fa	Bathyaustriella_thionpta_MacauleyCone_Thiohalomonadales_L183.fa	77.446	243	1446
Taylorina_sp_SalomonSea_Thiohalomonodales_L037.fa	Bathyaustriella_thionpta_MacauleyCone_Thiohalomonadales_L181.fa	77.4438	241	1446
Taylorina_sp_SalomonSea_Thiohalomonodales_L037.fa	Bathyaustriella_thionpta_MacauleyCone_Thiohalomonadales_L180.fa	77.4393	238	1446
Taylorina_sp_SalomonSea_Thiohalomonodales_L037.fa	Bathyaustriella_thionpta_MacauleyCone_Thiohalomonadales_L179.fa	77.3837	225	1446
