# Supplementary material for: Gene loss and symbiont switching during adaptation to the deep sea in a globally distributed symbiosis
Source: ISME J. 2023 Jan 13;17(3):453–66. doi: 10.1038/s41396-022-01355-z (PMC9938160; doi:10.1038/s41396-022-01355-z)
Supplement: Supplementary file 6 — Supplementary Dataset_S4 [file 41396_2022_1355_MOESM6_ESM.xlsx]

## Sheet: Datset_S4_Thiohalo_gANI
GENOME1	GENOME2	ANI(1->2)	ANI(2->1)	AF(1->2)	AF(2->1)
alviniconcha_Y1_6666666.293769.contigs_genes.fa	Bathyaustriella_thionpta_MacauleyCone_Thiohalomonadales_L179_genes.fa	74.64	74.62	0.41	0.37
alviniconcha_Y1_6666666.293769.contigs_genes.fa	Bathyaustriella_thionpta_MacauleyCone_Thiohalomonadales_L180_genes.fa	74.62	74.6	0.42	0.38
alviniconcha_Y1_6666666.293769.contigs_genes.fa	Bathyaustriella_thionpta_MacauleyCone_Thiohalomonadales_L181_genes.fa	74.67	74.65	0.42	0.39
alviniconcha_Y1_6666666.293769.contigs_genes.fa	Bathyaustriella_thionpta_MacauleyCone_Thiohalomonadales_L182_genes.fa	74.63	74.62	0.42	0.38
alviniconcha_Y1_6666666.293769.contigs_genes.fa	Bathyaustriella_thionpta_MacauleyCone_Thiohalomonadales_L183_genes.fa	74.62	74.6	0.42	0.39
alviniconcha_Y1_6666666.293769.contigs_genes.fa	GCA_000245015.1_ASM24501v1_genomic_genes.fa	67.41	67.43	0.08	0.06
alviniconcha_Y1_6666666.293769.contigs_genes.fa	GCA_000260985.3_ASM26098v3_genomic_genes.fa	68.29	68.29	0.13	0.13
alviniconcha_Y1_6666666.293769.contigs_genes.fa	GCA_000583135.1_work_bench_6.5_assembly_of_Candidatus_Thioalkalivibrio_spongium_HK1_genomic_genes.fa	65.62	65.72	0.02	0.02
alviniconcha_Y1_6666666.293769.contigs_genes.fa	GCA_001447805.1_ASM144780v1_genomic_genes.fa	68.47	68.44	0.11	0.09
alviniconcha_Y1_6666666.293769.contigs_genes.fa	GCA_001750655.1_ASM175065v1_genomic_genes.fa	65.89	65.91	0.02	0.02
alviniconcha_Y1_6666666.293769.contigs_genes.fa	GCA_002007425.1_USCg1.0_genomic_genes.fa	65.87	65.87	0.03	0.03
alviniconcha_Y1_6666666.293769.contigs_genes.fa	GCA_002356115.1_ASM235611v1_genomic_genes.fa	67.27	67.26	0.07	0.11
alviniconcha_Y1_6666666.293769.contigs_genes.fa	GCA_002401775.1_ASM240177v1_genomic_genes.fa	68.95	68.95	0.11	0.06
alviniconcha_Y1_6666666.293769.contigs_genes.fa	GCA_900102855.1_IMG-taxon_2593339163_annotated_assembly_genomic_genes.fa	67.82	67.84	0.12	0.11
alviniconcha_Y1_6666666.293769.contigs_genes.fa	GCF_016097415.1_ASM1609741v1_genomic_genes.fa	74.25	74.25	0.41	0.28
alviniconcha_Y1_6666666.293769.contigs_genes.fa	Lucinoma_atalantae_CapeVerde_THIO_L138_genes.fa	74.88	74.87	0.32	0.56
alviniconcha_Y1_6666666.293769.contigs_genes.fa	Lucinoma_myriamae_Angola_Thiohalomonadales_L130_genes.fa	74.72	74.71	0.39	0.48
alviniconcha_Y1_6666666.293769.contigs_genes.fa	Lucinoma_myriamae_Angola_Thiohalomonadales_L131_genes.fa	74.7	74.69	0.4	0.41
alviniconcha_Y1_6666666.293769.contigs_genes.fa	Lucinoma_myriamae_Angola_Thiohalomonadales_L132_genes.fa	74.72	74.72	0.4	0.45
alviniconcha_Y1_6666666.293769.contigs_genes.fa	Taylorina_sp_SalomonSea_Thiohalomonodales_L037_genes.fa	74.03	74.01	0.39	0.28
Bathyaustriella_thionpta_MacauleyCone_Thiohalomonadales_L179_genes.fa	alviniconcha_Y1_6666666.293769.contigs_genes.fa	74.62	74.64	0.37	0.41
Bathyaustriella_thionpta_MacauleyCone_Thiohalomonadales_L179_genes.fa	Bathyaustriella_thionpta_MacauleyCone_Thiohalomonadales_L180_genes.fa	99.99	99.99	0.96	0.95
Bathyaustriella_thionpta_MacauleyCone_Thiohalomonadales_L179_genes.fa	Bathyaustriella_thionpta_MacauleyCone_Thiohalomonadales_L181_genes.fa	99.99	99.99	0.92	0.95
Bathyaustriella_thionpta_MacauleyCone_Thiohalomonadales_L179_genes.fa	Bathyaustriella_thionpta_MacauleyCone_Thiohalomonadales_L182_genes.fa	99.99	99.99	0.96	0.95
Bathyaustriella_thionpta_MacauleyCone_Thiohalomonadales_L179_genes.fa	Bathyaustriella_thionpta_MacauleyCone_Thiohalomonadales_L183_genes.fa	99.99	99.99	0.95	0.95
Bathyaustriella_thionpta_MacauleyCone_Thiohalomonadales_L179_genes.fa	GCA_000245015.1_ASM24501v1_genomic_genes.fa	68.02	68.01	0.09	0.07
Bathyaustriella_thionpta_MacauleyCone_Thiohalomonadales_L179_genes.fa	GCA_000260985.3_ASM26098v3_genomic_genes.fa	68.44	68.43	0.12	0.13
Bathyaustriella_thionpta_MacauleyCone_Thiohalomonadales_L179_genes.fa	GCA_000583135.1_work_bench_6.5_assembly_of_Candidatus_Thioalkalivibrio_spongium_HK1_genomic_genes.fa	65.06	65.06	0.01	0.01
Bathyaustriella_thionpta_MacauleyCone_Thiohalomonadales_L179_genes.fa	GCA_001447805.1_ASM144780v1_genomic_genes.fa	67.31	67.32	0.05	0.04
Bathyaustriella_thionpta_MacauleyCone_Thiohalomonadales_L179_genes.fa	GCA_001750655.1_ASM175065v1_genomic_genes.fa	65.84	65.84	0.01	0
Bathyaustriella_thionpta_MacauleyCone_Thiohalomonadales_L179_genes.fa	GCA_002007425.1_USCg1.0_genomic_genes.fa	64.66	64.66	0.01	0.01
Bathyaustriella_thionpta_MacauleyCone_Thiohalomonadales_L179_genes.fa	GCA_002356115.1_ASM235611v1_genomic_genes.fa	67.33	67.33	0.07	0.12
Bathyaustriella_thionpta_MacauleyCone_Thiohalomonadales_L179_genes.fa	GCA_002401775.1_ASM240177v1_genomic_genes.fa	68.46	68.46	0.1	0.06
Bathyaustriella_thionpta_MacauleyCone_Thiohalomonadales_L179_genes.fa	GCA_900102855.1_IMG-taxon_2593339163_annotated_assembly_genomic_genes.fa	66.95	66.95	0.05	0.05
Bathyaustriella_thionpta_MacauleyCone_Thiohalomonadales_L179_genes.fa	GCF_016097415.1_ASM1609741v1_genomic_genes.fa	76.11	76.1	0.49	0.37
Bathyaustriella_thionpta_MacauleyCone_Thiohalomonadales_L179_genes.fa	Lucinoma_atalantae_CapeVerde_THIO_L138_genes.fa	83.53	83.53	0.41	0.79
Bathyaustriella_thionpta_MacauleyCone_Thiohalomonadales_L179_genes.fa	Lucinoma_myriamae_Angola_Thiohalomonadales_L130_genes.fa	83.59	83.6	0.56	0.74
Bathyaustriella_thionpta_MacauleyCone_Thiohalomonadales_L179_genes.fa	Lucinoma_myriamae_Angola_Thiohalomonadales_L131_genes.fa	83.53	83.54	0.57	0.65
Bathyaustriella_thionpta_MacauleyCone_Thiohalomonadales_L179_genes.fa	Lucinoma_myriamae_Angola_Thiohalomonadales_L132_genes.fa	83.57	83.58	0.57	0.7
Bathyaustriella_thionpta_MacauleyCone_Thiohalomonadales_L179_genes.fa	Taylorina_sp_SalomonSea_Thiohalomonodales_L037_genes.fa	75.52	75.52	0.49	0.38
Bathyaustriella_thionpta_MacauleyCone_Thiohalomonadales_L180_genes.fa	alviniconcha_Y1_6666666.293769.contigs_genes.fa	74.6	74.62	0.38	0.42
Bathyaustriella_thionpta_MacauleyCone_Thiohalomonadales_L180_genes.fa	Bathyaustriella_thionpta_MacauleyCone_Thiohalomonadales_L179_genes.fa	99.99	99.99	0.95	0.96
Bathyaustriella_thionpta_MacauleyCone_Thiohalomonadales_L180_genes.fa	Bathyaustriella_thionpta_MacauleyCone_Thiohalomonadales_L181_genes.fa	99.98	99.98	0.94	0.97
Bathyaustriella_thionpta_MacauleyCone_Thiohalomonadales_L180_genes.fa	Bathyaustriella_thionpta_MacauleyCone_Thiohalomonadales_L182_genes.fa	100	100	0.98	0.97
Bathyaustriella_thionpta_MacauleyCone_Thiohalomonadales_L180_genes.fa	Bathyaustriella_thionpta_MacauleyCone_Thiohalomonadales_L183_genes.fa	100	100	0.97	0.98
Bathyaustriella_thionpta_MacauleyCone_Thiohalomonadales_L180_genes.fa	GCA_000245015.1_ASM24501v1_genomic_genes.fa	67.97	67.96	0.09	0.08
Bathyaustriella_thionpta_MacauleyCone_Thiohalomonadales_L180_genes.fa	GCA_000260985.3_ASM26098v3_genomic_genes.fa	68.44	68.44	0.12	0.13
Bathyaustriella_thionpta_MacauleyCone_Thiohalomonadales_L180_genes.fa	GCA_000583135.1_work_bench_6.5_assembly_of_Candidatus_Thioalkalivibrio_spongium_HK1_genomic_genes.fa	65.11	65.11	0.01	0.01
Bathyaustriella_thionpta_MacauleyCone_Thiohalomonadales_L180_genes.fa	GCA_001447805.1_ASM144780v1_genomic_genes.fa	67.28	67.29	0.05	0.04
Bathyaustriella_thionpta_MacauleyCone_Thiohalomonadales_L180_genes.fa	GCA_001750655.1_ASM175065v1_genomic_genes.fa	65.85	65.85	0.01	0.01
Bathyaustriella_thionpta_MacauleyCone_Thiohalomonadales_L180_genes.fa	GCA_002007425.1_USCg1.0_genomic_genes.fa	64.78	64.78	0.01	0.01
Bathyaustriella_thionpta_MacauleyCone_Thiohalomonadales_L180_genes.fa	GCA_002356115.1_ASM235611v1_genomic_genes.fa	67.34	67.33	0.07	0.12
Bathyaustriella_thionpta_MacauleyCone_Thiohalomonadales_L180_genes.fa	GCA_002401775.1_ASM240177v1_genomic_genes.fa	68.45	68.45	0.1	0.06
Bathyaustriella_thionpta_MacauleyCone_Thiohalomonadales_L180_genes.fa	GCA_900102855.1_IMG-taxon_2593339163_annotated_assembly_genomic_genes.fa	66.87	66.87	0.05	0.05
Bathyaustriella_thionpta_MacauleyCone_Thiohalomonadales_L180_genes.fa	GCF_016097415.1_ASM1609741v1_genomic_genes.fa	76.11	76.11	0.5	0.38
Bathyaustriella_thionpta_MacauleyCone_Thiohalomonadales_L180_genes.fa	Lucinoma_atalantae_CapeVerde_THIO_L138_genes.fa	83.53	83.53	0.42	0.8
Bathyaustriella_thionpta_MacauleyCone_Thiohalomonadales_L180_genes.fa	Lucinoma_myriamae_Angola_Thiohalomonadales_L130_genes.fa	83.61	83.62	0.56	0.75
Bathyaustriella_thionpta_MacauleyCone_Thiohalomonadales_L180_genes.fa	Lucinoma_myriamae_Angola_Thiohalomonadales_L131_genes.fa	83.55	83.56	0.58	0.66
Bathyaustriella_thionpta_MacauleyCone_Thiohalomonadales_L180_genes.fa	Lucinoma_myriamae_Angola_Thiohalomonadales_L132_genes.fa	83.59	83.59	0.58	0.72
Bathyaustriella_thionpta_MacauleyCone_Thiohalomonadales_L180_genes.fa	Taylorina_sp_SalomonSea_Thiohalomonodales_L037_genes.fa	75.54	75.53	0.49	0.38
Bathyaustriella_thionpta_MacauleyCone_Thiohalomonadales_L181_genes.fa	alviniconcha_Y1_6666666.293769.contigs_genes.fa	74.65	74.67	0.39	0.42
Bathyaustriella_thionpta_MacauleyCone_Thiohalomonadales_L181_genes.fa	Bathyaustriella_thionpta_MacauleyCone_Thiohalomonadales_L179_genes.fa	99.99	99.99	0.96	0.92
Bathyaustriella_thionpta_MacauleyCone_Thiohalomonadales_L181_genes.fa	Bathyaustriella_thionpta_MacauleyCone_Thiohalomonadales_L180_genes.fa	99.98	99.98	0.97	0.94
Bathyaustriella_thionpta_MacauleyCone_Thiohalomonadales_L181_genes.fa	Bathyaustriella_thionpta_MacauleyCone_Thiohalomonadales_L182_genes.fa	99.99	99.99	0.98	0.94
Bathyaustriella_thionpta_MacauleyCone_Thiohalomonadales_L181_genes.fa	Bathyaustriella_thionpta_MacauleyCone_Thiohalomonadales_L183_genes.fa	100	100	0.98	0.95
Bathyaustriella_thionpta_MacauleyCone_Thiohalomonadales_L181_genes.fa	GCA_000245015.1_ASM24501v1_genomic_genes.fa	67.97	67.96	0.09	0.08
Bathyaustriella_thionpta_MacauleyCone_Thiohalomonadales_L181_genes.fa	GCA_000260985.3_ASM26098v3_genomic_genes.fa	68.45	68.44	0.12	0.13
Bathyaustriella_thionpta_MacauleyCone_Thiohalomonadales_L181_genes.fa	GCA_000583135.1_work_bench_6.5_assembly_of_Candidatus_Thioalkalivibrio_spongium_HK1_genomic_genes.fa	65	65	0.01	0.01
Bathyaustriella_thionpta_MacauleyCone_Thiohalomonadales_L181_genes.fa	GCA_001447805.1_ASM144780v1_genomic_genes.fa	67.22	67.23	0.05	0.04
Bathyaustriella_thionpta_MacauleyCone_Thiohalomonadales_L181_genes.fa	GCA_001750655.1_ASM175065v1_genomic_genes.fa	65.85	65.85	0.01	0.01
Bathyaustriella_thionpta_MacauleyCone_Thiohalomonadales_L181_genes.fa	GCA_002007425.1_USCg1.0_genomic_genes.fa	64.66	64.66	0.01	0.01
Bathyaustriella_thionpta_MacauleyCone_Thiohalomonadales_L181_genes.fa	GCA_002356115.1_ASM235611v1_genomic_genes.fa	67.35	67.35	0.07	0.12
Bathyaustriella_thionpta_MacauleyCone_Thiohalomonadales_L181_genes.fa	GCA_002401775.1_ASM240177v1_genomic_genes.fa	68.45	68.44	0.11	0.06
Bathyaustriella_thionpta_MacauleyCone_Thiohalomonadales_L181_genes.fa	GCA_900102855.1_IMG-taxon_2593339163_annotated_assembly_genomic_genes.fa	66.92	66.92	0.05	0.05
Bathyaustriella_thionpta_MacauleyCone_Thiohalomonadales_L181_genes.fa	GCF_016097415.1_ASM1609741v1_genomic_genes.fa	76.13	76.12	0.52	0.38
Bathyaustriella_thionpta_MacauleyCone_Thiohalomonadales_L181_genes.fa	Lucinoma_atalantae_CapeVerde_THIO_L138_genes.fa	83.53	83.53	0.44	0.81
Bathyaustriella_thionpta_MacauleyCone_Thiohalomonadales_L181_genes.fa	Lucinoma_myriamae_Angola_Thiohalomonadales_L130_genes.fa	83.63	83.63	0.58	0.75
Bathyaustriella_thionpta_MacauleyCone_Thiohalomonadales_L181_genes.fa	Lucinoma_myriamae_Angola_Thiohalomonadales_L131_genes.fa	83.58	83.59	0.6	0.66
Bathyaustriella_thionpta_MacauleyCone_Thiohalomonadales_L181_genes.fa	Lucinoma_myriamae_Angola_Thiohalomonadales_L132_genes.fa	83.6	83.61	0.6	0.71
Bathyaustriella_thionpta_MacauleyCone_Thiohalomonadales_L181_genes.fa	Taylorina_sp_SalomonSea_Thiohalomonodales_L037_genes.fa	75.56	75.56	0.5	0.38
Bathyaustriella_thionpta_MacauleyCone_Thiohalomonadales_L182_genes.fa	alviniconcha_Y1_6666666.293769.contigs_genes.fa	74.62	74.63	0.38	0.42
Bathyaustriella_thionpta_MacauleyCone_Thiohalomonadales_L182_genes.fa	Bathyaustriella_thionpta_MacauleyCone_Thiohalomonadales_L179_genes.fa	99.99	99.99	0.95	0.96
Bathyaustriella_thionpta_MacauleyCone_Thiohalomonadales_L182_genes.fa	Bathyaustriella_thionpta_MacauleyCone_Thiohalomonadales_L180_genes.fa	100	100	0.98	0.98
Bathyaustriella_thionpta_MacauleyCone_Thiohalomonadales_L182_genes.fa	Bathyaustriella_thionpta_MacauleyCone_Thiohalomonadales_L181_genes.fa	99.99	99.99	0.94	0.98
Bathyaustriella_thionpta_MacauleyCone_Thiohalomonadales_L182_genes.fa	Bathyaustriella_thionpta_MacauleyCone_Thiohalomonadales_L183_genes.fa	100	100	0.97	0.98
Bathyaustriella_thionpta_MacauleyCone_Thiohalomonadales_L182_genes.fa	GCA_000245015.1_ASM24501v1_genomic_genes.fa	67.97	67.96	0.09	0.08
Bathyaustriella_thionpta_MacauleyCone_Thiohalomonadales_L182_genes.fa	GCA_000260985.3_ASM26098v3_genomic_genes.fa	68.43	68.42	0.12	0.13
Bathyaustriella_thionpta_MacauleyCone_Thiohalomonadales_L182_genes.fa	GCA_000583135.1_work_bench_6.5_assembly_of_Candidatus_Thioalkalivibrio_spongium_HK1_genomic_genes.fa	65	65	0.01	0.01
Bathyaustriella_thionpta_MacauleyCone_Thiohalomonadales_L182_genes.fa	GCA_001447805.1_ASM144780v1_genomic_genes.fa	67.25	67.27	0.05	0.04
Bathyaustriella_thionpta_MacauleyCone_Thiohalomonadales_L182_genes.fa	GCA_001750655.1_ASM175065v1_genomic_genes.fa	65.85	65.85	0.01	0.01
Bathyaustriella_thionpta_MacauleyCone_Thiohalomonadales_L182_genes.fa	GCA_002007425.1_USCg1.0_genomic_genes.fa	64.66	64.66	0.01	0.01
Bathyaustriella_thionpta_MacauleyCone_Thiohalomonadales_L182_genes.fa	GCA_002356115.1_ASM235611v1_genomic_genes.fa	67.33	67.32	0.07	0.12
Bathyaustriella_thionpta_MacauleyCone_Thiohalomonadales_L182_genes.fa	GCA_002401775.1_ASM240177v1_genomic_genes.fa	68.41	68.41	0.1	0.06
Bathyaustriella_thionpta_MacauleyCone_Thiohalomonadales_L182_genes.fa	GCA_900102855.1_IMG-taxon_2593339163_annotated_assembly_genomic_genes.fa	66.83	66.83	0.05	0.05
Bathyaustriella_thionpta_MacauleyCone_Thiohalomonadales_L182_genes.fa	GCF_016097415.1_ASM1609741v1_genomic_genes.fa	76.13	76.12	0.5	0.38
Bathyaustriella_thionpta_MacauleyCone_Thiohalomonadales_L182_genes.fa	Lucinoma_atalantae_CapeVerde_THIO_L138_genes.fa	83.51	83.52	0.42	0.81
Bathyaustriella_thionpta_MacauleyCone_Thiohalomonadales_L182_genes.fa	Lucinoma_myriamae_Angola_Thiohalomonadales_L130_genes.fa	83.62	83.63	0.56	0.76
Bathyaustriella_thionpta_MacauleyCone_Thiohalomonadales_L182_genes.fa	Lucinoma_myriamae_Angola_Thiohalomonadales_L131_genes.fa	83.56	83.56	0.58	0.66
Bathyaustriella_thionpta_MacauleyCone_Thiohalomonadales_L182_genes.fa	Lucinoma_myriamae_Angola_Thiohalomonadales_L132_genes.fa	83.6	83.61	0.58	0.72
Bathyaustriella_thionpta_MacauleyCone_Thiohalomonadales_L182_genes.fa	Taylorina_sp_SalomonSea_Thiohalomonodales_L037_genes.fa	75.52	75.52	0.49	0.39
Bathyaustriella_thionpta_MacauleyCone_Thiohalomonadales_L183_genes.fa	alviniconcha_Y1_6666666.293769.contigs_genes.fa	74.6	74.62	0.39	0.42
Bathyaustriella_thionpta_MacauleyCone_Thiohalomonadales_L183_genes.fa	Bathyaustriella_thionpta_MacauleyCone_Thiohalomonadales_L179_genes.fa	99.99	99.99	0.95	0.95
Bathyaustriella_thionpta_MacauleyCone_Thiohalomonadales_L183_genes.fa	Bathyaustriella_thionpta_MacauleyCone_Thiohalomonadales_L180_genes.fa	100	100	0.98	0.97
Bathyaustriella_thionpta_MacauleyCone_Thiohalomonadales_L183_genes.fa	Bathyaustriella_thionpta_MacauleyCone_Thiohalomonadales_L181_genes.fa	100	100	0.95	0.98
Bathyaustriella_thionpta_MacauleyCone_Thiohalomonadales_L183_genes.fa	Bathyaustriella_thionpta_MacauleyCone_Thiohalomonadales_L182_genes.fa	100	100	0.98	0.97
Bathyaustriella_thionpta_MacauleyCone_Thiohalomonadales_L183_genes.fa	GCA_000245015.1_ASM24501v1_genomic_genes.fa	67.94	67.93	0.09	0.08
Bathyaustriella_thionpta_MacauleyCone_Thiohalomonadales_L183_genes.fa	GCA_000260985.3_ASM26098v3_genomic_genes.fa	68.43	68.42	0.12	0.13
Bathyaustriella_thionpta_MacauleyCone_Thiohalomonadales_L183_genes.fa	GCA_000583135.1_work_bench_6.5_assembly_of_Candidatus_Thioalkalivibrio_spongium_HK1_genomic_genes.fa	65	65	0.01	0.01
Bathyaustriella_thionpta_MacauleyCone_Thiohalomonadales_L183_genes.fa	GCA_001447805.1_ASM144780v1_genomic_genes.fa	67.26	67.27	0.05	0.04
Bathyaustriella_thionpta_MacauleyCone_Thiohalomonadales_L183_genes.fa	GCA_001750655.1_ASM175065v1_genomic_genes.fa	65.85	65.85	0.01	0.01
Bathyaustriella_thionpta_MacauleyCone_Thiohalomonadales_L183_genes.fa	GCA_002007425.1_USCg1.0_genomic_genes.fa	64.66	64.66	0.01	0.01
Bathyaustriella_thionpta_MacauleyCone_Thiohalomonadales_L183_genes.fa	GCA_002356115.1_ASM235611v1_genomic_genes.fa	67.33	67.32	0.07	0.12
Bathyaustriella_thionpta_MacauleyCone_Thiohalomonadales_L183_genes.fa	GCA_002401775.1_ASM240177v1_genomic_genes.fa	68.44	68.43	0.1	0.06
Bathyaustriella_thionpta_MacauleyCone_Thiohalomonadales_L183_genes.fa	GCA_900102855.1_IMG-taxon_2593339163_annotated_assembly_genomic_genes.fa	66.81	66.81	0.05	0.05
Bathyaustriella_thionpta_MacauleyCone_Thiohalomonadales_L183_genes.fa	GCF_016097415.1_ASM1609741v1_genomic_genes.fa	76.14	76.13	0.51	0.38
Bathyaustriella_thionpta_MacauleyCone_Thiohalomonadales_L183_genes.fa	Lucinoma_atalantae_CapeVerde_THIO_L138_genes.fa	83.52	83.53	0.43	0.81
Bathyaustriella_thionpta_MacauleyCone_Thiohalomonadales_L183_genes.fa	Lucinoma_myriamae_Angola_Thiohalomonadales_L130_genes.fa	83.63	83.63	0.57	0.76
Bathyaustriella_thionpta_MacauleyCone_Thiohalomonadales_L183_genes.fa	Lucinoma_myriamae_Angola_Thiohalomonadales_L131_genes.fa	83.59	83.59	0.59	0.66
Bathyaustriella_thionpta_MacauleyCone_Thiohalomonadales_L183_genes.fa	Lucinoma_myriamae_Angola_Thiohalomonadales_L132_genes.fa	83.6	83.61	0.59	0.72
Bathyaustriella_thionpta_MacauleyCone_Thiohalomonadales_L183_genes.fa	Taylorina_sp_SalomonSea_Thiohalomonodales_L037_genes.fa	75.53	75.52	0.5	0.39
GCA_000245015.1_ASM24501v1_genomic_genes.fa	alviniconcha_Y1_6666666.293769.contigs_genes.fa	67.43	67.41	0.06	0.08
GCA_000245015.1_ASM24501v1_genomic_genes.fa	Bathyaustriella_thionpta_MacauleyCone_Thiohalomonadales_L179_genes.fa	68.01	68.02	0.07	0.09
GCA_000245015.1_ASM24501v1_genomic_genes.fa	Bathyaustriella_thionpta_MacauleyCone_Thiohalomonadales_L180_genes.fa	67.96	67.97	0.08	0.09
GCA_000245015.1_ASM24501v1_genomic_genes.fa	Bathyaustriella_thionpta_MacauleyCone_Thiohalomonadales_L181_genes.fa	67.95	67.97	0.08	0.09
GCA_000245015.1_ASM24501v1_genomic_genes.fa	Bathyaustriella_thionpta_MacauleyCone_Thiohalomonadales_L182_genes.fa	67.95	67.97	0.08	0.09
GCA_000245015.1_ASM24501v1_genomic_genes.fa	Bathyaustriella_thionpta_MacauleyCone_Thiohalomonadales_L183_genes.fa	67.93	67.94	0.08	0.09
GCA_000245015.1_ASM24501v1_genomic_genes.fa	GCA_000260985.3_ASM26098v3_genomic_genes.fa	67.83	67.81	0.07	0.09
GCA_000245015.1_ASM24501v1_genomic_genes.fa	GCA_000583135.1_work_bench_6.5_assembly_of_Candidatus_Thioalkalivibrio_spongium_HK1_genomic_genes.fa	66.2	66.28	0.01	0.02
GCA_000245015.1_ASM24501v1_genomic_genes.fa	GCA_001447805.1_ASM144780v1_genomic_genes.fa	66.95	66.9	0.03	0.04
GCA_000245015.1_ASM24501v1_genomic_genes.fa	GCA_001750655.1_ASM175065v1_genomic_genes.fa	65.6	65.61	0.02	0.02
GCA_000245015.1_ASM24501v1_genomic_genes.fa	GCA_002007425.1_USCg1.0_genomic_genes.fa	65.81	65.81	0.02	0.03
GCA_000245015.1_ASM24501v1_genomic_genes.fa	GCA_002356115.1_ASM235611v1_genomic_genes.fa	67.39	67.38	0.05	0.11
GCA_000245015.1_ASM24501v1_genomic_genes.fa	GCA_002401775.1_ASM240177v1_genomic_genes.fa	67.78	67.78	0.06	0.04
GCA_000245015.1_ASM24501v1_genomic_genes.fa	GCA_900102855.1_IMG-taxon_2593339163_annotated_assembly_genomic_genes.fa	66.86	66.81	0.02	0.03
GCA_000245015.1_ASM24501v1_genomic_genes.fa	GCF_016097415.1_ASM1609741v1_genomic_genes.fa	67.89	67.87	0.08	0.07
GCA_000245015.1_ASM24501v1_genomic_genes.fa	Lucinoma_atalantae_CapeVerde_THIO_L138_genes.fa	67.87	67.87	0.07	0.15
GCA_000245015.1_ASM24501v1_genomic_genes.fa	Lucinoma_myriamae_Angola_Thiohalomonadales_L130_genes.fa	68.05	68.03	0.07	0.11
GCA_000245015.1_ASM24501v1_genomic_genes.fa	Lucinoma_myriamae_Angola_Thiohalomonadales_L131_genes.fa	68.01	67.99	0.07	0.1
GCA_000245015.1_ASM24501v1_genomic_genes.fa	Lucinoma_myriamae_Angola_Thiohalomonadales_L132_genes.fa	68.02	68	0.07	0.11
GCA_000245015.1_ASM24501v1_genomic_genes.fa	Taylorina_sp_SalomonSea_Thiohalomonodales_L037_genes.fa	67.49	67.48	0.07	0.07
GCA_000260985.3_ASM26098v3_genomic_genes.fa	alviniconcha_Y1_6666666.293769.contigs_genes.fa	68.3	68.29	0.13	0.13
GCA_000260985.3_ASM26098v3_genomic_genes.fa	Bathyaustriella_thionpta_MacauleyCone_Thiohalomonadales_L179_genes.fa	68.43	68.44	0.13	0.12
GCA_000260985.3_ASM26098v3_genomic_genes.fa	Bathyaustriella_thionpta_MacauleyCone_Thiohalomonadales_L180_genes.fa	68.44	68.44	0.13	0.12
GCA_000260985.3_ASM26098v3_genomic_genes.fa	Bathyaustriella_thionpta_MacauleyCone_Thiohalomonadales_L181_genes.fa	68.44	68.45	0.13	0.12
GCA_000260985.3_ASM26098v3_genomic_genes.fa	Bathyaustriella_thionpta_MacauleyCone_Thiohalomonadales_L182_genes.fa	68.42	68.43	0.13	0.12
GCA_000260985.3_ASM26098v3_genomic_genes.fa	Bathyaustriella_thionpta_MacauleyCone_Thiohalomonadales_L183_genes.fa	68.42	68.43	0.13	0.12
GCA_000260985.3_ASM26098v3_genomic_genes.fa	GCA_000245015.1_ASM24501v1_genomic_genes.fa	67.81	67.83	0.09	0.07
GCA_000260985.3_ASM26098v3_genomic_genes.fa	GCA_000583135.1_work_bench_6.5_assembly_of_Candidatus_Thioalkalivibrio_spongium_HK1_genomic_genes.fa	65.25	65.25	0.02	0.02
GCA_000260985.3_ASM26098v3_genomic_genes.fa	GCA_001447805.1_ASM144780v1_genomic_genes.fa	67.47	67.46	0.09	0.08
GCA_000260985.3_ASM26098v3_genomic_genes.fa	GCA_001750655.1_ASM175065v1_genomic_genes.fa	65.77	65.52	0.02	0.01
GCA_000260985.3_ASM26098v3_genomic_genes.fa	GCA_002007425.1_USCg1.0_genomic_genes.fa	66.25	66.25	0.03	0.03
GCA_000260985.3_ASM26098v3_genomic_genes.fa	GCA_002356115.1_ASM235611v1_genomic_genes.fa	67.26	67.28	0.07	0.12
GCA_000260985.3_ASM26098v3_genomic_genes.fa	GCA_002401775.1_ASM240177v1_genomic_genes.fa	68.26	68.29	0.1	0.05
GCA_000260985.3_ASM26098v3_genomic_genes.fa	GCA_900102855.1_IMG-taxon_2593339163_annotated_assembly_genomic_genes.fa	67.64	67.64	0.08	0.07
GCA_000260985.3_ASM26098v3_genomic_genes.fa	GCF_016097415.1_ASM1609741v1_genomic_genes.fa	68.23	68.23	0.13	0.09
GCA_000260985.3_ASM26098v3_genomic_genes.fa	Lucinoma_atalantae_CapeVerde_THIO_L138_genes.fa	68.37	68.38	0.11	0.2
GCA_000260985.3_ASM26098v3_genomic_genes.fa	Lucinoma_myriamae_Angola_Thiohalomonadales_L130_genes.fa	68.47	68.45	0.12	0.15
GCA_000260985.3_ASM26098v3_genomic_genes.fa	Lucinoma_myriamae_Angola_Thiohalomonadales_L131_genes.fa	68.49	68.47	0.12	0.13
GCA_000260985.3_ASM26098v3_genomic_genes.fa	Lucinoma_myriamae_Angola_Thiohalomonadales_L132_genes.fa	68.47	68.45	0.13	0.14
GCA_000260985.3_ASM26098v3_genomic_genes.fa	Taylorina_sp_SalomonSea_Thiohalomonodales_L037_genes.fa	68.38	68.38	0.12	0.09
GCA_000583135.1_work_bench_6.5_assembly_of_Candidatus_Thioalkalivibrio_spongium_HK1_genomic_genes.fa	alviniconcha_Y1_6666666.293769.contigs_genes.fa	65.72	65.62	0.02	0.02
GCA_000583135.1_work_bench_6.5_assembly_of_Candidatus_Thioalkalivibrio_spongium_HK1_genomic_genes.fa	Bathyaustriella_thionpta_MacauleyCone_Thiohalomonadales_L179_genes.fa	65.06	65.06	0.01	0.01
GCA_000583135.1_work_bench_6.5_assembly_of_Candidatus_Thioalkalivibrio_spongium_HK1_genomic_genes.fa	Bathyaustriella_thionpta_MacauleyCone_Thiohalomonadales_L180_genes.fa	65.11	65.11	0.01	0.01
GCA_000583135.1_work_bench_6.5_assembly_of_Candidatus_Thioalkalivibrio_spongium_HK1_genomic_genes.fa	Bathyaustriella_thionpta_MacauleyCone_Thiohalomonadales_L181_genes.fa	65	65	0.01	0.01
GCA_000583135.1_work_bench_6.5_assembly_of_Candidatus_Thioalkalivibrio_spongium_HK1_genomic_genes.fa	Bathyaustriella_thionpta_MacauleyCone_Thiohalomonadales_L182_genes.fa	65	65	0.01	0.01
GCA_000583135.1_work_bench_6.5_assembly_of_Candidatus_Thioalkalivibrio_spongium_HK1_genomic_genes.fa	Bathyaustriella_thionpta_MacauleyCone_Thiohalomonadales_L183_genes.fa	65	65	0.01	0.01
GCA_000583135.1_work_bench_6.5_assembly_of_Candidatus_Thioalkalivibrio_spongium_HK1_genomic_genes.fa	GCA_000245015.1_ASM24501v1_genomic_genes.fa	66.28	66.2	0.02	0.01
GCA_000583135.1_work_bench_6.5_assembly_of_Candidatus_Thioalkalivibrio_spongium_HK1_genomic_genes.fa	GCA_000260985.3_ASM26098v3_genomic_genes.fa	65.25	65.25	0.02	0.02
GCA_000583135.1_work_bench_6.5_assembly_of_Candidatus_Thioalkalivibrio_spongium_HK1_genomic_genes.fa	GCA_001447805.1_ASM144780v1_genomic_genes.fa	68.56	68.5	0.1	0.09
GCA_000583135.1_work_bench_6.5_assembly_of_Candidatus_Thioalkalivibrio_spongium_HK1_genomic_genes.fa	GCA_001750655.1_ASM175065v1_genomic_genes.fa	85.41	85.42	0.81	0.69
GCA_000583135.1_work_bench_6.5_assembly_of_Candidatus_Thioalkalivibrio_spongium_HK1_genomic_genes.fa	GCA_002007425.1_USCg1.0_genomic_genes.fa	68.2	68.19	0.08	0.09
GCA_000583135.1_work_bench_6.5_assembly_of_Candidatus_Thioalkalivibrio_spongium_HK1_genomic_genes.fa	GCA_002356115.1_ASM235611v1_genomic_genes.fa	66.16	66.12	0.01	0.01
GCA_000583135.1_work_bench_6.5_assembly_of_Candidatus_Thioalkalivibrio_spongium_HK1_genomic_genes.fa	GCA_002401775.1_ASM240177v1_genomic_genes.fa	66.93	66.92	0.03	0.02
GCA_000583135.1_work_bench_6.5_assembly_of_Candidatus_Thioalkalivibrio_spongium_HK1_genomic_genes.fa	GCA_900102855.1_IMG-taxon_2593339163_annotated_assembly_genomic_genes.fa	68.31	68.29	0.09	0.09
GCA_000583135.1_work_bench_6.5_assembly_of_Candidatus_Thioalkalivibrio_spongium_HK1_genomic_genes.fa	GCF_016097415.1_ASM1609741v1_genomic_genes.fa	65.92	65.92	0.01	0.01
GCA_000583135.1_work_bench_6.5_assembly_of_Candidatus_Thioalkalivibrio_spongium_HK1_genomic_genes.fa	Lucinoma_atalantae_CapeVerde_THIO_L138_genes.fa	0	0	0	0
GCA_000583135.1_work_bench_6.5_assembly_of_Candidatus_Thioalkalivibrio_spongium_HK1_genomic_genes.fa	Lucinoma_myriamae_Angola_Thiohalomonadales_L130_genes.fa	65.16	65.12	0.01	0.01
GCA_000583135.1_work_bench_6.5_assembly_of_Candidatus_Thioalkalivibrio_spongium_HK1_genomic_genes.fa	Lucinoma_myriamae_Angola_Thiohalomonadales_L131_genes.fa	64.96	64.93	0.01	0.01
GCA_000583135.1_work_bench_6.5_assembly_of_Candidatus_Thioalkalivibrio_spongium_HK1_genomic_genes.fa	Lucinoma_myriamae_Angola_Thiohalomonadales_L132_genes.fa	65.08	65.05	0.01	0.01
GCA_000583135.1_work_bench_6.5_assembly_of_Candidatus_Thioalkalivibrio_spongium_HK1_genomic_genes.fa	Taylorina_sp_SalomonSea_Thiohalomonodales_L037_genes.fa	64.92	64.92	0.01	0.01
GCA_001447805.1_ASM144780v1_genomic_genes.fa	alviniconcha_Y1_6666666.293769.contigs_genes.fa	68.44	68.47	0.09	0.11
GCA_001447805.1_ASM144780v1_genomic_genes.fa	Bathyaustriella_thionpta_MacauleyCone_Thiohalomonadales_L179_genes.fa	67.32	67.31	0.04	0.05
GCA_001447805.1_ASM144780v1_genomic_genes.fa	Bathyaustriella_thionpta_MacauleyCone_Thiohalomonadales_L180_genes.fa	67.29	67.28	0.04	0.05
GCA_001447805.1_ASM144780v1_genomic_genes.fa	Bathyaustriella_thionpta_MacauleyCone_Thiohalomonadales_L181_genes.fa	67.23	67.22	0.04	0.05
GCA_001447805.1_ASM144780v1_genomic_genes.fa	Bathyaustriella_thionpta_MacauleyCone_Thiohalomonadales_L182_genes.fa	67.27	67.25	0.04	0.05
GCA_001447805.1_ASM144780v1_genomic_genes.fa	Bathyaustriella_thionpta_MacauleyCone_Thiohalomonadales_L183_genes.fa	67.27	67.26	0.04	0.05
GCA_001447805.1_ASM144780v1_genomic_genes.fa	GCA_000245015.1_ASM24501v1_genomic_genes.fa	66.9	66.95	0.04	0.03
GCA_001447805.1_ASM144780v1_genomic_genes.fa	GCA_000260985.3_ASM26098v3_genomic_genes.fa	67.48	67.47	0.08	0.09
GCA_001447805.1_ASM144780v1_genomic_genes.fa	GCA_000583135.1_work_bench_6.5_assembly_of_Candidatus_Thioalkalivibrio_spongium_HK1_genomic_genes.fa	68.51	68.56	0.09	0.1
GCA_001447805.1_ASM144780v1_genomic_genes.fa	GCA_001750655.1_ASM175065v1_genomic_genes.fa	68.54	68.55	0.09	0.09
GCA_001447805.1_ASM144780v1_genomic_genes.fa	GCA_002007425.1_USCg1.0_genomic_genes.fa	68.8	68.77	0.11	0.15
GCA_001447805.1_ASM144780v1_genomic_genes.fa	GCA_002356115.1_ASM235611v1_genomic_genes.fa	65.88	65.88	0.02	0.03
GCA_001447805.1_ASM144780v1_genomic_genes.fa	GCA_002401775.1_ASM240177v1_genomic_genes.fa	69.46	69.42	0.14	0.09
GCA_001447805.1_ASM144780v1_genomic_genes.fa	GCA_900102855.1_IMG-taxon_2593339163_annotated_assembly_genomic_genes.fa	70.78	70.74	0.23	0.26
GCA_001447805.1_ASM144780v1_genomic_genes.fa	GCF_016097415.1_ASM1609741v1_genomic_genes.fa	67.27	67.28	0.05	0.04
GCA_001447805.1_ASM144780v1_genomic_genes.fa	Lucinoma_atalantae_CapeVerde_THIO_L138_genes.fa	66.84	66.83	0.04	0.08
GCA_001447805.1_ASM144780v1_genomic_genes.fa	Lucinoma_myriamae_Angola_Thiohalomonadales_L130_genes.fa	66.95	66.93	0.04	0.06
GCA_001447805.1_ASM144780v1_genomic_genes.fa	Lucinoma_myriamae_Angola_Thiohalomonadales_L131_genes.fa	67.04	67.02	0.04	0.06
GCA_001447805.1_ASM144780v1_genomic_genes.fa	Lucinoma_myriamae_Angola_Thiohalomonadales_L132_genes.fa	67.05	67.03	0.05	0.06
GCA_001447805.1_ASM144780v1_genomic_genes.fa	Taylorina_sp_SalomonSea_Thiohalomonodales_L037_genes.fa	66.41	66.41	0.04	0.04
GCA_001750655.1_ASM175065v1_genomic_genes.fa	alviniconcha_Y1_6666666.293769.contigs_genes.fa	65.88	65.89	0.02	0.02
GCA_001750655.1_ASM175065v1_genomic_genes.fa	Bathyaustriella_thionpta_MacauleyCone_Thiohalomonadales_L179_genes.fa	66.02	65.84	0.01	0.01
GCA_001750655.1_ASM175065v1_genomic_genes.fa	Bathyaustriella_thionpta_MacauleyCone_Thiohalomonadales_L180_genes.fa	66.02	65.85	0.01	0.01
GCA_001750655.1_ASM175065v1_genomic_genes.fa	Bathyaustriella_thionpta_MacauleyCone_Thiohalomonadales_L181_genes.fa	66.02	65.85	0.01	0.01
GCA_001750655.1_ASM175065v1_genomic_genes.fa	Bathyaustriella_thionpta_MacauleyCone_Thiohalomonadales_L182_genes.fa	66.02	65.85	0.01	0.01
GCA_001750655.1_ASM175065v1_genomic_genes.fa	Bathyaustriella_thionpta_MacauleyCone_Thiohalomonadales_L183_genes.fa	66.02	65.85	0.01	0.01
GCA_001750655.1_ASM175065v1_genomic_genes.fa	GCA_000245015.1_ASM24501v1_genomic_genes.fa	65.49	65.6	0.02	0.02
GCA_001750655.1_ASM175065v1_genomic_genes.fa	GCA_000260985.3_ASM26098v3_genomic_genes.fa	65.68	65.54	0.02	0.02
GCA_001750655.1_ASM175065v1_genomic_genes.fa	GCA_000583135.1_work_bench_6.5_assembly_of_Candidatus_Thioalkalivibrio_spongium_HK1_genomic_genes.fa	85.39	85.41	0.72	0.81
GCA_001750655.1_ASM175065v1_genomic_genes.fa	GCA_001447805.1_ASM144780v1_genomic_genes.fa	68.56	68.54	0.1	0.09
GCA_001750655.1_ASM175065v1_genomic_genes.fa	GCA_002007425.1_USCg1.0_genomic_genes.fa	68.31	68.27	0.07	0.09
GCA_001750655.1_ASM175065v1_genomic_genes.fa	GCA_002356115.1_ASM235611v1_genomic_genes.fa	65.79	65.8	0.01	0.02
GCA_001750655.1_ASM175065v1_genomic_genes.fa	GCA_002401775.1_ASM240177v1_genomic_genes.fa	66.62	66.61	0.03	0.02
GCA_001750655.1_ASM175065v1_genomic_genes.fa	GCA_900102855.1_IMG-taxon_2593339163_annotated_assembly_genomic_genes.fa	68.3	68.3	0.09	0.09
GCA_001750655.1_ASM175065v1_genomic_genes.fa	GCF_016097415.1_ASM1609741v1_genomic_genes.fa	0	0	0	0
GCA_001750655.1_ASM175065v1_genomic_genes.fa	Lucinoma_atalantae_CapeVerde_THIO_L138_genes.fa	65.55	65.55	0.01	0.01
GCA_001750655.1_ASM175065v1_genomic_genes.fa	Lucinoma_myriamae_Angola_Thiohalomonadales_L130_genes.fa	64.72	64.84	0.01	0.01
GCA_001750655.1_ASM175065v1_genomic_genes.fa	Lucinoma_myriamae_Angola_Thiohalomonadales_L131_genes.fa	64.52	64.7	0.01	0.01
GCA_001750655.1_ASM175065v1_genomic_genes.fa	Lucinoma_myriamae_Angola_Thiohalomonadales_L132_genes.fa	64.68	64.78	0.01	0.01
GCA_001750655.1_ASM175065v1_genomic_genes.fa	Taylorina_sp_SalomonSea_Thiohalomonodales_L037_genes.fa	64.92	65.14	0.01	0.01
GCA_002007425.1_USCg1.0_genomic_genes.fa	alviniconcha_Y1_6666666.293769.contigs_genes.fa	65.87	65.87	0.03	0.03
GCA_002007425.1_USCg1.0_genomic_genes.fa	Bathyaustriella_thionpta_MacauleyCone_Thiohalomonadales_L179_genes.fa	64.66	64.66	0.01	0.01
GCA_002007425.1_USCg1.0_genomic_genes.fa	Bathyaustriella_thionpta_MacauleyCone_Thiohalomonadales_L180_genes.fa	64.78	64.78	0.01	0.01
GCA_002007425.1_USCg1.0_genomic_genes.fa	Bathyaustriella_thionpta_MacauleyCone_Thiohalomonadales_L181_genes.fa	64.66	64.66	0.01	0.01
GCA_002007425.1_USCg1.0_genomic_genes.fa	Bathyaustriella_thionpta_MacauleyCone_Thiohalomonadales_L182_genes.fa	64.66	64.66	0.01	0.01
GCA_002007425.1_USCg1.0_genomic_genes.fa	Bathyaustriella_thionpta_MacauleyCone_Thiohalomonadales_L183_genes.fa	64.66	64.66	0.01	0.01
GCA_002007425.1_USCg1.0_genomic_genes.fa	GCA_000245015.1_ASM24501v1_genomic_genes.fa	65.81	65.81	0.03	0.02
GCA_002007425.1_USCg1.0_genomic_genes.fa	GCA_000260985.3_ASM26098v3_genomic_genes.fa	66.26	66.25	0.03	0.03
GCA_002007425.1_USCg1.0_genomic_genes.fa	GCA_000583135.1_work_bench_6.5_assembly_of_Candidatus_Thioalkalivibrio_spongium_HK1_genomic_genes.fa	68.19	68.2	0.09	0.08
GCA_002007425.1_USCg1.0_genomic_genes.fa	GCA_001447805.1_ASM144780v1_genomic_genes.fa	68.77	68.8	0.15	0.11
GCA_002007425.1_USCg1.0_genomic_genes.fa	GCA_001750655.1_ASM175065v1_genomic_genes.fa	68.27	68.31	0.09	0.07
GCA_002007425.1_USCg1.0_genomic_genes.fa	GCA_002356115.1_ASM235611v1_genomic_genes.fa	65.72	65.72	0.01	0.02
GCA_002007425.1_USCg1.0_genomic_genes.fa	GCA_002401775.1_ASM240177v1_genomic_genes.fa	66.73	66.73	0.05	0.02
GCA_002007425.1_USCg1.0_genomic_genes.fa	GCA_900102855.1_IMG-taxon_2593339163_annotated_assembly_genomic_genes.fa	68.72	68.72	0.13	0.11
GCA_002007425.1_USCg1.0_genomic_genes.fa	GCF_016097415.1_ASM1609741v1_genomic_genes.fa	65.18	65.16	0.02	0.01
GCA_002007425.1_USCg1.0_genomic_genes.fa	Lucinoma_atalantae_CapeVerde_THIO_L138_genes.fa	65.03	65.03	0.01	0.02
GCA_002007425.1_USCg1.0_genomic_genes.fa	Lucinoma_myriamae_Angola_Thiohalomonadales_L130_genes.fa	65.24	65.24	0.02	0.02
GCA_002007425.1_USCg1.0_genomic_genes.fa	Lucinoma_myriamae_Angola_Thiohalomonadales_L131_genes.fa	65.24	65.24	0.02	0.01
GCA_002007425.1_USCg1.0_genomic_genes.fa	Lucinoma_myriamae_Angola_Thiohalomonadales_L132_genes.fa	65.39	65.39	0.02	0.02
GCA_002007425.1_USCg1.0_genomic_genes.fa	Taylorina_sp_SalomonSea_Thiohalomonodales_L037_genes.fa	65.05	65.03	0.01	0.01
GCA_002356115.1_ASM235611v1_genomic_genes.fa	alviniconcha_Y1_6666666.293769.contigs_genes.fa	67.26	67.27	0.11	0.07
GCA_002356115.1_ASM235611v1_genomic_genes.fa	Bathyaustriella_thionpta_MacauleyCone_Thiohalomonadales_L179_genes.fa	67.33	67.33	0.12	0.07
GCA_002356115.1_ASM235611v1_genomic_genes.fa	Bathyaustriella_thionpta_MacauleyCone_Thiohalomonadales_L180_genes.fa	67.33	67.34	0.12	0.07
GCA_002356115.1_ASM235611v1_genomic_genes.fa	Bathyaustriella_thionpta_MacauleyCone_Thiohalomonadales_L181_genes.fa	67.35	67.35	0.12	0.07
GCA_002356115.1_ASM235611v1_genomic_genes.fa	Bathyaustriella_thionpta_MacauleyCone_Thiohalomonadales_L182_genes.fa	67.32	67.33	0.12	0.07
GCA_002356115.1_ASM235611v1_genomic_genes.fa	Bathyaustriella_thionpta_MacauleyCone_Thiohalomonadales_L183_genes.fa	67.32	67.33	0.12	0.07
GCA_002356115.1_ASM235611v1_genomic_genes.fa	GCA_000245015.1_ASM24501v1_genomic_genes.fa	67.38	67.39	0.11	0.05
GCA_002356115.1_ASM235611v1_genomic_genes.fa	GCA_000260985.3_ASM26098v3_genomic_genes.fa	67.28	67.26	0.12	0.07
GCA_002356115.1_ASM235611v1_genomic_genes.fa	GCA_000583135.1_work_bench_6.5_assembly_of_Candidatus_Thioalkalivibrio_spongium_HK1_genomic_genes.fa	66.12	66.16	0.01	0.01
GCA_002356115.1_ASM235611v1_genomic_genes.fa	GCA_001447805.1_ASM144780v1_genomic_genes.fa	65.88	65.88	0.03	0.02
GCA_002356115.1_ASM235611v1_genomic_genes.fa	GCA_001750655.1_ASM175065v1_genomic_genes.fa	65.8	65.8	0.02	0.01
GCA_002356115.1_ASM235611v1_genomic_genes.fa	GCA_002007425.1_USCg1.0_genomic_genes.fa	65.72	65.72	0.02	0.01
GCA_002356115.1_ASM235611v1_genomic_genes.fa	GCA_002401775.1_ASM240177v1_genomic_genes.fa	67.27	67.32	0.07	0.02
GCA_002356115.1_ASM235611v1_genomic_genes.fa	GCA_900102855.1_IMG-taxon_2593339163_annotated_assembly_genomic_genes.fa	66.53	66.51	0.03	0.02
GCA_002356115.1_ASM235611v1_genomic_genes.fa	GCF_016097415.1_ASM1609741v1_genomic_genes.fa	67.11	67.11	0.12	0.05
GCA_002356115.1_ASM235611v1_genomic_genes.fa	Lucinoma_atalantae_CapeVerde_THIO_L138_genes.fa	66.97	66.96	0.11	0.12
GCA_002356115.1_ASM235611v1_genomic_genes.fa	Lucinoma_myriamae_Angola_Thiohalomonadales_L130_genes.fa	67.27	67.29	0.12	0.09
GCA_002356115.1_ASM235611v1_genomic_genes.fa	Lucinoma_myriamae_Angola_Thiohalomonadales_L131_genes.fa	67.29	67.31	0.12	0.08
GCA_002356115.1_ASM235611v1_genomic_genes.fa	Lucinoma_myriamae_Angola_Thiohalomonadales_L132_genes.fa	67.32	67.33	0.12	0.08
GCA_002356115.1_ASM235611v1_genomic_genes.fa	Taylorina_sp_SalomonSea_Thiohalomonodales_L037_genes.fa	67.27	67.18	0.12	0.05
GCA_002401775.1_ASM240177v1_genomic_genes.fa	alviniconcha_Y1_6666666.293769.contigs_genes.fa	68.96	68.95	0.08	0.11
GCA_002401775.1_ASM240177v1_genomic_genes.fa	Bathyaustriella_thionpta_MacauleyCone_Thiohalomonadales_L179_genes.fa	68.45	68.46	0.07	0.1
GCA_002401775.1_ASM240177v1_genomic_genes.fa	Bathyaustriella_thionpta_MacauleyCone_Thiohalomonadales_L180_genes.fa	68.46	68.45	0.07	0.1
GCA_002401775.1_ASM240177v1_genomic_genes.fa	Bathyaustriella_thionpta_MacauleyCone_Thiohalomonadales_L181_genes.fa	68.43	68.45	0.08	0.11
GCA_002401775.1_ASM240177v1_genomic_genes.fa	Bathyaustriella_thionpta_MacauleyCone_Thiohalomonadales_L182_genes.fa	68.4	68.41	0.08	0.1
GCA_002401775.1_ASM240177v1_genomic_genes.fa	Bathyaustriella_thionpta_MacauleyCone_Thiohalomonadales_L183_genes.fa	68.43	68.44	0.08	0.1
GCA_002401775.1_ASM240177v1_genomic_genes.fa	GCA_000245015.1_ASM24501v1_genomic_genes.fa	67.85	67.78	0.05	0.06
GCA_002401775.1_ASM240177v1_genomic_genes.fa	GCA_000260985.3_ASM26098v3_genomic_genes.fa	68.32	68.26	0.07	0.1
GCA_002401775.1_ASM240177v1_genomic_genes.fa	GCA_000583135.1_work_bench_6.5_assembly_of_Candidatus_Thioalkalivibrio_spongium_HK1_genomic_genes.fa	66.99	66.93	0.02	0.03
GCA_002401775.1_ASM240177v1_genomic_genes.fa	GCA_001447805.1_ASM144780v1_genomic_genes.fa	69.34	69.43	0.11	0.14
GCA_002401775.1_ASM240177v1_genomic_genes.fa	GCA_001750655.1_ASM175065v1_genomic_genes.fa	66.66	66.59	0.02	0.03
GCA_002401775.1_ASM240177v1_genomic_genes.fa	GCA_002007425.1_USCg1.0_genomic_genes.fa	66.88	66.73	0.03	0.05
GCA_002401775.1_ASM240177v1_genomic_genes.fa	GCA_002356115.1_ASM235611v1_genomic_genes.fa	67.23	67.27	0.03	0.07
GCA_002401775.1_ASM240177v1_genomic_genes.fa	GCA_900102855.1_IMG-taxon_2593339163_annotated_assembly_genomic_genes.fa	68.95	69.06	0.08	0.11
GCA_002401775.1_ASM240177v1_genomic_genes.fa	GCF_016097415.1_ASM1609741v1_genomic_genes.fa	68.51	68.54	0.09	0.09
GCA_002401775.1_ASM240177v1_genomic_genes.fa	Lucinoma_atalantae_CapeVerde_THIO_L138_genes.fa	68.04	68.17	0.06	0.17
GCA_002401775.1_ASM240177v1_genomic_genes.fa	Lucinoma_myriamae_Angola_Thiohalomonadales_L130_genes.fa	68.43	68.64	0.07	0.13
GCA_002401775.1_ASM240177v1_genomic_genes.fa	Lucinoma_myriamae_Angola_Thiohalomonadales_L131_genes.fa	68.45	68.66	0.07	0.11
GCA_002401775.1_ASM240177v1_genomic_genes.fa	Lucinoma_myriamae_Angola_Thiohalomonadales_L132_genes.fa	68.41	68.61	0.07	0.12
GCA_002401775.1_ASM240177v1_genomic_genes.fa	Taylorina_sp_SalomonSea_Thiohalomonodales_L037_genes.fa	68.23	68.32	0.07	0.07
GCA_900102855.1_IMG-taxon_2593339163_annotated_assembly_genomic_genes.fa	alviniconcha_Y1_6666666.293769.contigs_genes.fa	67.84	67.82	0.11	0.12
GCA_900102855.1_IMG-taxon_2593339163_annotated_assembly_genomic_genes.fa	Bathyaustriella_thionpta_MacauleyCone_Thiohalomonadales_L179_genes.fa	66.95	66.95	0.05	0.05
GCA_900102855.1_IMG-taxon_2593339163_annotated_assembly_genomic_genes.fa	Bathyaustriella_thionpta_MacauleyCone_Thiohalomonadales_L180_genes.fa	66.87	66.87	0.05	0.05
GCA_900102855.1_IMG-taxon_2593339163_annotated_assembly_genomic_genes.fa	Bathyaustriella_thionpta_MacauleyCone_Thiohalomonadales_L181_genes.fa	66.92	66.92	0.05	0.05
GCA_900102855.1_IMG-taxon_2593339163_annotated_assembly_genomic_genes.fa	Bathyaustriella_thionpta_MacauleyCone_Thiohalomonadales_L182_genes.fa	66.83	66.83	0.05	0.05
GCA_900102855.1_IMG-taxon_2593339163_annotated_assembly_genomic_genes.fa	Bathyaustriella_thionpta_MacauleyCone_Thiohalomonadales_L183_genes.fa	66.81	66.81	0.05	0.05
GCA_900102855.1_IMG-taxon_2593339163_annotated_assembly_genomic_genes.fa	GCA_000245015.1_ASM24501v1_genomic_genes.fa	66.81	66.81	0.03	0.02
GCA_900102855.1_IMG-taxon_2593339163_annotated_assembly_genomic_genes.fa	GCA_000260985.3_ASM26098v3_genomic_genes.fa	67.64	67.64	0.07	0.08
GCA_900102855.1_IMG-taxon_2593339163_annotated_assembly_genomic_genes.fa	GCA_000583135.1_work_bench_6.5_assembly_of_Candidatus_Thioalkalivibrio_spongium_HK1_genomic_genes.fa	68.29	68.31	0.09	0.09
GCA_900102855.1_IMG-taxon_2593339163_annotated_assembly_genomic_genes.fa	GCA_001447805.1_ASM144780v1_genomic_genes.fa	70.74	70.77	0.26	0.23
GCA_900102855.1_IMG-taxon_2593339163_annotated_assembly_genomic_genes.fa	GCA_001750655.1_ASM175065v1_genomic_genes.fa	68.3	68.3	0.09	0.08
GCA_900102855.1_IMG-taxon_2593339163_annotated_assembly_genomic_genes.fa	GCA_002007425.1_USCg1.0_genomic_genes.fa	68.73	68.71	0.11	0.13
GCA_900102855.1_IMG-taxon_2593339163_annotated_assembly_genomic_genes.fa	GCA_002356115.1_ASM235611v1_genomic_genes.fa	66.54	66.5	0.02	0.03
GCA_900102855.1_IMG-taxon_2593339163_annotated_assembly_genomic_genes.fa	GCA_002401775.1_ASM240177v1_genomic_genes.fa	69.06	69.05	0.11	0.06
GCA_900102855.1_IMG-taxon_2593339163_annotated_assembly_genomic_genes.fa	GCF_016097415.1_ASM1609741v1_genomic_genes.fa	66.52	66.51	0.05	0.04
GCA_900102855.1_IMG-taxon_2593339163_annotated_assembly_genomic_genes.fa	Lucinoma_atalantae_CapeVerde_THIO_L138_genes.fa	66.67	66.66	0.04	0.07
GCA_900102855.1_IMG-taxon_2593339163_annotated_assembly_genomic_genes.fa	Lucinoma_myriamae_Angola_Thiohalomonadales_L130_genes.fa	66.63	66.62	0.05	0.06
GCA_900102855.1_IMG-taxon_2593339163_annotated_assembly_genomic_genes.fa	Lucinoma_myriamae_Angola_Thiohalomonadales_L131_genes.fa	66.63	66.62	0.05	0.05
GCA_900102855.1_IMG-taxon_2593339163_annotated_assembly_genomic_genes.fa	Lucinoma_myriamae_Angola_Thiohalomonadales_L132_genes.fa	66.84	66.83	0.05	0.06
GCA_900102855.1_IMG-taxon_2593339163_annotated_assembly_genomic_genes.fa	Taylorina_sp_SalomonSea_Thiohalomonodales_L037_genes.fa	65.89	65.88	0.04	0.03
GCF_016097415.1_ASM1609741v1_genomic_genes.fa	alviniconcha_Y1_6666666.293769.contigs_genes.fa	74.26	74.25	0.29	0.41
GCF_016097415.1_ASM1609741v1_genomic_genes.fa	Bathyaustriella_thionpta_MacauleyCone_Thiohalomonadales_L179_genes.fa	76.15	76.11	0.37	0.49
GCF_016097415.1_ASM1609741v1_genomic_genes.fa	Bathyaustriella_thionpta_MacauleyCone_Thiohalomonadales_L180_genes.fa	76.14	76.11	0.38	0.5
GCF_016097415.1_ASM1609741v1_genomic_genes.fa	Bathyaustriella_thionpta_MacauleyCone_Thiohalomonadales_L181_genes.fa	76.15	76.13	0.38	0.52
GCF_016097415.1_ASM1609741v1_genomic_genes.fa	Bathyaustriella_thionpta_MacauleyCone_Thiohalomonadales_L182_genes.fa	76.15	76.13	0.39	0.5
GCF_016097415.1_ASM1609741v1_genomic_genes.fa	Bathyaustriella_thionpta_MacauleyCone_Thiohalomonadales_L183_genes.fa	76.19	76.14	0.39	0.51
GCF_016097415.1_ASM1609741v1_genomic_genes.fa	GCA_000245015.1_ASM24501v1_genomic_genes.fa	67.89	67.89	0.08	0.08
GCF_016097415.1_ASM1609741v1_genomic_genes.fa	GCA_000260985.3_ASM26098v3_genomic_genes.fa	68.24	68.23	0.09	0.13
GCF_016097415.1_ASM1609741v1_genomic_genes.fa	GCA_000583135.1_work_bench_6.5_assembly_of_Candidatus_Thioalkalivibrio_spongium_HK1_genomic_genes.fa	65.89	65.92	0.01	0.01
GCF_016097415.1_ASM1609741v1_genomic_genes.fa	GCA_001447805.1_ASM144780v1_genomic_genes.fa	67.83	67.27	0.05	0.05
GCF_016097415.1_ASM1609741v1_genomic_genes.fa	GCA_001750655.1_ASM175065v1_genomic_genes.fa	0	0	0	0
GCF_016097415.1_ASM1609741v1_genomic_genes.fa	GCA_002007425.1_USCg1.0_genomic_genes.fa	65.21	65.18	0.01	0.02
GCF_016097415.1_ASM1609741v1_genomic_genes.fa	GCA_002356115.1_ASM235611v1_genomic_genes.fa	67.1	67.11	0.05	0.12
GCF_016097415.1_ASM1609741v1_genomic_genes.fa	GCA_002401775.1_ASM240177v1_genomic_genes.fa	68.53	68.55	0.09	0.07
GCF_016097415.1_ASM1609741v1_genomic_genes.fa	GCA_900102855.1_IMG-taxon_2593339163_annotated_assembly_genomic_genes.fa	66.56	66.52	0.04	0.05
GCF_016097415.1_ASM1609741v1_genomic_genes.fa	Lucinoma_atalantae_CapeVerde_THIO_L138_genes.fa	76.73	76.72	0.27	0.67
GCF_016097415.1_ASM1609741v1_genomic_genes.fa	Lucinoma_myriamae_Angola_Thiohalomonadales_L130_genes.fa	76.61	76.49	0.35	0.6
GCF_016097415.1_ASM1609741v1_genomic_genes.fa	Lucinoma_myriamae_Angola_Thiohalomonadales_L131_genes.fa	76.56	76.44	0.35	0.52
GCF_016097415.1_ASM1609741v1_genomic_genes.fa	Lucinoma_myriamae_Angola_Thiohalomonadales_L132_genes.fa	76.56	76.45	0.35	0.57
GCF_016097415.1_ASM1609741v1_genomic_genes.fa	Taylorina_sp_SalomonSea_Thiohalomonodales_L037_genes.fa	74.46	74.48	0.33	0.34
Lucinoma_atalantae_CapeVerde_THIO_L138_genes.fa	alviniconcha_Y1_6666666.293769.contigs_genes.fa	74.88	74.88	0.56	0.32
Lucinoma_atalantae_CapeVerde_THIO_L138_genes.fa	Bathyaustriella_thionpta_MacauleyCone_Thiohalomonadales_L179_genes.fa	83.53	83.53	0.79	0.41
Lucinoma_atalantae_CapeVerde_THIO_L138_genes.fa	Bathyaustriella_thionpta_MacauleyCone_Thiohalomonadales_L180_genes.fa	83.53	83.53	0.8	0.42
Lucinoma_atalantae_CapeVerde_THIO_L138_genes.fa	Bathyaustriella_thionpta_MacauleyCone_Thiohalomonadales_L181_genes.fa	83.53	83.53	0.81	0.44
Lucinoma_atalantae_CapeVerde_THIO_L138_genes.fa	Bathyaustriella_thionpta_MacauleyCone_Thiohalomonadales_L182_genes.fa	83.52	83.51	0.81	0.42
Lucinoma_atalantae_CapeVerde_THIO_L138_genes.fa	Bathyaustriella_thionpta_MacauleyCone_Thiohalomonadales_L183_genes.fa	83.53	83.52	0.81	0.43
Lucinoma_atalantae_CapeVerde_THIO_L138_genes.fa	GCA_000245015.1_ASM24501v1_genomic_genes.fa	67.87	67.87	0.15	0.07
Lucinoma_atalantae_CapeVerde_THIO_L138_genes.fa	GCA_000260985.3_ASM26098v3_genomic_genes.fa	68.38	68.37	0.2	0.11
Lucinoma_atalantae_CapeVerde_THIO_L138_genes.fa	GCA_000583135.1_work_bench_6.5_assembly_of_Candidatus_Thioalkalivibrio_spongium_HK1_genomic_genes.fa	0	0	0	0
Lucinoma_atalantae_CapeVerde_THIO_L138_genes.fa	GCA_001447805.1_ASM144780v1_genomic_genes.fa	66.83	66.82	0.08	0.04
Lucinoma_atalantae_CapeVerde_THIO_L138_genes.fa	GCA_001750655.1_ASM175065v1_genomic_genes.fa	65.55	65.55	0.01	0.01
Lucinoma_atalantae_CapeVerde_THIO_L138_genes.fa	GCA_002007425.1_USCg1.0_genomic_genes.fa	65.03	65.03	0.02	0.01
Lucinoma_atalantae_CapeVerde_THIO_L138_genes.fa	GCA_002356115.1_ASM235611v1_genomic_genes.fa	66.96	66.97	0.12	0.11
Lucinoma_atalantae_CapeVerde_THIO_L138_genes.fa	GCA_002401775.1_ASM240177v1_genomic_genes.fa	68.17	68.17	0.17	0.05
Lucinoma_atalantae_CapeVerde_THIO_L138_genes.fa	GCA_900102855.1_IMG-taxon_2593339163_annotated_assembly_genomic_genes.fa	66.66	66.67	0.07	0.04
Lucinoma_atalantae_CapeVerde_THIO_L138_genes.fa	GCF_016097415.1_ASM1609741v1_genomic_genes.fa	76.72	76.72	0.67	0.26
Lucinoma_atalantae_CapeVerde_THIO_L138_genes.fa	Lucinoma_myriamae_Angola_Thiohalomonadales_L130_genes.fa	90.65	90.66	0.77	0.54
Lucinoma_atalantae_CapeVerde_THIO_L138_genes.fa	Lucinoma_myriamae_Angola_Thiohalomonadales_L131_genes.fa	90.62	90.62	0.79	0.47
Lucinoma_atalantae_CapeVerde_THIO_L138_genes.fa	Lucinoma_myriamae_Angola_Thiohalomonadales_L132_genes.fa	90.62	90.62	0.79	0.51
Lucinoma_atalantae_CapeVerde_THIO_L138_genes.fa	Taylorina_sp_SalomonSea_Thiohalomonodales_L037_genes.fa	76.04	76.05	0.65	0.27
Lucinoma_myriamae_Angola_Thiohalomonadales_L130_genes.fa	alviniconcha_Y1_6666666.293769.contigs_genes.fa	74.71	74.72	0.48	0.39
Lucinoma_myriamae_Angola_Thiohalomonadales_L130_genes.fa	Bathyaustriella_thionpta_MacauleyCone_Thiohalomonadales_L179_genes.fa	83.6	83.59	0.74	0.56
Lucinoma_myriamae_Angola_Thiohalomonadales_L130_genes.fa	Bathyaustriella_thionpta_MacauleyCone_Thiohalomonadales_L180_genes.fa	83.62	83.61	0.75	0.56
Lucinoma_myriamae_Angola_Thiohalomonadales_L130_genes.fa	Bathyaustriella_thionpta_MacauleyCone_Thiohalomonadales_L181_genes.fa	83.63	83.63	0.75	0.58
Lucinoma_myriamae_Angola_Thiohalomonadales_L130_genes.fa	Bathyaustriella_thionpta_MacauleyCone_Thiohalomonadales_L182_genes.fa	83.63	83.62	0.76	0.56
Lucinoma_myriamae_Angola_Thiohalomonadales_L130_genes.fa	Bathyaustriella_thionpta_MacauleyCone_Thiohalomonadales_L183_genes.fa	83.63	83.63	0.76	0.57
Lucinoma_myriamae_Angola_Thiohalomonadales_L130_genes.fa	GCA_000245015.1_ASM24501v1_genomic_genes.fa	68.03	68.05	0.11	0.07
Lucinoma_myriamae_Angola_Thiohalomonadales_L130_genes.fa	GCA_000260985.3_ASM26098v3_genomic_genes.fa	68.45	68.47	0.15	0.12
Lucinoma_myriamae_Angola_Thiohalomonadales_L130_genes.fa	GCA_000583135.1_work_bench_6.5_assembly_of_Candidatus_Thioalkalivibrio_spongium_HK1_genomic_genes.fa	65.12	65.16	0.01	0.01
Lucinoma_myriamae_Angola_Thiohalomonadales_L130_genes.fa	GCA_001447805.1_ASM144780v1_genomic_genes.fa	66.93	66.93	0.06	0.04
Lucinoma_myriamae_Angola_Thiohalomonadales_L130_genes.fa	GCA_001750655.1_ASM175065v1_genomic_genes.fa	64.84	64.84	0.01	0.01
Lucinoma_myriamae_Angola_Thiohalomonadales_L130_genes.fa	GCA_002007425.1_USCg1.0_genomic_genes.fa	65.24	65.24	0.02	0.02
Lucinoma_myriamae_Angola_Thiohalomonadales_L130_genes.fa	GCA_002356115.1_ASM235611v1_genomic_genes.fa	67.29	67.27	0.09	0.12
Lucinoma_myriamae_Angola_Thiohalomonadales_L130_genes.fa	GCA_002401775.1_ASM240177v1_genomic_genes.fa	68.64	68.65	0.13	0.05
Lucinoma_myriamae_Angola_Thiohalomonadales_L130_genes.fa	GCA_900102855.1_IMG-taxon_2593339163_annotated_assembly_genomic_genes.fa	66.62	66.63	0.06	0.05
Lucinoma_myriamae_Angola_Thiohalomonadales_L130_genes.fa	GCF_016097415.1_ASM1609741v1_genomic_genes.fa	76.49	76.48	0.6	0.34
Lucinoma_myriamae_Angola_Thiohalomonadales_L130_genes.fa	Lucinoma_atalantae_CapeVerde_THIO_L138_genes.fa	90.66	90.65	0.54	0.77
Lucinoma_myriamae_Angola_Thiohalomonadales_L130_genes.fa	Lucinoma_myriamae_Angola_Thiohalomonadales_L131_genes.fa	99.99	99.99	0.97	0.82
Lucinoma_myriamae_Angola_Thiohalomonadales_L130_genes.fa	Lucinoma_myriamae_Angola_Thiohalomonadales_L132_genes.fa	99.96	99.96	0.94	0.88
Lucinoma_myriamae_Angola_Thiohalomonadales_L130_genes.fa	Taylorina_sp_SalomonSea_Thiohalomonodales_L037_genes.fa	76.02	76.01	0.58	0.34
Lucinoma_myriamae_Angola_Thiohalomonadales_L131_genes.fa	alviniconcha_Y1_6666666.293769.contigs_genes.fa	74.69	74.7	0.41	0.4
Lucinoma_myriamae_Angola_Thiohalomonadales_L131_genes.fa	Bathyaustriella_thionpta_MacauleyCone_Thiohalomonadales_L179_genes.fa	83.54	83.53	0.65	0.57
Lucinoma_myriamae_Angola_Thiohalomonadales_L131_genes.fa	Bathyaustriella_thionpta_MacauleyCone_Thiohalomonadales_L180_genes.fa	83.56	83.55	0.66	0.58
Lucinoma_myriamae_Angola_Thiohalomonadales_L131_genes.fa	Bathyaustriella_thionpta_MacauleyCone_Thiohalomonadales_L181_genes.fa	83.59	83.58	0.66	0.6
Lucinoma_myriamae_Angola_Thiohalomonadales_L131_genes.fa	Bathyaustriella_thionpta_MacauleyCone_Thiohalomonadales_L182_genes.fa	83.57	83.56	0.67	0.58
Lucinoma_myriamae_Angola_Thiohalomonadales_L131_genes.fa	Bathyaustriella_thionpta_MacauleyCone_Thiohalomonadales_L183_genes.fa	83.6	83.59	0.66	0.59
Lucinoma_myriamae_Angola_Thiohalomonadales_L131_genes.fa	GCA_000245015.1_ASM24501v1_genomic_genes.fa	67.98	68.01	0.1	0.07
Lucinoma_myriamae_Angola_Thiohalomonadales_L131_genes.fa	GCA_000260985.3_ASM26098v3_genomic_genes.fa	68.5	68.49	0.13	0.12
Lucinoma_myriamae_Angola_Thiohalomonadales_L131_genes.fa	GCA_000583135.1_work_bench_6.5_assembly_of_Candidatus_Thioalkalivibrio_spongium_HK1_genomic_genes.fa	64.93	64.96	0.01	0.01
Lucinoma_myriamae_Angola_Thiohalomonadales_L131_genes.fa	GCA_001447805.1_ASM144780v1_genomic_genes.fa	67.02	67.03	0.06	0.04
Lucinoma_myriamae_Angola_Thiohalomonadales_L131_genes.fa	GCA_001750655.1_ASM175065v1_genomic_genes.fa	64.7	64.7	0.01	0.01
Lucinoma_myriamae_Angola_Thiohalomonadales_L131_genes.fa	GCA_002007425.1_USCg1.0_genomic_genes.fa	65.24	65.24	0.01	0.02
Lucinoma_myriamae_Angola_Thiohalomonadales_L131_genes.fa	GCA_002356115.1_ASM235611v1_genomic_genes.fa	67.31	67.29	0.08	0.12
Lucinoma_myriamae_Angola_Thiohalomonadales_L131_genes.fa	GCA_002401775.1_ASM240177v1_genomic_genes.fa	68.67	68.67	0.11	0.05
Lucinoma_myriamae_Angola_Thiohalomonadales_L131_genes.fa	GCA_900102855.1_IMG-taxon_2593339163_annotated_assembly_genomic_genes.fa	66.62	66.63	0.05	0.05
Lucinoma_myriamae_Angola_Thiohalomonadales_L131_genes.fa	GCF_016097415.1_ASM1609741v1_genomic_genes.fa	76.44	76.43	0.52	0.35
Lucinoma_myriamae_Angola_Thiohalomonadales_L131_genes.fa	Lucinoma_atalantae_CapeVerde_THIO_L138_genes.fa	90.62	90.62	0.47	0.79
Lucinoma_myriamae_Angola_Thiohalomonadales_L131_genes.fa	Lucinoma_myriamae_Angola_Thiohalomonadales_L130_genes.fa	99.99	99.99	0.82	0.97
Lucinoma_myriamae_Angola_Thiohalomonadales_L131_genes.fa	Lucinoma_myriamae_Angola_Thiohalomonadales_L132_genes.fa	99.96	99.96	0.86	0.94
Lucinoma_myriamae_Angola_Thiohalomonadales_L131_genes.fa	Taylorina_sp_SalomonSea_Thiohalomonodales_L037_genes.fa	75.96	75.96	0.51	0.35
Lucinoma_myriamae_Angola_Thiohalomonadales_L132_genes.fa	alviniconcha_Y1_6666666.293769.contigs_genes.fa	74.72	74.72	0.45	0.4
Lucinoma_myriamae_Angola_Thiohalomonadales_L132_genes.fa	Bathyaustriella_thionpta_MacauleyCone_Thiohalomonadales_L179_genes.fa	83.58	83.57	0.7	0.57
Lucinoma_myriamae_Angola_Thiohalomonadales_L132_genes.fa	Bathyaustriella_thionpta_MacauleyCone_Thiohalomonadales_L180_genes.fa	83.59	83.59	0.72	0.58
Lucinoma_myriamae_Angola_Thiohalomonadales_L132_genes.fa	Bathyaustriella_thionpta_MacauleyCone_Thiohalomonadales_L181_genes.fa	83.61	83.6	0.71	0.6
Lucinoma_myriamae_Angola_Thiohalomonadales_L132_genes.fa	Bathyaustriella_thionpta_MacauleyCone_Thiohalomonadales_L182_genes.fa	83.61	83.6	0.72	0.58
Lucinoma_myriamae_Angola_Thiohalomonadales_L132_genes.fa	Bathyaustriella_thionpta_MacauleyCone_Thiohalomonadales_L183_genes.fa	83.61	83.6	0.72	0.59
Lucinoma_myriamae_Angola_Thiohalomonadales_L132_genes.fa	GCA_000245015.1_ASM24501v1_genomic_genes.fa	68.03	68.02	0.11	0.07
Lucinoma_myriamae_Angola_Thiohalomonadales_L132_genes.fa	GCA_000260985.3_ASM26098v3_genomic_genes.fa	68.45	68.47	0.14	0.13
Lucinoma_myriamae_Angola_Thiohalomonadales_L132_genes.fa	GCA_000583135.1_work_bench_6.5_assembly_of_Candidatus_Thioalkalivibrio_spongium_HK1_genomic_genes.fa	65.05	65.08	0.01	0.01
Lucinoma_myriamae_Angola_Thiohalomonadales_L132_genes.fa	GCA_001447805.1_ASM144780v1_genomic_genes.fa	67.03	67.03	0.06	0.04
Lucinoma_myriamae_Angola_Thiohalomonadales_L132_genes.fa	GCA_001750655.1_ASM175065v1_genomic_genes.fa	64.78	64.78	0.01	0.01
Lucinoma_myriamae_Angola_Thiohalomonadales_L132_genes.fa	GCA_002007425.1_USCg1.0_genomic_genes.fa	65.39	65.39	0.02	0.02
Lucinoma_myriamae_Angola_Thiohalomonadales_L132_genes.fa	GCA_002356115.1_ASM235611v1_genomic_genes.fa	67.33	67.32	0.08	0.12
Lucinoma_myriamae_Angola_Thiohalomonadales_L132_genes.fa	GCA_002401775.1_ASM240177v1_genomic_genes.fa	68.61	68.62	0.12	0.05
Lucinoma_myriamae_Angola_Thiohalomonadales_L132_genes.fa	GCA_900102855.1_IMG-taxon_2593339163_annotated_assembly_genomic_genes.fa	66.83	66.84	0.06	0.05
Lucinoma_myriamae_Angola_Thiohalomonadales_L132_genes.fa	GCF_016097415.1_ASM1609741v1_genomic_genes.fa	76.45	76.44	0.57	0.35
Lucinoma_myriamae_Angola_Thiohalomonadales_L132_genes.fa	Lucinoma_atalantae_CapeVerde_THIO_L138_genes.fa	90.62	90.62	0.51	0.79
Lucinoma_myriamae_Angola_Thiohalomonadales_L132_genes.fa	Lucinoma_myriamae_Angola_Thiohalomonadales_L130_genes.fa	99.96	99.96	0.88	0.94
Lucinoma_myriamae_Angola_Thiohalomonadales_L132_genes.fa	Lucinoma_myriamae_Angola_Thiohalomonadales_L131_genes.fa	99.96	99.96	0.94	0.86
Lucinoma_myriamae_Angola_Thiohalomonadales_L132_genes.fa	Taylorina_sp_SalomonSea_Thiohalomonodales_L037_genes.fa	75.98	75.98	0.55	0.35
Taylorina_sp_SalomonSea_Thiohalomonodales_L037_genes.fa	alviniconcha_Y1_6666666.293769.contigs_genes.fa	74.01	74.03	0.28	0.39
Taylorina_sp_SalomonSea_Thiohalomonodales_L037_genes.fa	Bathyaustriella_thionpta_MacauleyCone_Thiohalomonadales_L179_genes.fa	75.52	75.52	0.38	0.49
Taylorina_sp_SalomonSea_Thiohalomonodales_L037_genes.fa	Bathyaustriella_thionpta_MacauleyCone_Thiohalomonadales_L180_genes.fa	75.54	75.54	0.38	0.49
Taylorina_sp_SalomonSea_Thiohalomonodales_L037_genes.fa	Bathyaustriella_thionpta_MacauleyCone_Thiohalomonadales_L181_genes.fa	75.56	75.56	0.38	0.5
Taylorina_sp_SalomonSea_Thiohalomonodales_L037_genes.fa	Bathyaustriella_thionpta_MacauleyCone_Thiohalomonadales_L182_genes.fa	75.52	75.52	0.39	0.49
Taylorina_sp_SalomonSea_Thiohalomonodales_L037_genes.fa	Bathyaustriella_thionpta_MacauleyCone_Thiohalomonadales_L183_genes.fa	75.53	75.53	0.39	0.5
Taylorina_sp_SalomonSea_Thiohalomonodales_L037_genes.fa	GCA_000245015.1_ASM24501v1_genomic_genes.fa	67.48	67.48	0.07	0.07
Taylorina_sp_SalomonSea_Thiohalomonodales_L037_genes.fa	GCA_000260985.3_ASM26098v3_genomic_genes.fa	68.38	68.38	0.09	0.12
Taylorina_sp_SalomonSea_Thiohalomonodales_L037_genes.fa	GCA_000583135.1_work_bench_6.5_assembly_of_Candidatus_Thioalkalivibrio_spongium_HK1_genomic_genes.fa	64.92	64.92	0.01	0.01
Taylorina_sp_SalomonSea_Thiohalomonodales_L037_genes.fa	GCA_001447805.1_ASM144780v1_genomic_genes.fa	66.42	66.41	0.04	0.04
Taylorina_sp_SalomonSea_Thiohalomonodales_L037_genes.fa	GCA_001750655.1_ASM175065v1_genomic_genes.fa	65.14	65.15	0.01	0.01
Taylorina_sp_SalomonSea_Thiohalomonodales_L037_genes.fa	GCA_002007425.1_USCg1.0_genomic_genes.fa	65.03	65.05	0.01	0.01
Taylorina_sp_SalomonSea_Thiohalomonodales_L037_genes.fa	GCA_002356115.1_ASM235611v1_genomic_genes.fa	67.17	67.27	0.05	0.12
Taylorina_sp_SalomonSea_Thiohalomonodales_L037_genes.fa	GCA_002401775.1_ASM240177v1_genomic_genes.fa	68.32	68.31	0.07	0.05
Taylorina_sp_SalomonSea_Thiohalomonodales_L037_genes.fa	GCA_900102855.1_IMG-taxon_2593339163_annotated_assembly_genomic_genes.fa	65.88	65.89	0.03	0.04
Taylorina_sp_SalomonSea_Thiohalomonodales_L037_genes.fa	GCF_016097415.1_ASM1609741v1_genomic_genes.fa	74.48	74.48	0.34	0.33
Taylorina_sp_SalomonSea_Thiohalomonodales_L037_genes.fa	Lucinoma_atalantae_CapeVerde_THIO_L138_genes.fa	76.05	76.04	0.27	0.65
Taylorina_sp_SalomonSea_Thiohalomonodales_L037_genes.fa	Lucinoma_myriamae_Angola_Thiohalomonadales_L130_genes.fa	76.01	76.02	0.34	0.58
Taylorina_sp_SalomonSea_Thiohalomonodales_L037_genes.fa	Lucinoma_myriamae_Angola_Thiohalomonadales_L131_genes.fa	75.96	75.96	0.35	0.51
Taylorina_sp_SalomonSea_Thiohalomonodales_L037_genes.fa	Lucinoma_myriamae_Angola_Thiohalomonadales_L132_genes.fa	75.98	75.98	0.35	0.55
