# Supplementary material for: Gene loss and symbiont switching during adaptation to the deep sea in a globally distributed symbiosis
Source: ISME J. 2023 Jan 13;17(3):453–66. doi: 10.1038/s41396-022-01355-z (PMC9938160; doi:10.1038/s41396-022-01355-z)
Supplement: Supplementary file 7 — Supplementary Dataset_S5 [file 41396_2022_1355_MOESM7_ESM.xlsx]

## Sheet: Dataset_S5_ThiohaloPOCP
genome 1	genome 2	POCP
alviniconcha_Y1_6666666.293769.contigs_genes.faa	alviniconcha_Y1_6666666.293769.contigs_genes.faa	99.8305
alviniconcha_Y1_6666666.293769.contigs_genes.faa	Bathyaustriella_thionpta_MacauleyCone_Thiohalomonadales_L179_genes.faa	49.8193
alviniconcha_Y1_6666666.293769.contigs_genes.faa	Bathyaustriella_thionpta_MacauleyCone_Thiohalomonadales_L180_genes.faa	49.7859
alviniconcha_Y1_6666666.293769.contigs_genes.faa	Bathyaustriella_thionpta_MacauleyCone_Thiohalomonadales_L181_genes.faa	50.2266
alviniconcha_Y1_6666666.293769.contigs_genes.faa	Bathyaustriella_thionpta_MacauleyCone_Thiohalomonadales_L182_genes.faa	49.9221
alviniconcha_Y1_6666666.293769.contigs_genes.faa	Bathyaustriella_thionpta_MacauleyCone_Thiohalomonadales_L183_genes.faa	50.229
alviniconcha_Y1_6666666.293769.contigs_genes.faa	GCA_000245015.1_ASM24501v1_genomic_genes.faa	26.4855
alviniconcha_Y1_6666666.293769.contigs_genes.faa	GCA_000260985.3_ASM26098v3_genomic_genes.faa	29.5483
alviniconcha_Y1_6666666.293769.contigs_genes.faa	GCA_000583135.1_work_bench_6.5_assembly_of_Candidatus_Thioalkalivibrio_spongium_HK1_genomic_genes.faa	19.9827
alviniconcha_Y1_6666666.293769.contigs_genes.faa	GCA_001447805.1_ASM144780v1_genomic_genes.faa	30.0196
alviniconcha_Y1_6666666.293769.contigs_genes.faa	GCA_001750655.1_ASM175065v1_genomic_genes.faa	18.6653
alviniconcha_Y1_6666666.293769.contigs_genes.faa	GCA_002007425.1_USCg1.0_genomic_genes.faa	23.0748
alviniconcha_Y1_6666666.293769.contigs_genes.faa	GCA_002356115.1_ASM235611v1_genomic_genes.faa	27.6143
alviniconcha_Y1_6666666.293769.contigs_genes.faa	GCA_002401775.1_ASM240177v1_genomic_genes.faa	28.1759
alviniconcha_Y1_6666666.293769.contigs_genes.faa	GCA_900102855.1_IMG-taxon_2593339163_annotated_assembly_genomic_genes.faa	33.3738
alviniconcha_Y1_6666666.293769.contigs_genes.faa	GCF_016097415.1_ASM1609741v1_genomic_genes.faa	45.2087
alviniconcha_Y1_6666666.293769.contigs_genes.faa	Lucinoma_atalantae_CapeVerde_THIO_L138_genes.faa	42.0369
alviniconcha_Y1_6666666.293769.contigs_genes.faa	Lucinoma_myriamae_Angola_Thiohalomonadales_L130_genes.faa	49.5846
alviniconcha_Y1_6666666.293769.contigs_genes.faa	Lucinoma_myriamae_Angola_Thiohalomonadales_L131_genes.faa	47.242
alviniconcha_Y1_6666666.293769.contigs_genes.faa	Lucinoma_myriamae_Angola_Thiohalomonadales_L132_genes.faa	49.4103
alviniconcha_Y1_6666666.293769.contigs_genes.faa	Taylorina_sp_SalomonSea_Thiohalomonodales_L037_genes.faa	42.6132
Bathyaustriella_thionpta_MacauleyCone_Thiohalomonadales_L179_genes.faa	alviniconcha_Y1_6666666.293769.contigs_genes.faa	49.8193
Bathyaustriella_thionpta_MacauleyCone_Thiohalomonadales_L179_genes.faa	Bathyaustriella_thionpta_MacauleyCone_Thiohalomonadales_L179_genes.faa	100
Bathyaustriella_thionpta_MacauleyCone_Thiohalomonadales_L179_genes.faa	Bathyaustriella_thionpta_MacauleyCone_Thiohalomonadales_L180_genes.faa	97.1778
Bathyaustriella_thionpta_MacauleyCone_Thiohalomonadales_L179_genes.faa	Bathyaustriella_thionpta_MacauleyCone_Thiohalomonadales_L181_genes.faa	95.4207
Bathyaustriella_thionpta_MacauleyCone_Thiohalomonadales_L179_genes.faa	Bathyaustriella_thionpta_MacauleyCone_Thiohalomonadales_L182_genes.faa	97.1186
Bathyaustriella_thionpta_MacauleyCone_Thiohalomonadales_L179_genes.faa	Bathyaustriella_thionpta_MacauleyCone_Thiohalomonadales_L183_genes.faa	96.2677
Bathyaustriella_thionpta_MacauleyCone_Thiohalomonadales_L179_genes.faa	GCA_000245015.1_ASM24501v1_genomic_genes.faa	31.8657
Bathyaustriella_thionpta_MacauleyCone_Thiohalomonadales_L179_genes.faa	GCA_000260985.3_ASM26098v3_genomic_genes.faa	35.3102
Bathyaustriella_thionpta_MacauleyCone_Thiohalomonadales_L179_genes.faa	GCA_000583135.1_work_bench_6.5_assembly_of_Candidatus_Thioalkalivibrio_spongium_HK1_genomic_genes.faa	22.7564
Bathyaustriella_thionpta_MacauleyCone_Thiohalomonadales_L179_genes.faa	GCA_001447805.1_ASM144780v1_genomic_genes.faa	37.1717
Bathyaustriella_thionpta_MacauleyCone_Thiohalomonadales_L179_genes.faa	GCA_001750655.1_ASM175065v1_genomic_genes.faa	21.0222
Bathyaustriella_thionpta_MacauleyCone_Thiohalomonadales_L179_genes.faa	GCA_002007425.1_USCg1.0_genomic_genes.faa	26.4333
Bathyaustriella_thionpta_MacauleyCone_Thiohalomonadales_L179_genes.faa	GCA_002356115.1_ASM235611v1_genomic_genes.faa	32.0487
Bathyaustriella_thionpta_MacauleyCone_Thiohalomonadales_L179_genes.faa	GCA_002401775.1_ASM240177v1_genomic_genes.faa	34.0364
Bathyaustriella_thionpta_MacauleyCone_Thiohalomonadales_L179_genes.faa	GCA_900102855.1_IMG-taxon_2593339163_annotated_assembly_genomic_genes.faa	40.7515
Bathyaustriella_thionpta_MacauleyCone_Thiohalomonadales_L179_genes.faa	GCF_016097415.1_ASM1609741v1_genomic_genes.faa	52.8097
Bathyaustriella_thionpta_MacauleyCone_Thiohalomonadales_L179_genes.faa	Lucinoma_atalantae_CapeVerde_THIO_L138_genes.faa	52.8751
Bathyaustriella_thionpta_MacauleyCone_Thiohalomonadales_L179_genes.faa	Lucinoma_myriamae_Angola_Thiohalomonadales_L130_genes.faa	67.0996
Bathyaustriella_thionpta_MacauleyCone_Thiohalomonadales_L179_genes.faa	Lucinoma_myriamae_Angola_Thiohalomonadales_L131_genes.faa	63.5193
Bathyaustriella_thionpta_MacauleyCone_Thiohalomonadales_L179_genes.faa	Lucinoma_myriamae_Angola_Thiohalomonadales_L132_genes.faa	67.085
Bathyaustriella_thionpta_MacauleyCone_Thiohalomonadales_L179_genes.faa	Taylorina_sp_SalomonSea_Thiohalomonodales_L037_genes.faa	57.2222
Bathyaustriella_thionpta_MacauleyCone_Thiohalomonadales_L180_genes.faa	alviniconcha_Y1_6666666.293769.contigs_genes.faa	49.7859
Bathyaustriella_thionpta_MacauleyCone_Thiohalomonadales_L180_genes.faa	Bathyaustriella_thionpta_MacauleyCone_Thiohalomonadales_L179_genes.faa	97.1778
Bathyaustriella_thionpta_MacauleyCone_Thiohalomonadales_L180_genes.faa	Bathyaustriella_thionpta_MacauleyCone_Thiohalomonadales_L180_genes.faa	100
Bathyaustriella_thionpta_MacauleyCone_Thiohalomonadales_L180_genes.faa	Bathyaustriella_thionpta_MacauleyCone_Thiohalomonadales_L181_genes.faa	95.9263
Bathyaustriella_thionpta_MacauleyCone_Thiohalomonadales_L180_genes.faa	Bathyaustriella_thionpta_MacauleyCone_Thiohalomonadales_L182_genes.faa	98.404
Bathyaustriella_thionpta_MacauleyCone_Thiohalomonadales_L180_genes.faa	Bathyaustriella_thionpta_MacauleyCone_Thiohalomonadales_L183_genes.faa	97.6574
Bathyaustriella_thionpta_MacauleyCone_Thiohalomonadales_L180_genes.faa	GCA_000245015.1_ASM24501v1_genomic_genes.faa	31.5863
Bathyaustriella_thionpta_MacauleyCone_Thiohalomonadales_L180_genes.faa	GCA_000260985.3_ASM26098v3_genomic_genes.faa	35.1038
Bathyaustriella_thionpta_MacauleyCone_Thiohalomonadales_L180_genes.faa	GCA_000583135.1_work_bench_6.5_assembly_of_Candidatus_Thioalkalivibrio_spongium_HK1_genomic_genes.faa	22.683
Bathyaustriella_thionpta_MacauleyCone_Thiohalomonadales_L180_genes.faa	GCA_001447805.1_ASM144780v1_genomic_genes.faa	37.2599
Bathyaustriella_thionpta_MacauleyCone_Thiohalomonadales_L180_genes.faa	GCA_001750655.1_ASM175065v1_genomic_genes.faa	20.9742
Bathyaustriella_thionpta_MacauleyCone_Thiohalomonadales_L180_genes.faa	GCA_002007425.1_USCg1.0_genomic_genes.faa	26.4764
Bathyaustriella_thionpta_MacauleyCone_Thiohalomonadales_L180_genes.faa	GCA_002356115.1_ASM235611v1_genomic_genes.faa	32.0696
Bathyaustriella_thionpta_MacauleyCone_Thiohalomonadales_L180_genes.faa	GCA_002401775.1_ASM240177v1_genomic_genes.faa	34.119
Bathyaustriella_thionpta_MacauleyCone_Thiohalomonadales_L180_genes.faa	GCA_900102855.1_IMG-taxon_2593339163_annotated_assembly_genomic_genes.faa	40.4991
Bathyaustriella_thionpta_MacauleyCone_Thiohalomonadales_L180_genes.faa	GCF_016097415.1_ASM1609741v1_genomic_genes.faa	52.8283
Bathyaustriella_thionpta_MacauleyCone_Thiohalomonadales_L180_genes.faa	Lucinoma_atalantae_CapeVerde_THIO_L138_genes.faa	52.8182
Bathyaustriella_thionpta_MacauleyCone_Thiohalomonadales_L180_genes.faa	Lucinoma_myriamae_Angola_Thiohalomonadales_L130_genes.faa	67.1542
Bathyaustriella_thionpta_MacauleyCone_Thiohalomonadales_L180_genes.faa	Lucinoma_myriamae_Angola_Thiohalomonadales_L131_genes.faa	63.7334
Bathyaustriella_thionpta_MacauleyCone_Thiohalomonadales_L180_genes.faa	Lucinoma_myriamae_Angola_Thiohalomonadales_L132_genes.faa	67.0926
Bathyaustriella_thionpta_MacauleyCone_Thiohalomonadales_L180_genes.faa	Taylorina_sp_SalomonSea_Thiohalomonodales_L037_genes.faa	57.4438
Bathyaustriella_thionpta_MacauleyCone_Thiohalomonadales_L181_genes.faa	alviniconcha_Y1_6666666.293769.contigs_genes.faa	50.2266
Bathyaustriella_thionpta_MacauleyCone_Thiohalomonadales_L181_genes.faa	Bathyaustriella_thionpta_MacauleyCone_Thiohalomonadales_L179_genes.faa	95.4207
Bathyaustriella_thionpta_MacauleyCone_Thiohalomonadales_L181_genes.faa	Bathyaustriella_thionpta_MacauleyCone_Thiohalomonadales_L180_genes.faa	95.9263
Bathyaustriella_thionpta_MacauleyCone_Thiohalomonadales_L181_genes.faa	Bathyaustriella_thionpta_MacauleyCone_Thiohalomonadales_L181_genes.faa	100
Bathyaustriella_thionpta_MacauleyCone_Thiohalomonadales_L181_genes.faa	Bathyaustriella_thionpta_MacauleyCone_Thiohalomonadales_L182_genes.faa	96.2237
Bathyaustriella_thionpta_MacauleyCone_Thiohalomonadales_L181_genes.faa	Bathyaustriella_thionpta_MacauleyCone_Thiohalomonadales_L183_genes.faa	96.2796
Bathyaustriella_thionpta_MacauleyCone_Thiohalomonadales_L181_genes.faa	GCA_000245015.1_ASM24501v1_genomic_genes.faa	32.03
Bathyaustriella_thionpta_MacauleyCone_Thiohalomonadales_L181_genes.faa	GCA_000260985.3_ASM26098v3_genomic_genes.faa	35.7177
Bathyaustriella_thionpta_MacauleyCone_Thiohalomonadales_L181_genes.faa	GCA_000583135.1_work_bench_6.5_assembly_of_Candidatus_Thioalkalivibrio_spongium_HK1_genomic_genes.faa	23.1781
Bathyaustriella_thionpta_MacauleyCone_Thiohalomonadales_L181_genes.faa	GCA_001447805.1_ASM144780v1_genomic_genes.faa	37.5564
Bathyaustriella_thionpta_MacauleyCone_Thiohalomonadales_L181_genes.faa	GCA_001750655.1_ASM175065v1_genomic_genes.faa	21.3105
Bathyaustriella_thionpta_MacauleyCone_Thiohalomonadales_L181_genes.faa	GCA_002007425.1_USCg1.0_genomic_genes.faa	26.6688
Bathyaustriella_thionpta_MacauleyCone_Thiohalomonadales_L181_genes.faa	GCA_002356115.1_ASM235611v1_genomic_genes.faa	32.6166
Bathyaustriella_thionpta_MacauleyCone_Thiohalomonadales_L181_genes.faa	GCA_002401775.1_ASM240177v1_genomic_genes.faa	34.3836
Bathyaustriella_thionpta_MacauleyCone_Thiohalomonadales_L181_genes.faa	GCA_900102855.1_IMG-taxon_2593339163_annotated_assembly_genomic_genes.faa	41.011
Bathyaustriella_thionpta_MacauleyCone_Thiohalomonadales_L181_genes.faa	GCF_016097415.1_ASM1609741v1_genomic_genes.faa	52.0505
Bathyaustriella_thionpta_MacauleyCone_Thiohalomonadales_L181_genes.faa	Lucinoma_atalantae_CapeVerde_THIO_L138_genes.faa	53.9418
Bathyaustriella_thionpta_MacauleyCone_Thiohalomonadales_L181_genes.faa	Lucinoma_myriamae_Angola_Thiohalomonadales_L130_genes.faa	68.081
Bathyaustriella_thionpta_MacauleyCone_Thiohalomonadales_L181_genes.faa	Lucinoma_myriamae_Angola_Thiohalomonadales_L131_genes.faa	64.2124
Bathyaustriella_thionpta_MacauleyCone_Thiohalomonadales_L181_genes.faa	Lucinoma_myriamae_Angola_Thiohalomonadales_L132_genes.faa	67.9541
Bathyaustriella_thionpta_MacauleyCone_Thiohalomonadales_L181_genes.faa	Taylorina_sp_SalomonSea_Thiohalomonodales_L037_genes.faa	57.0628
Bathyaustriella_thionpta_MacauleyCone_Thiohalomonadales_L182_genes.faa	alviniconcha_Y1_6666666.293769.contigs_genes.faa	49.9221
Bathyaustriella_thionpta_MacauleyCone_Thiohalomonadales_L182_genes.faa	Bathyaustriella_thionpta_MacauleyCone_Thiohalomonadales_L179_genes.faa	97.1186
Bathyaustriella_thionpta_MacauleyCone_Thiohalomonadales_L182_genes.faa	Bathyaustriella_thionpta_MacauleyCone_Thiohalomonadales_L180_genes.faa	98.404
Bathyaustriella_thionpta_MacauleyCone_Thiohalomonadales_L182_genes.faa	Bathyaustriella_thionpta_MacauleyCone_Thiohalomonadales_L181_genes.faa	96.2237
Bathyaustriella_thionpta_MacauleyCone_Thiohalomonadales_L182_genes.faa	Bathyaustriella_thionpta_MacauleyCone_Thiohalomonadales_L182_genes.faa	99.972
Bathyaustriella_thionpta_MacauleyCone_Thiohalomonadales_L182_genes.faa	Bathyaustriella_thionpta_MacauleyCone_Thiohalomonadales_L183_genes.faa	97.8239
Bathyaustriella_thionpta_MacauleyCone_Thiohalomonadales_L182_genes.faa	GCA_000245015.1_ASM24501v1_genomic_genes.faa	31.528
Bathyaustriella_thionpta_MacauleyCone_Thiohalomonadales_L182_genes.faa	GCA_000260985.3_ASM26098v3_genomic_genes.faa	35.0757
Bathyaustriella_thionpta_MacauleyCone_Thiohalomonadales_L182_genes.faa	GCA_000583135.1_work_bench_6.5_assembly_of_Candidatus_Thioalkalivibrio_spongium_HK1_genomic_genes.faa	22.6837
Bathyaustriella_thionpta_MacauleyCone_Thiohalomonadales_L182_genes.faa	GCA_001447805.1_ASM144780v1_genomic_genes.faa	37.081
Bathyaustriella_thionpta_MacauleyCone_Thiohalomonadales_L182_genes.faa	GCA_001750655.1_ASM175065v1_genomic_genes.faa	21.001
Bathyaustriella_thionpta_MacauleyCone_Thiohalomonadales_L182_genes.faa	GCA_002007425.1_USCg1.0_genomic_genes.faa	26.4366
Bathyaustriella_thionpta_MacauleyCone_Thiohalomonadales_L182_genes.faa	GCA_002356115.1_ASM235611v1_genomic_genes.faa	31.9574
Bathyaustriella_thionpta_MacauleyCone_Thiohalomonadales_L182_genes.faa	GCA_002401775.1_ASM240177v1_genomic_genes.faa	34.234
Bathyaustriella_thionpta_MacauleyCone_Thiohalomonadales_L182_genes.faa	GCA_900102855.1_IMG-taxon_2593339163_annotated_assembly_genomic_genes.faa	40.377
Bathyaustriella_thionpta_MacauleyCone_Thiohalomonadales_L182_genes.faa	GCF_016097415.1_ASM1609741v1_genomic_genes.faa	54.9601
Bathyaustriella_thionpta_MacauleyCone_Thiohalomonadales_L182_genes.faa	Lucinoma_atalantae_CapeVerde_THIO_L138_genes.faa	52.8312
Bathyaustriella_thionpta_MacauleyCone_Thiohalomonadales_L182_genes.faa	Lucinoma_myriamae_Angola_Thiohalomonadales_L130_genes.faa	67.2016
Bathyaustriella_thionpta_MacauleyCone_Thiohalomonadales_L182_genes.faa	Lucinoma_myriamae_Angola_Thiohalomonadales_L131_genes.faa	63.7012
Bathyaustriella_thionpta_MacauleyCone_Thiohalomonadales_L182_genes.faa	Lucinoma_myriamae_Angola_Thiohalomonadales_L132_genes.faa	67.0932
Bathyaustriella_thionpta_MacauleyCone_Thiohalomonadales_L182_genes.faa	Taylorina_sp_SalomonSea_Thiohalomonodales_L037_genes.faa	57.2173
Bathyaustriella_thionpta_MacauleyCone_Thiohalomonadales_L183_genes.faa	alviniconcha_Y1_6666666.293769.contigs_genes.faa	50.229
Bathyaustriella_thionpta_MacauleyCone_Thiohalomonadales_L183_genes.faa	Bathyaustriella_thionpta_MacauleyCone_Thiohalomonadales_L179_genes.faa	96.2677
Bathyaustriella_thionpta_MacauleyCone_Thiohalomonadales_L183_genes.faa	Bathyaustriella_thionpta_MacauleyCone_Thiohalomonadales_L180_genes.faa	97.6574
Bathyaustriella_thionpta_MacauleyCone_Thiohalomonadales_L183_genes.faa	Bathyaustriella_thionpta_MacauleyCone_Thiohalomonadales_L181_genes.faa	96.2796
Bathyaustriella_thionpta_MacauleyCone_Thiohalomonadales_L183_genes.faa	Bathyaustriella_thionpta_MacauleyCone_Thiohalomonadales_L182_genes.faa	97.8239
Bathyaustriella_thionpta_MacauleyCone_Thiohalomonadales_L183_genes.faa	Bathyaustriella_thionpta_MacauleyCone_Thiohalomonadales_L183_genes.faa	100
Bathyaustriella_thionpta_MacauleyCone_Thiohalomonadales_L183_genes.faa	GCA_000245015.1_ASM24501v1_genomic_genes.faa	31.7963
Bathyaustriella_thionpta_MacauleyCone_Thiohalomonadales_L183_genes.faa	GCA_000260985.3_ASM26098v3_genomic_genes.faa	35.3839
Bathyaustriella_thionpta_MacauleyCone_Thiohalomonadales_L183_genes.faa	GCA_000583135.1_work_bench_6.5_assembly_of_Candidatus_Thioalkalivibrio_spongium_HK1_genomic_genes.faa	22.9365
Bathyaustriella_thionpta_MacauleyCone_Thiohalomonadales_L183_genes.faa	GCA_001447805.1_ASM144780v1_genomic_genes.faa	37.4251
Bathyaustriella_thionpta_MacauleyCone_Thiohalomonadales_L183_genes.faa	GCA_001750655.1_ASM175065v1_genomic_genes.faa	21.1583
Bathyaustriella_thionpta_MacauleyCone_Thiohalomonadales_L183_genes.faa	GCA_002007425.1_USCg1.0_genomic_genes.faa	26.591
Bathyaustriella_thionpta_MacauleyCone_Thiohalomonadales_L183_genes.faa	GCA_002356115.1_ASM235611v1_genomic_genes.faa	32.2766
Bathyaustriella_thionpta_MacauleyCone_Thiohalomonadales_L183_genes.faa	GCA_002401775.1_ASM240177v1_genomic_genes.faa	34.4276
Bathyaustriella_thionpta_MacauleyCone_Thiohalomonadales_L183_genes.faa	GCA_900102855.1_IMG-taxon_2593339163_annotated_assembly_genomic_genes.faa	40.672
Bathyaustriella_thionpta_MacauleyCone_Thiohalomonadales_L183_genes.faa	GCF_016097415.1_ASM1609741v1_genomic_genes.faa	55.9136
Bathyaustriella_thionpta_MacauleyCone_Thiohalomonadales_L183_genes.faa	Lucinoma_atalantae_CapeVerde_THIO_L138_genes.faa	53.8208
Bathyaustriella_thionpta_MacauleyCone_Thiohalomonadales_L183_genes.faa	Lucinoma_myriamae_Angola_Thiohalomonadales_L130_genes.faa	67.678
Bathyaustriella_thionpta_MacauleyCone_Thiohalomonadales_L183_genes.faa	Lucinoma_myriamae_Angola_Thiohalomonadales_L131_genes.faa	63.9787
Bathyaustriella_thionpta_MacauleyCone_Thiohalomonadales_L183_genes.faa	Lucinoma_myriamae_Angola_Thiohalomonadales_L132_genes.faa	67.4765
Bathyaustriella_thionpta_MacauleyCone_Thiohalomonadales_L183_genes.faa	Taylorina_sp_SalomonSea_Thiohalomonodales_L037_genes.faa	57.5451
GCA_000245015.1_ASM24501v1_genomic_genes.faa	alviniconcha_Y1_6666666.293769.contigs_genes.faa	26.4855
GCA_000245015.1_ASM24501v1_genomic_genes.faa	Bathyaustriella_thionpta_MacauleyCone_Thiohalomonadales_L179_genes.faa	31.8657
GCA_000245015.1_ASM24501v1_genomic_genes.faa	Bathyaustriella_thionpta_MacauleyCone_Thiohalomonadales_L180_genes.faa	31.5863
GCA_000245015.1_ASM24501v1_genomic_genes.faa	Bathyaustriella_thionpta_MacauleyCone_Thiohalomonadales_L181_genes.faa	32.03
GCA_000245015.1_ASM24501v1_genomic_genes.faa	Bathyaustriella_thionpta_MacauleyCone_Thiohalomonadales_L182_genes.faa	31.528
GCA_000245015.1_ASM24501v1_genomic_genes.faa	Bathyaustriella_thionpta_MacauleyCone_Thiohalomonadales_L183_genes.faa	31.7963
GCA_000245015.1_ASM24501v1_genomic_genes.faa	GCA_000245015.1_ASM24501v1_genomic_genes.faa	100
GCA_000245015.1_ASM24501v1_genomic_genes.faa	GCA_000260985.3_ASM26098v3_genomic_genes.faa	32.0532
GCA_000245015.1_ASM24501v1_genomic_genes.faa	GCA_000583135.1_work_bench_6.5_assembly_of_Candidatus_Thioalkalivibrio_spongium_HK1_genomic_genes.faa	26.2992
GCA_000245015.1_ASM24501v1_genomic_genes.faa	GCA_001447805.1_ASM144780v1_genomic_genes.faa	32.3471
GCA_000245015.1_ASM24501v1_genomic_genes.faa	GCA_001750655.1_ASM175065v1_genomic_genes.faa	24.6228
GCA_000245015.1_ASM24501v1_genomic_genes.faa	GCA_002007425.1_USCg1.0_genomic_genes.faa	31.0759
GCA_000245015.1_ASM24501v1_genomic_genes.faa	GCA_002356115.1_ASM235611v1_genomic_genes.faa	33.0456
GCA_000245015.1_ASM24501v1_genomic_genes.faa	GCA_002401775.1_ASM240177v1_genomic_genes.faa	27.6547
GCA_000245015.1_ASM24501v1_genomic_genes.faa	GCA_900102855.1_IMG-taxon_2593339163_annotated_assembly_genomic_genes.faa	34.0696
GCA_000245015.1_ASM24501v1_genomic_genes.faa	GCF_016097415.1_ASM1609741v1_genomic_genes.faa	25.5678
GCA_000245015.1_ASM24501v1_genomic_genes.faa	Lucinoma_atalantae_CapeVerde_THIO_L138_genes.faa	29.3764
GCA_000245015.1_ASM24501v1_genomic_genes.faa	Lucinoma_myriamae_Angola_Thiohalomonadales_L130_genes.faa	31.7267
GCA_000245015.1_ASM24501v1_genomic_genes.faa	Lucinoma_myriamae_Angola_Thiohalomonadales_L131_genes.faa	29.8416
GCA_000245015.1_ASM24501v1_genomic_genes.faa	Lucinoma_myriamae_Angola_Thiohalomonadales_L132_genes.faa	31.5401
GCA_000245015.1_ASM24501v1_genomic_genes.faa	Taylorina_sp_SalomonSea_Thiohalomonodales_L037_genes.faa	28.2717
GCA_000260985.3_ASM26098v3_genomic_genes.faa	alviniconcha_Y1_6666666.293769.contigs_genes.faa	29.5483
GCA_000260985.3_ASM26098v3_genomic_genes.faa	Bathyaustriella_thionpta_MacauleyCone_Thiohalomonadales_L179_genes.faa	35.3102
GCA_000260985.3_ASM26098v3_genomic_genes.faa	Bathyaustriella_thionpta_MacauleyCone_Thiohalomonadales_L180_genes.faa	35.1038
GCA_000260985.3_ASM26098v3_genomic_genes.faa	Bathyaustriella_thionpta_MacauleyCone_Thiohalomonadales_L181_genes.faa	35.7177
GCA_000260985.3_ASM26098v3_genomic_genes.faa	Bathyaustriella_thionpta_MacauleyCone_Thiohalomonadales_L182_genes.faa	35.0757
GCA_000260985.3_ASM26098v3_genomic_genes.faa	Bathyaustriella_thionpta_MacauleyCone_Thiohalomonadales_L183_genes.faa	35.3839
GCA_000260985.3_ASM26098v3_genomic_genes.faa	GCA_000245015.1_ASM24501v1_genomic_genes.faa	32.0532
GCA_000260985.3_ASM26098v3_genomic_genes.faa	GCA_000260985.3_ASM26098v3_genomic_genes.faa	100
GCA_000260985.3_ASM26098v3_genomic_genes.faa	GCA_000583135.1_work_bench_6.5_assembly_of_Candidatus_Thioalkalivibrio_spongium_HK1_genomic_genes.faa	24.3843
GCA_000260985.3_ASM26098v3_genomic_genes.faa	GCA_001447805.1_ASM144780v1_genomic_genes.faa	38.3796
GCA_000260985.3_ASM26098v3_genomic_genes.faa	GCA_001750655.1_ASM175065v1_genomic_genes.faa	22.2602
GCA_000260985.3_ASM26098v3_genomic_genes.faa	GCA_002007425.1_USCg1.0_genomic_genes.faa	31.3346
GCA_000260985.3_ASM26098v3_genomic_genes.faa	GCA_002356115.1_ASM235611v1_genomic_genes.faa	37.1811
GCA_000260985.3_ASM26098v3_genomic_genes.faa	GCA_002401775.1_ASM240177v1_genomic_genes.faa	29.9524
GCA_000260985.3_ASM26098v3_genomic_genes.faa	GCA_900102855.1_IMG-taxon_2593339163_annotated_assembly_genomic_genes.faa	38.3397
GCA_000260985.3_ASM26098v3_genomic_genes.faa	GCF_016097415.1_ASM1609741v1_genomic_genes.faa	28.9771
GCA_000260985.3_ASM26098v3_genomic_genes.faa	Lucinoma_atalantae_CapeVerde_THIO_L138_genes.faa	32.7287
GCA_000260985.3_ASM26098v3_genomic_genes.faa	Lucinoma_myriamae_Angola_Thiohalomonadales_L130_genes.faa	35.5414
GCA_000260985.3_ASM26098v3_genomic_genes.faa	Lucinoma_myriamae_Angola_Thiohalomonadales_L131_genes.faa	32.913
GCA_000260985.3_ASM26098v3_genomic_genes.faa	Lucinoma_myriamae_Angola_Thiohalomonadales_L132_genes.faa	35.228
GCA_000260985.3_ASM26098v3_genomic_genes.faa	Taylorina_sp_SalomonSea_Thiohalomonodales_L037_genes.faa	30.4575
GCA_000583135.1_work_bench_6.5_assembly_of_Candidatus_Thioalkalivibrio_spongium_HK1_genomic_genes.faa	alviniconcha_Y1_6666666.293769.contigs_genes.faa	19.9827
GCA_000583135.1_work_bench_6.5_assembly_of_Candidatus_Thioalkalivibrio_spongium_HK1_genomic_genes.faa	Bathyaustriella_thionpta_MacauleyCone_Thiohalomonadales_L179_genes.faa	22.7564
GCA_000583135.1_work_bench_6.5_assembly_of_Candidatus_Thioalkalivibrio_spongium_HK1_genomic_genes.faa	Bathyaustriella_thionpta_MacauleyCone_Thiohalomonadales_L180_genes.faa	22.683
GCA_000583135.1_work_bench_6.5_assembly_of_Candidatus_Thioalkalivibrio_spongium_HK1_genomic_genes.faa	Bathyaustriella_thionpta_MacauleyCone_Thiohalomonadales_L181_genes.faa	23.1781
GCA_000583135.1_work_bench_6.5_assembly_of_Candidatus_Thioalkalivibrio_spongium_HK1_genomic_genes.faa	Bathyaustriella_thionpta_MacauleyCone_Thiohalomonadales_L182_genes.faa	22.6837
GCA_000583135.1_work_bench_6.5_assembly_of_Candidatus_Thioalkalivibrio_spongium_HK1_genomic_genes.faa	Bathyaustriella_thionpta_MacauleyCone_Thiohalomonadales_L183_genes.faa	22.9365
GCA_000583135.1_work_bench_6.5_assembly_of_Candidatus_Thioalkalivibrio_spongium_HK1_genomic_genes.faa	GCA_000245015.1_ASM24501v1_genomic_genes.faa	26.2992
GCA_000583135.1_work_bench_6.5_assembly_of_Candidatus_Thioalkalivibrio_spongium_HK1_genomic_genes.faa	GCA_000260985.3_ASM26098v3_genomic_genes.faa	24.3843
GCA_000583135.1_work_bench_6.5_assembly_of_Candidatus_Thioalkalivibrio_spongium_HK1_genomic_genes.faa	GCA_000583135.1_work_bench_6.5_assembly_of_Candidatus_Thioalkalivibrio_spongium_HK1_genomic_genes.faa	100
GCA_000583135.1_work_bench_6.5_assembly_of_Candidatus_Thioalkalivibrio_spongium_HK1_genomic_genes.faa	GCA_001447805.1_ASM144780v1_genomic_genes.faa	25.135
GCA_000583135.1_work_bench_6.5_assembly_of_Candidatus_Thioalkalivibrio_spongium_HK1_genomic_genes.faa	GCA_001750655.1_ASM175065v1_genomic_genes.faa	79.3798
GCA_000583135.1_work_bench_6.5_assembly_of_Candidatus_Thioalkalivibrio_spongium_HK1_genomic_genes.faa	GCA_002007425.1_USCg1.0_genomic_genes.faa	26.461
GCA_000583135.1_work_bench_6.5_assembly_of_Candidatus_Thioalkalivibrio_spongium_HK1_genomic_genes.faa	GCA_002356115.1_ASM235611v1_genomic_genes.faa	28.1985
GCA_000583135.1_work_bench_6.5_assembly_of_Candidatus_Thioalkalivibrio_spongium_HK1_genomic_genes.faa	GCA_002401775.1_ASM240177v1_genomic_genes.faa	20.9949
GCA_000583135.1_work_bench_6.5_assembly_of_Candidatus_Thioalkalivibrio_spongium_HK1_genomic_genes.faa	GCA_900102855.1_IMG-taxon_2593339163_annotated_assembly_genomic_genes.faa	27.7943
GCA_000583135.1_work_bench_6.5_assembly_of_Candidatus_Thioalkalivibrio_spongium_HK1_genomic_genes.faa	GCF_016097415.1_ASM1609741v1_genomic_genes.faa	18.1192
GCA_000583135.1_work_bench_6.5_assembly_of_Candidatus_Thioalkalivibrio_spongium_HK1_genomic_genes.faa	Lucinoma_atalantae_CapeVerde_THIO_L138_genes.faa	22.8866
GCA_000583135.1_work_bench_6.5_assembly_of_Candidatus_Thioalkalivibrio_spongium_HK1_genomic_genes.faa	Lucinoma_myriamae_Angola_Thiohalomonadales_L130_genes.faa	23.8433
GCA_000583135.1_work_bench_6.5_assembly_of_Candidatus_Thioalkalivibrio_spongium_HK1_genomic_genes.faa	Lucinoma_myriamae_Angola_Thiohalomonadales_L131_genes.faa	21.9176
GCA_000583135.1_work_bench_6.5_assembly_of_Candidatus_Thioalkalivibrio_spongium_HK1_genomic_genes.faa	Lucinoma_myriamae_Angola_Thiohalomonadales_L132_genes.faa	23.4402
GCA_000583135.1_work_bench_6.5_assembly_of_Candidatus_Thioalkalivibrio_spongium_HK1_genomic_genes.faa	Taylorina_sp_SalomonSea_Thiohalomonodales_L037_genes.faa	19.4981
GCA_001447805.1_ASM144780v1_genomic_genes.faa	alviniconcha_Y1_6666666.293769.contigs_genes.faa	30.0196
GCA_001447805.1_ASM144780v1_genomic_genes.faa	Bathyaustriella_thionpta_MacauleyCone_Thiohalomonadales_L179_genes.faa	37.1717
GCA_001447805.1_ASM144780v1_genomic_genes.faa	Bathyaustriella_thionpta_MacauleyCone_Thiohalomonadales_L180_genes.faa	37.2599
GCA_001447805.1_ASM144780v1_genomic_genes.faa	Bathyaustriella_thionpta_MacauleyCone_Thiohalomonadales_L181_genes.faa	37.5564
GCA_001447805.1_ASM144780v1_genomic_genes.faa	Bathyaustriella_thionpta_MacauleyCone_Thiohalomonadales_L182_genes.faa	37.081
GCA_001447805.1_ASM144780v1_genomic_genes.faa	Bathyaustriella_thionpta_MacauleyCone_Thiohalomonadales_L183_genes.faa	37.4251
GCA_001447805.1_ASM144780v1_genomic_genes.faa	GCA_000245015.1_ASM24501v1_genomic_genes.faa	32.3471
GCA_001447805.1_ASM144780v1_genomic_genes.faa	GCA_000260985.3_ASM26098v3_genomic_genes.faa	38.3796
GCA_001447805.1_ASM144780v1_genomic_genes.faa	GCA_000583135.1_work_bench_6.5_assembly_of_Candidatus_Thioalkalivibrio_spongium_HK1_genomic_genes.faa	25.135
GCA_001447805.1_ASM144780v1_genomic_genes.faa	GCA_001447805.1_ASM144780v1_genomic_genes.faa	100
GCA_001447805.1_ASM144780v1_genomic_genes.faa	GCA_001750655.1_ASM175065v1_genomic_genes.faa	23.472
GCA_001447805.1_ASM144780v1_genomic_genes.faa	GCA_002007425.1_USCg1.0_genomic_genes.faa	32.4635
GCA_001447805.1_ASM144780v1_genomic_genes.faa	GCA_002356115.1_ASM235611v1_genomic_genes.faa	36.9896
GCA_001447805.1_ASM144780v1_genomic_genes.faa	GCA_002401775.1_ASM240177v1_genomic_genes.faa	40.2762
GCA_001447805.1_ASM144780v1_genomic_genes.faa	GCA_900102855.1_IMG-taxon_2593339163_annotated_assembly_genomic_genes.faa	44.941
GCA_001447805.1_ASM144780v1_genomic_genes.faa	GCF_016097415.1_ASM1609741v1_genomic_genes.faa	32.8355
GCA_001447805.1_ASM144780v1_genomic_genes.faa	Lucinoma_atalantae_CapeVerde_THIO_L138_genes.faa	32.6453
GCA_001447805.1_ASM144780v1_genomic_genes.faa	Lucinoma_myriamae_Angola_Thiohalomonadales_L130_genes.faa	36.4437
GCA_001447805.1_ASM144780v1_genomic_genes.faa	Lucinoma_myriamae_Angola_Thiohalomonadales_L131_genes.faa	33.7937
GCA_001447805.1_ASM144780v1_genomic_genes.faa	Lucinoma_myriamae_Angola_Thiohalomonadales_L132_genes.faa	35.8663
GCA_001447805.1_ASM144780v1_genomic_genes.faa	Taylorina_sp_SalomonSea_Thiohalomonodales_L037_genes.faa	32.0994
GCA_001750655.1_ASM175065v1_genomic_genes.faa	alviniconcha_Y1_6666666.293769.contigs_genes.faa	18.6653
GCA_001750655.1_ASM175065v1_genomic_genes.faa	Bathyaustriella_thionpta_MacauleyCone_Thiohalomonadales_L179_genes.faa	21.0222
GCA_001750655.1_ASM175065v1_genomic_genes.faa	Bathyaustriella_thionpta_MacauleyCone_Thiohalomonadales_L180_genes.faa	20.9742
GCA_001750655.1_ASM175065v1_genomic_genes.faa	Bathyaustriella_thionpta_MacauleyCone_Thiohalomonadales_L181_genes.faa	21.3105
GCA_001750655.1_ASM175065v1_genomic_genes.faa	Bathyaustriella_thionpta_MacauleyCone_Thiohalomonadales_L182_genes.faa	21.001
GCA_001750655.1_ASM175065v1_genomic_genes.faa	Bathyaustriella_thionpta_MacauleyCone_Thiohalomonadales_L183_genes.faa	21.1583
GCA_001750655.1_ASM175065v1_genomic_genes.faa	GCA_000245015.1_ASM24501v1_genomic_genes.faa	24.6228
GCA_001750655.1_ASM175065v1_genomic_genes.faa	GCA_000260985.3_ASM26098v3_genomic_genes.faa	22.2602
GCA_001750655.1_ASM175065v1_genomic_genes.faa	GCA_000583135.1_work_bench_6.5_assembly_of_Candidatus_Thioalkalivibrio_spongium_HK1_genomic_genes.faa	79.3798
GCA_001750655.1_ASM175065v1_genomic_genes.faa	GCA_001447805.1_ASM144780v1_genomic_genes.faa	23.472
GCA_001750655.1_ASM175065v1_genomic_genes.faa	GCA_001750655.1_ASM175065v1_genomic_genes.faa	100
GCA_001750655.1_ASM175065v1_genomic_genes.faa	GCA_002007425.1_USCg1.0_genomic_genes.faa	24.2242
GCA_001750655.1_ASM175065v1_genomic_genes.faa	GCA_002356115.1_ASM235611v1_genomic_genes.faa	24.9159
GCA_001750655.1_ASM175065v1_genomic_genes.faa	GCA_002401775.1_ASM240177v1_genomic_genes.faa	19.8719
GCA_001750655.1_ASM175065v1_genomic_genes.faa	GCA_900102855.1_IMG-taxon_2593339163_annotated_assembly_genomic_genes.faa	25.4672
GCA_001750655.1_ASM175065v1_genomic_genes.faa	GCF_016097415.1_ASM1609741v1_genomic_genes.faa	17.0227
GCA_001750655.1_ASM175065v1_genomic_genes.faa	Lucinoma_atalantae_CapeVerde_THIO_L138_genes.faa	20.7089
GCA_001750655.1_ASM175065v1_genomic_genes.faa	Lucinoma_myriamae_Angola_Thiohalomonadales_L130_genes.faa	21.8933
GCA_001750655.1_ASM175065v1_genomic_genes.faa	Lucinoma_myriamae_Angola_Thiohalomonadales_L131_genes.faa	20.2806
GCA_001750655.1_ASM175065v1_genomic_genes.faa	Lucinoma_myriamae_Angola_Thiohalomonadales_L132_genes.faa	21.5683
GCA_001750655.1_ASM175065v1_genomic_genes.faa	Taylorina_sp_SalomonSea_Thiohalomonodales_L037_genes.faa	18.1362
GCA_002007425.1_USCg1.0_genomic_genes.faa	alviniconcha_Y1_6666666.293769.contigs_genes.faa	23.0748
GCA_002007425.1_USCg1.0_genomic_genes.faa	Bathyaustriella_thionpta_MacauleyCone_Thiohalomonadales_L179_genes.faa	26.4333
GCA_002007425.1_USCg1.0_genomic_genes.faa	Bathyaustriella_thionpta_MacauleyCone_Thiohalomonadales_L180_genes.faa	26.4764
GCA_002007425.1_USCg1.0_genomic_genes.faa	Bathyaustriella_thionpta_MacauleyCone_Thiohalomonadales_L181_genes.faa	26.6688
GCA_002007425.1_USCg1.0_genomic_genes.faa	Bathyaustriella_thionpta_MacauleyCone_Thiohalomonadales_L182_genes.faa	26.4366
GCA_002007425.1_USCg1.0_genomic_genes.faa	Bathyaustriella_thionpta_MacauleyCone_Thiohalomonadales_L183_genes.faa	26.591
GCA_002007425.1_USCg1.0_genomic_genes.faa	GCA_000245015.1_ASM24501v1_genomic_genes.faa	31.0759
GCA_002007425.1_USCg1.0_genomic_genes.faa	GCA_000260985.3_ASM26098v3_genomic_genes.faa	31.3346
GCA_002007425.1_USCg1.0_genomic_genes.faa	GCA_000583135.1_work_bench_6.5_assembly_of_Candidatus_Thioalkalivibrio_spongium_HK1_genomic_genes.faa	26.461
GCA_002007425.1_USCg1.0_genomic_genes.faa	GCA_001447805.1_ASM144780v1_genomic_genes.faa	32.4635
GCA_002007425.1_USCg1.0_genomic_genes.faa	GCA_001750655.1_ASM175065v1_genomic_genes.faa	24.2242
GCA_002007425.1_USCg1.0_genomic_genes.faa	GCA_002007425.1_USCg1.0_genomic_genes.faa	100
GCA_002007425.1_USCg1.0_genomic_genes.faa	GCA_002356115.1_ASM235611v1_genomic_genes.faa	36.5271
GCA_002007425.1_USCg1.0_genomic_genes.faa	GCA_002401775.1_ASM240177v1_genomic_genes.faa	26.3071
GCA_002007425.1_USCg1.0_genomic_genes.faa	GCA_900102855.1_IMG-taxon_2593339163_annotated_assembly_genomic_genes.faa	32.3684
GCA_002007425.1_USCg1.0_genomic_genes.faa	GCF_016097415.1_ASM1609741v1_genomic_genes.faa	24.6854
GCA_002007425.1_USCg1.0_genomic_genes.faa	Lucinoma_atalantae_CapeVerde_THIO_L138_genes.faa	26.6123
GCA_002007425.1_USCg1.0_genomic_genes.faa	Lucinoma_myriamae_Angola_Thiohalomonadales_L130_genes.faa	27.2944
GCA_002007425.1_USCg1.0_genomic_genes.faa	Lucinoma_myriamae_Angola_Thiohalomonadales_L131_genes.faa	25.3174
GCA_002007425.1_USCg1.0_genomic_genes.faa	Lucinoma_myriamae_Angola_Thiohalomonadales_L132_genes.faa	26.762
GCA_002007425.1_USCg1.0_genomic_genes.faa	Taylorina_sp_SalomonSea_Thiohalomonodales_L037_genes.faa	23.6806
GCA_002356115.1_ASM235611v1_genomic_genes.faa	alviniconcha_Y1_6666666.293769.contigs_genes.faa	27.6143
GCA_002356115.1_ASM235611v1_genomic_genes.faa	Bathyaustriella_thionpta_MacauleyCone_Thiohalomonadales_L179_genes.faa	32.0487
GCA_002356115.1_ASM235611v1_genomic_genes.faa	Bathyaustriella_thionpta_MacauleyCone_Thiohalomonadales_L180_genes.faa	32.0696
GCA_002356115.1_ASM235611v1_genomic_genes.faa	Bathyaustriella_thionpta_MacauleyCone_Thiohalomonadales_L181_genes.faa	32.6166
GCA_002356115.1_ASM235611v1_genomic_genes.faa	Bathyaustriella_thionpta_MacauleyCone_Thiohalomonadales_L182_genes.faa	31.9574
GCA_002356115.1_ASM235611v1_genomic_genes.faa	Bathyaustriella_thionpta_MacauleyCone_Thiohalomonadales_L183_genes.faa	32.2766
GCA_002356115.1_ASM235611v1_genomic_genes.faa	GCA_000245015.1_ASM24501v1_genomic_genes.faa	33.0456
GCA_002356115.1_ASM235611v1_genomic_genes.faa	GCA_000260985.3_ASM26098v3_genomic_genes.faa	37.1811
GCA_002356115.1_ASM235611v1_genomic_genes.faa	GCA_000583135.1_work_bench_6.5_assembly_of_Candidatus_Thioalkalivibrio_spongium_HK1_genomic_genes.faa	28.1985
GCA_002356115.1_ASM235611v1_genomic_genes.faa	GCA_001447805.1_ASM144780v1_genomic_genes.faa	36.9896
GCA_002356115.1_ASM235611v1_genomic_genes.faa	GCA_001750655.1_ASM175065v1_genomic_genes.faa	24.9159
GCA_002356115.1_ASM235611v1_genomic_genes.faa	GCA_002007425.1_USCg1.0_genomic_genes.faa	36.5271
GCA_002356115.1_ASM235611v1_genomic_genes.faa	GCA_002356115.1_ASM235611v1_genomic_genes.faa	100
GCA_002356115.1_ASM235611v1_genomic_genes.faa	GCA_002401775.1_ASM240177v1_genomic_genes.faa	28.4545
GCA_002356115.1_ASM235611v1_genomic_genes.faa	GCA_900102855.1_IMG-taxon_2593339163_annotated_assembly_genomic_genes.faa	37.2481
GCA_002356115.1_ASM235611v1_genomic_genes.faa	GCF_016097415.1_ASM1609741v1_genomic_genes.faa	24.425
GCA_002356115.1_ASM235611v1_genomic_genes.faa	Lucinoma_atalantae_CapeVerde_THIO_L138_genes.faa	35.1025
GCA_002356115.1_ASM235611v1_genomic_genes.faa	Lucinoma_myriamae_Angola_Thiohalomonadales_L130_genes.faa	34.5301
GCA_002356115.1_ASM235611v1_genomic_genes.faa	Lucinoma_myriamae_Angola_Thiohalomonadales_L131_genes.faa	31.0261
GCA_002356115.1_ASM235611v1_genomic_genes.faa	Lucinoma_myriamae_Angola_Thiohalomonadales_L132_genes.faa	33.3065
GCA_002356115.1_ASM235611v1_genomic_genes.faa	Taylorina_sp_SalomonSea_Thiohalomonodales_L037_genes.faa	26.7981
GCA_002401775.1_ASM240177v1_genomic_genes.faa	alviniconcha_Y1_6666666.293769.contigs_genes.faa	28.1759
GCA_002401775.1_ASM240177v1_genomic_genes.faa	Bathyaustriella_thionpta_MacauleyCone_Thiohalomonadales_L179_genes.faa	34.0364
GCA_002401775.1_ASM240177v1_genomic_genes.faa	Bathyaustriella_thionpta_MacauleyCone_Thiohalomonadales_L180_genes.faa	34.119
GCA_002401775.1_ASM240177v1_genomic_genes.faa	Bathyaustriella_thionpta_MacauleyCone_Thiohalomonadales_L181_genes.faa	34.3836
GCA_002401775.1_ASM240177v1_genomic_genes.faa	Bathyaustriella_thionpta_MacauleyCone_Thiohalomonadales_L182_genes.faa	34.234
GCA_002401775.1_ASM240177v1_genomic_genes.faa	Bathyaustriella_thionpta_MacauleyCone_Thiohalomonadales_L183_genes.faa	34.4276
GCA_002401775.1_ASM240177v1_genomic_genes.faa	GCA_000245015.1_ASM24501v1_genomic_genes.faa	27.6547
GCA_002401775.1_ASM240177v1_genomic_genes.faa	GCA_000260985.3_ASM26098v3_genomic_genes.faa	29.9524
GCA_002401775.1_ASM240177v1_genomic_genes.faa	GCA_000583135.1_work_bench_6.5_assembly_of_Candidatus_Thioalkalivibrio_spongium_HK1_genomic_genes.faa	20.9949
GCA_002401775.1_ASM240177v1_genomic_genes.faa	GCA_001447805.1_ASM144780v1_genomic_genes.faa	40.2762
GCA_002401775.1_ASM240177v1_genomic_genes.faa	GCA_001750655.1_ASM175065v1_genomic_genes.faa	19.8719
GCA_002401775.1_ASM240177v1_genomic_genes.faa	GCA_002007425.1_USCg1.0_genomic_genes.faa	26.3071
GCA_002401775.1_ASM240177v1_genomic_genes.faa	GCA_002356115.1_ASM235611v1_genomic_genes.faa	28.4545
GCA_002401775.1_ASM240177v1_genomic_genes.faa	GCA_002401775.1_ASM240177v1_genomic_genes.faa	99.9505
GCA_002401775.1_ASM240177v1_genomic_genes.faa	GCA_900102855.1_IMG-taxon_2593339163_annotated_assembly_genomic_genes.faa	36.159
GCA_002401775.1_ASM240177v1_genomic_genes.faa	GCF_016097415.1_ASM1609741v1_genomic_genes.faa	33.6202
GCA_002401775.1_ASM240177v1_genomic_genes.faa	Lucinoma_atalantae_CapeVerde_THIO_L138_genes.faa	28.0183
GCA_002401775.1_ASM240177v1_genomic_genes.faa	Lucinoma_myriamae_Angola_Thiohalomonadales_L130_genes.faa	32.4051
GCA_002401775.1_ASM240177v1_genomic_genes.faa	Lucinoma_myriamae_Angola_Thiohalomonadales_L131_genes.faa	30.8251
GCA_002401775.1_ASM240177v1_genomic_genes.faa	Lucinoma_myriamae_Angola_Thiohalomonadales_L132_genes.faa	31.9571
GCA_002401775.1_ASM240177v1_genomic_genes.faa	Taylorina_sp_SalomonSea_Thiohalomonodales_L037_genes.faa	31.7339
GCA_900102855.1_IMG-taxon_2593339163_annotated_assembly_genomic_genes.faa	alviniconcha_Y1_6666666.293769.contigs_genes.faa	33.3738
GCA_900102855.1_IMG-taxon_2593339163_annotated_assembly_genomic_genes.faa	Bathyaustriella_thionpta_MacauleyCone_Thiohalomonadales_L179_genes.faa	40.7515
GCA_900102855.1_IMG-taxon_2593339163_annotated_assembly_genomic_genes.faa	Bathyaustriella_thionpta_MacauleyCone_Thiohalomonadales_L180_genes.faa	40.4991
GCA_900102855.1_IMG-taxon_2593339163_annotated_assembly_genomic_genes.faa	Bathyaustriella_thionpta_MacauleyCone_Thiohalomonadales_L181_genes.faa	41.011
GCA_900102855.1_IMG-taxon_2593339163_annotated_assembly_genomic_genes.faa	Bathyaustriella_thionpta_MacauleyCone_Thiohalomonadales_L182_genes.faa	40.377
GCA_900102855.1_IMG-taxon_2593339163_annotated_assembly_genomic_genes.faa	Bathyaustriella_thionpta_MacauleyCone_Thiohalomonadales_L183_genes.faa	40.672
GCA_900102855.1_IMG-taxon_2593339163_annotated_assembly_genomic_genes.faa	GCA_000245015.1_ASM24501v1_genomic_genes.faa	34.0696
GCA_900102855.1_IMG-taxon_2593339163_annotated_assembly_genomic_genes.faa	GCA_000260985.3_ASM26098v3_genomic_genes.faa	38.3397
GCA_900102855.1_IMG-taxon_2593339163_annotated_assembly_genomic_genes.faa	GCA_000583135.1_work_bench_6.5_assembly_of_Candidatus_Thioalkalivibrio_spongium_HK1_genomic_genes.faa	27.7943
GCA_900102855.1_IMG-taxon_2593339163_annotated_assembly_genomic_genes.faa	GCA_001447805.1_ASM144780v1_genomic_genes.faa	44.941
GCA_900102855.1_IMG-taxon_2593339163_annotated_assembly_genomic_genes.faa	GCA_001750655.1_ASM175065v1_genomic_genes.faa	25.4672
GCA_900102855.1_IMG-taxon_2593339163_annotated_assembly_genomic_genes.faa	GCA_002007425.1_USCg1.0_genomic_genes.faa	32.3684
GCA_900102855.1_IMG-taxon_2593339163_annotated_assembly_genomic_genes.faa	GCA_002356115.1_ASM235611v1_genomic_genes.faa	37.2481
GCA_900102855.1_IMG-taxon_2593339163_annotated_assembly_genomic_genes.faa	GCA_002401775.1_ASM240177v1_genomic_genes.faa	36.159
GCA_900102855.1_IMG-taxon_2593339163_annotated_assembly_genomic_genes.faa	GCA_900102855.1_IMG-taxon_2593339163_annotated_assembly_genomic_genes.faa	99.9695
GCA_900102855.1_IMG-taxon_2593339163_annotated_assembly_genomic_genes.faa	GCF_016097415.1_ASM1609741v1_genomic_genes.faa	34.9013
GCA_900102855.1_IMG-taxon_2593339163_annotated_assembly_genomic_genes.faa	Lucinoma_atalantae_CapeVerde_THIO_L138_genes.faa	38.2337
GCA_900102855.1_IMG-taxon_2593339163_annotated_assembly_genomic_genes.faa	Lucinoma_myriamae_Angola_Thiohalomonadales_L130_genes.faa	41.7007
GCA_900102855.1_IMG-taxon_2593339163_annotated_assembly_genomic_genes.faa	Lucinoma_myriamae_Angola_Thiohalomonadales_L131_genes.faa	38.5096
GCA_900102855.1_IMG-taxon_2593339163_annotated_assembly_genomic_genes.faa	Lucinoma_myriamae_Angola_Thiohalomonadales_L132_genes.faa	40.9477
GCA_900102855.1_IMG-taxon_2593339163_annotated_assembly_genomic_genes.faa	Taylorina_sp_SalomonSea_Thiohalomonodales_L037_genes.faa	34.8727
GCF_016097415.1_ASM1609741v1_genomic_genes.faa	alviniconcha_Y1_6666666.293769.contigs_genes.faa	45.2087
GCF_016097415.1_ASM1609741v1_genomic_genes.faa	Bathyaustriella_thionpta_MacauleyCone_Thiohalomonadales_L179_genes.faa	52.8097
GCF_016097415.1_ASM1609741v1_genomic_genes.faa	Bathyaustriella_thionpta_MacauleyCone_Thiohalomonadales_L180_genes.faa	52.8283
GCF_016097415.1_ASM1609741v1_genomic_genes.faa	Bathyaustriella_thionpta_MacauleyCone_Thiohalomonadales_L181_genes.faa	52.0505
GCF_016097415.1_ASM1609741v1_genomic_genes.faa	Bathyaustriella_thionpta_MacauleyCone_Thiohalomonadales_L182_genes.faa	54.9601
GCF_016097415.1_ASM1609741v1_genomic_genes.faa	Bathyaustriella_thionpta_MacauleyCone_Thiohalomonadales_L183_genes.faa	55.9136
GCF_016097415.1_ASM1609741v1_genomic_genes.faa	GCA_000245015.1_ASM24501v1_genomic_genes.faa	25.5678
GCF_016097415.1_ASM1609741v1_genomic_genes.faa	GCA_000260985.3_ASM26098v3_genomic_genes.faa	28.9771
GCF_016097415.1_ASM1609741v1_genomic_genes.faa	GCA_000583135.1_work_bench_6.5_assembly_of_Candidatus_Thioalkalivibrio_spongium_HK1_genomic_genes.faa	18.1192
GCF_016097415.1_ASM1609741v1_genomic_genes.faa	GCA_001447805.1_ASM144780v1_genomic_genes.faa	32.8355
GCF_016097415.1_ASM1609741v1_genomic_genes.faa	GCA_001750655.1_ASM175065v1_genomic_genes.faa	17.0227
GCF_016097415.1_ASM1609741v1_genomic_genes.faa	GCA_002007425.1_USCg1.0_genomic_genes.faa	24.6854
GCF_016097415.1_ASM1609741v1_genomic_genes.faa	GCA_002356115.1_ASM235611v1_genomic_genes.faa	24.425
GCF_016097415.1_ASM1609741v1_genomic_genes.faa	GCA_002401775.1_ASM240177v1_genomic_genes.faa	33.6202
GCF_016097415.1_ASM1609741v1_genomic_genes.faa	GCA_900102855.1_IMG-taxon_2593339163_annotated_assembly_genomic_genes.faa	34.9013
GCF_016097415.1_ASM1609741v1_genomic_genes.faa	GCF_016097415.1_ASM1609741v1_genomic_genes.faa	99.85
GCF_016097415.1_ASM1609741v1_genomic_genes.faa	Lucinoma_atalantae_CapeVerde_THIO_L138_genes.faa	43.1863
GCF_016097415.1_ASM1609741v1_genomic_genes.faa	Lucinoma_myriamae_Angola_Thiohalomonadales_L130_genes.faa	55.6872
GCF_016097415.1_ASM1609741v1_genomic_genes.faa	Lucinoma_myriamae_Angola_Thiohalomonadales_L131_genes.faa	51.6114
GCF_016097415.1_ASM1609741v1_genomic_genes.faa	Lucinoma_myriamae_Angola_Thiohalomonadales_L132_genes.faa	54.9227
GCF_016097415.1_ASM1609741v1_genomic_genes.faa	Taylorina_sp_SalomonSea_Thiohalomonodales_L037_genes.faa	45.8234
Lucinoma_atalantae_CapeVerde_THIO_L138_genes.faa	alviniconcha_Y1_6666666.293769.contigs_genes.faa	42.0369
Lucinoma_atalantae_CapeVerde_THIO_L138_genes.faa	Bathyaustriella_thionpta_MacauleyCone_Thiohalomonadales_L179_genes.faa	52.8751
Lucinoma_atalantae_CapeVerde_THIO_L138_genes.faa	Bathyaustriella_thionpta_MacauleyCone_Thiohalomonadales_L180_genes.faa	52.8182
Lucinoma_atalantae_CapeVerde_THIO_L138_genes.faa	Bathyaustriella_thionpta_MacauleyCone_Thiohalomonadales_L181_genes.faa	53.9418
Lucinoma_atalantae_CapeVerde_THIO_L138_genes.faa	Bathyaustriella_thionpta_MacauleyCone_Thiohalomonadales_L182_genes.faa	52.8312
Lucinoma_atalantae_CapeVerde_THIO_L138_genes.faa	Bathyaustriella_thionpta_MacauleyCone_Thiohalomonadales_L183_genes.faa	53.8208
Lucinoma_atalantae_CapeVerde_THIO_L138_genes.faa	GCA_000245015.1_ASM24501v1_genomic_genes.faa	29.3764
Lucinoma_atalantae_CapeVerde_THIO_L138_genes.faa	GCA_000260985.3_ASM26098v3_genomic_genes.faa	32.7287
Lucinoma_atalantae_CapeVerde_THIO_L138_genes.faa	GCA_000583135.1_work_bench_6.5_assembly_of_Candidatus_Thioalkalivibrio_spongium_HK1_genomic_genes.faa	22.8866
Lucinoma_atalantae_CapeVerde_THIO_L138_genes.faa	GCA_001447805.1_ASM144780v1_genomic_genes.faa	32.6453
Lucinoma_atalantae_CapeVerde_THIO_L138_genes.faa	GCA_001750655.1_ASM175065v1_genomic_genes.faa	20.7089
Lucinoma_atalantae_CapeVerde_THIO_L138_genes.faa	GCA_002007425.1_USCg1.0_genomic_genes.faa	26.6123
Lucinoma_atalantae_CapeVerde_THIO_L138_genes.faa	GCA_002356115.1_ASM235611v1_genomic_genes.faa	35.1025
Lucinoma_atalantae_CapeVerde_THIO_L138_genes.faa	GCA_002401775.1_ASM240177v1_genomic_genes.faa	28.0183
Lucinoma_atalantae_CapeVerde_THIO_L138_genes.faa	GCA_900102855.1_IMG-taxon_2593339163_annotated_assembly_genomic_genes.faa	38.2337
Lucinoma_atalantae_CapeVerde_THIO_L138_genes.faa	GCF_016097415.1_ASM1609741v1_genomic_genes.faa	43.1863
Lucinoma_atalantae_CapeVerde_THIO_L138_genes.faa	Lucinoma_atalantae_CapeVerde_THIO_L138_genes.faa	100
Lucinoma_atalantae_CapeVerde_THIO_L138_genes.faa	Lucinoma_myriamae_Angola_Thiohalomonadales_L130_genes.faa	60.1135
Lucinoma_atalantae_CapeVerde_THIO_L138_genes.faa	Lucinoma_myriamae_Angola_Thiohalomonadales_L131_genes.faa	54.4324
Lucinoma_atalantae_CapeVerde_THIO_L138_genes.faa	Lucinoma_myriamae_Angola_Thiohalomonadales_L132_genes.faa	57.0545
Lucinoma_atalantae_CapeVerde_THIO_L138_genes.faa	Taylorina_sp_SalomonSea_Thiohalomonodales_L037_genes.faa	42.3218
Lucinoma_myriamae_Angola_Thiohalomonadales_L130_genes.faa	alviniconcha_Y1_6666666.293769.contigs_genes.faa	49.5846
Lucinoma_myriamae_Angola_Thiohalomonadales_L130_genes.faa	Bathyaustriella_thionpta_MacauleyCone_Thiohalomonadales_L179_genes.faa	67.0996
Lucinoma_myriamae_Angola_Thiohalomonadales_L130_genes.faa	Bathyaustriella_thionpta_MacauleyCone_Thiohalomonadales_L180_genes.faa	67.1542
Lucinoma_myriamae_Angola_Thiohalomonadales_L130_genes.faa	Bathyaustriella_thionpta_MacauleyCone_Thiohalomonadales_L181_genes.faa	68.081
Lucinoma_myriamae_Angola_Thiohalomonadales_L130_genes.faa	Bathyaustriella_thionpta_MacauleyCone_Thiohalomonadales_L182_genes.faa	67.2016
Lucinoma_myriamae_Angola_Thiohalomonadales_L130_genes.faa	Bathyaustriella_thionpta_MacauleyCone_Thiohalomonadales_L183_genes.faa	67.678
Lucinoma_myriamae_Angola_Thiohalomonadales_L130_genes.faa	GCA_000245015.1_ASM24501v1_genomic_genes.faa	31.7267
Lucinoma_myriamae_Angola_Thiohalomonadales_L130_genes.faa	GCA_000260985.3_ASM26098v3_genomic_genes.faa	35.5414
Lucinoma_myriamae_Angola_Thiohalomonadales_L130_genes.faa	GCA_000583135.1_work_bench_6.5_assembly_of_Candidatus_Thioalkalivibrio_spongium_HK1_genomic_genes.faa	23.8433
Lucinoma_myriamae_Angola_Thiohalomonadales_L130_genes.faa	GCA_001447805.1_ASM144780v1_genomic_genes.faa	36.4437
Lucinoma_myriamae_Angola_Thiohalomonadales_L130_genes.faa	GCA_001750655.1_ASM175065v1_genomic_genes.faa	21.8933
Lucinoma_myriamae_Angola_Thiohalomonadales_L130_genes.faa	GCA_002007425.1_USCg1.0_genomic_genes.faa	27.2944
Lucinoma_myriamae_Angola_Thiohalomonadales_L130_genes.faa	GCA_002356115.1_ASM235611v1_genomic_genes.faa	34.5301
Lucinoma_myriamae_Angola_Thiohalomonadales_L130_genes.faa	GCA_002401775.1_ASM240177v1_genomic_genes.faa	32.4051
Lucinoma_myriamae_Angola_Thiohalomonadales_L130_genes.faa	GCA_900102855.1_IMG-taxon_2593339163_annotated_assembly_genomic_genes.faa	41.7007
Lucinoma_myriamae_Angola_Thiohalomonadales_L130_genes.faa	GCF_016097415.1_ASM1609741v1_genomic_genes.faa	55.6872
Lucinoma_myriamae_Angola_Thiohalomonadales_L130_genes.faa	Lucinoma_atalantae_CapeVerde_THIO_L138_genes.faa	60.1135
Lucinoma_myriamae_Angola_Thiohalomonadales_L130_genes.faa	Lucinoma_myriamae_Angola_Thiohalomonadales_L130_genes.faa	99.9298
Lucinoma_myriamae_Angola_Thiohalomonadales_L130_genes.faa	Lucinoma_myriamae_Angola_Thiohalomonadales_L131_genes.faa	87.631
Lucinoma_myriamae_Angola_Thiohalomonadales_L130_genes.faa	Lucinoma_myriamae_Angola_Thiohalomonadales_L132_genes.faa	91.0073
Lucinoma_myriamae_Angola_Thiohalomonadales_L130_genes.faa	Taylorina_sp_SalomonSea_Thiohalomonodales_L037_genes.faa	53.9279
Lucinoma_myriamae_Angola_Thiohalomonadales_L131_genes.faa	alviniconcha_Y1_6666666.293769.contigs_genes.faa	47.242
Lucinoma_myriamae_Angola_Thiohalomonadales_L131_genes.faa	Bathyaustriella_thionpta_MacauleyCone_Thiohalomonadales_L179_genes.faa	63.5193
Lucinoma_myriamae_Angola_Thiohalomonadales_L131_genes.faa	Bathyaustriella_thionpta_MacauleyCone_Thiohalomonadales_L180_genes.faa	63.7334
Lucinoma_myriamae_Angola_Thiohalomonadales_L131_genes.faa	Bathyaustriella_thionpta_MacauleyCone_Thiohalomonadales_L181_genes.faa	64.2124
Lucinoma_myriamae_Angola_Thiohalomonadales_L131_genes.faa	Bathyaustriella_thionpta_MacauleyCone_Thiohalomonadales_L182_genes.faa	63.7012
Lucinoma_myriamae_Angola_Thiohalomonadales_L131_genes.faa	Bathyaustriella_thionpta_MacauleyCone_Thiohalomonadales_L183_genes.faa	63.9787
Lucinoma_myriamae_Angola_Thiohalomonadales_L131_genes.faa	GCA_000245015.1_ASM24501v1_genomic_genes.faa	29.8416
Lucinoma_myriamae_Angola_Thiohalomonadales_L131_genes.faa	GCA_000260985.3_ASM26098v3_genomic_genes.faa	32.913
Lucinoma_myriamae_Angola_Thiohalomonadales_L131_genes.faa	GCA_000583135.1_work_bench_6.5_assembly_of_Candidatus_Thioalkalivibrio_spongium_HK1_genomic_genes.faa	21.9176
Lucinoma_myriamae_Angola_Thiohalomonadales_L131_genes.faa	GCA_001447805.1_ASM144780v1_genomic_genes.faa	33.7937
Lucinoma_myriamae_Angola_Thiohalomonadales_L131_genes.faa	GCA_001750655.1_ASM175065v1_genomic_genes.faa	20.2806
Lucinoma_myriamae_Angola_Thiohalomonadales_L131_genes.faa	GCA_002007425.1_USCg1.0_genomic_genes.faa	25.3174
Lucinoma_myriamae_Angola_Thiohalomonadales_L131_genes.faa	GCA_002356115.1_ASM235611v1_genomic_genes.faa	31.0261
Lucinoma_myriamae_Angola_Thiohalomonadales_L131_genes.faa	GCA_002401775.1_ASM240177v1_genomic_genes.faa	30.8251
Lucinoma_myriamae_Angola_Thiohalomonadales_L131_genes.faa	GCA_900102855.1_IMG-taxon_2593339163_annotated_assembly_genomic_genes.faa	38.5096
Lucinoma_myriamae_Angola_Thiohalomonadales_L131_genes.faa	GCF_016097415.1_ASM1609741v1_genomic_genes.faa	51.6114
Lucinoma_myriamae_Angola_Thiohalomonadales_L131_genes.faa	Lucinoma_atalantae_CapeVerde_THIO_L138_genes.faa	54.4324
Lucinoma_myriamae_Angola_Thiohalomonadales_L131_genes.faa	Lucinoma_myriamae_Angola_Thiohalomonadales_L130_genes.faa	87.631
Lucinoma_myriamae_Angola_Thiohalomonadales_L131_genes.faa	Lucinoma_myriamae_Angola_Thiohalomonadales_L131_genes.faa	99.971
Lucinoma_myriamae_Angola_Thiohalomonadales_L131_genes.faa	Lucinoma_myriamae_Angola_Thiohalomonadales_L132_genes.faa	88.8242
Lucinoma_myriamae_Angola_Thiohalomonadales_L131_genes.faa	Taylorina_sp_SalomonSea_Thiohalomonodales_L037_genes.faa	51.3419
Lucinoma_myriamae_Angola_Thiohalomonadales_L132_genes.faa	alviniconcha_Y1_6666666.293769.contigs_genes.faa	49.4103
Lucinoma_myriamae_Angola_Thiohalomonadales_L132_genes.faa	Bathyaustriella_thionpta_MacauleyCone_Thiohalomonadales_L179_genes.faa	67.085
Lucinoma_myriamae_Angola_Thiohalomonadales_L132_genes.faa	Bathyaustriella_thionpta_MacauleyCone_Thiohalomonadales_L180_genes.faa	67.0926
Lucinoma_myriamae_Angola_Thiohalomonadales_L132_genes.faa	Bathyaustriella_thionpta_MacauleyCone_Thiohalomonadales_L181_genes.faa	67.9541
Lucinoma_myriamae_Angola_Thiohalomonadales_L132_genes.faa	Bathyaustriella_thionpta_MacauleyCone_Thiohalomonadales_L182_genes.faa	67.0932
Lucinoma_myriamae_Angola_Thiohalomonadales_L132_genes.faa	Bathyaustriella_thionpta_MacauleyCone_Thiohalomonadales_L183_genes.faa	67.4765
Lucinoma_myriamae_Angola_Thiohalomonadales_L132_genes.faa	GCA_000245015.1_ASM24501v1_genomic_genes.faa	31.5401
Lucinoma_myriamae_Angola_Thiohalomonadales_L132_genes.faa	GCA_000260985.3_ASM26098v3_genomic_genes.faa	35.228
Lucinoma_myriamae_Angola_Thiohalomonadales_L132_genes.faa	GCA_000583135.1_work_bench_6.5_assembly_of_Candidatus_Thioalkalivibrio_spongium_HK1_genomic_genes.faa	23.4402
Lucinoma_myriamae_Angola_Thiohalomonadales_L132_genes.faa	GCA_001447805.1_ASM144780v1_genomic_genes.faa	35.8663
Lucinoma_myriamae_Angola_Thiohalomonadales_L132_genes.faa	GCA_001750655.1_ASM175065v1_genomic_genes.faa	21.5683
Lucinoma_myriamae_Angola_Thiohalomonadales_L132_genes.faa	GCA_002007425.1_USCg1.0_genomic_genes.faa	26.762
Lucinoma_myriamae_Angola_Thiohalomonadales_L132_genes.faa	GCA_002356115.1_ASM235611v1_genomic_genes.faa	33.3065
Lucinoma_myriamae_Angola_Thiohalomonadales_L132_genes.faa	GCA_002401775.1_ASM240177v1_genomic_genes.faa	31.9571
Lucinoma_myriamae_Angola_Thiohalomonadales_L132_genes.faa	GCA_900102855.1_IMG-taxon_2593339163_annotated_assembly_genomic_genes.faa	40.9477
Lucinoma_myriamae_Angola_Thiohalomonadales_L132_genes.faa	GCF_016097415.1_ASM1609741v1_genomic_genes.faa	54.9227
Lucinoma_myriamae_Angola_Thiohalomonadales_L132_genes.faa	Lucinoma_atalantae_CapeVerde_THIO_L138_genes.faa	57.0545
Lucinoma_myriamae_Angola_Thiohalomonadales_L132_genes.faa	Lucinoma_myriamae_Angola_Thiohalomonadales_L130_genes.faa	91.0073
Lucinoma_myriamae_Angola_Thiohalomonadales_L132_genes.faa	Lucinoma_myriamae_Angola_Thiohalomonadales_L131_genes.faa	88.8242
Lucinoma_myriamae_Angola_Thiohalomonadales_L132_genes.faa	Lucinoma_myriamae_Angola_Thiohalomonadales_L132_genes.faa	100
Lucinoma_myriamae_Angola_Thiohalomonadales_L132_genes.faa	Taylorina_sp_SalomonSea_Thiohalomonodales_L037_genes.faa	54.0046
Taylorina_sp_SalomonSea_Thiohalomonodales_L037_genes.faa	alviniconcha_Y1_6666666.293769.contigs_genes.faa	42.6132
Taylorina_sp_SalomonSea_Thiohalomonodales_L037_genes.faa	Bathyaustriella_thionpta_MacauleyCone_Thiohalomonadales_L179_genes.faa	57.2222
Taylorina_sp_SalomonSea_Thiohalomonodales_L037_genes.faa	Bathyaustriella_thionpta_MacauleyCone_Thiohalomonadales_L180_genes.faa	57.4438
Taylorina_sp_SalomonSea_Thiohalomonodales_L037_genes.faa	Bathyaustriella_thionpta_MacauleyCone_Thiohalomonadales_L181_genes.faa	57.0628
Taylorina_sp_SalomonSea_Thiohalomonodales_L037_genes.faa	Bathyaustriella_thionpta_MacauleyCone_Thiohalomonadales_L182_genes.faa	57.2173
Taylorina_sp_SalomonSea_Thiohalomonodales_L037_genes.faa	Bathyaustriella_thionpta_MacauleyCone_Thiohalomonadales_L183_genes.faa	57.5451
Taylorina_sp_SalomonSea_Thiohalomonodales_L037_genes.faa	GCA_000245015.1_ASM24501v1_genomic_genes.faa	28.2717
Taylorina_sp_SalomonSea_Thiohalomonodales_L037_genes.faa	GCA_000260985.3_ASM26098v3_genomic_genes.faa	30.4575
Taylorina_sp_SalomonSea_Thiohalomonodales_L037_genes.faa	GCA_000583135.1_work_bench_6.5_assembly_of_Candidatus_Thioalkalivibrio_spongium_HK1_genomic_genes.faa	19.4981
Taylorina_sp_SalomonSea_Thiohalomonodales_L037_genes.faa	GCA_001447805.1_ASM144780v1_genomic_genes.faa	32.0994
Taylorina_sp_SalomonSea_Thiohalomonodales_L037_genes.faa	GCA_001750655.1_ASM175065v1_genomic_genes.faa	18.1362
Taylorina_sp_SalomonSea_Thiohalomonodales_L037_genes.faa	GCA_002007425.1_USCg1.0_genomic_genes.faa	23.6806
Taylorina_sp_SalomonSea_Thiohalomonodales_L037_genes.faa	GCA_002356115.1_ASM235611v1_genomic_genes.faa	26.7981
Taylorina_sp_SalomonSea_Thiohalomonodales_L037_genes.faa	GCA_002401775.1_ASM240177v1_genomic_genes.faa	31.7339
Taylorina_sp_SalomonSea_Thiohalomonodales_L037_genes.faa	GCA_900102855.1_IMG-taxon_2593339163_annotated_assembly_genomic_genes.faa	34.8727
Taylorina_sp_SalomonSea_Thiohalomonodales_L037_genes.faa	GCF_016097415.1_ASM1609741v1_genomic_genes.faa	45.8234
Taylorina_sp_SalomonSea_Thiohalomonodales_L037_genes.faa	Lucinoma_atalantae_CapeVerde_THIO_L138_genes.faa	42.3218
Taylorina_sp_SalomonSea_Thiohalomonodales_L037_genes.faa	Lucinoma_myriamae_Angola_Thiohalomonadales_L130_genes.faa	53.9279
Taylorina_sp_SalomonSea_Thiohalomonodales_L037_genes.faa	Lucinoma_myriamae_Angola_Thiohalomonadales_L131_genes.faa	51.3419
Taylorina_sp_SalomonSea_Thiohalomonodales_L037_genes.faa	Lucinoma_myriamae_Angola_Thiohalomonadales_L132_genes.faa	54.0046
Taylorina_sp_SalomonSea_Thiohalomonodales_L037_genes.faa	Taylorina_sp_SalomonSea_Thiohalomonodales_L037_genes.faa	100
