# Supplementary material for: Gene loss and symbiont switching during adaptation to the deep sea in a globally distributed symbiosis
Source: ISME J. 2023 Jan 13;17(3):453–66. doi: 10.1038/s41396-022-01355-z (PMC9938160; doi:10.1038/s41396-022-01355-z)
Supplement: Supplementary file 8 — Supplementary Dataset_S6 [file 41396_2022_1355_MOESM8_ESM.xlsx]

## Sheet: DADA2_counts_as_matrix
Sequence_ID	JMF-2002-8-0001A	JMF-2002-8-0002A	JMF-2002-8-0003A	JMF-2002-8-0004A	JMF-2002-8-0004B	JMF-2002-8-0005A	JMF-2002-8-0006A	JMF-2002-8-0006B	JMF-2002-8-0007A	JMF-2002-8-0008A	JMF-2002-8-0008B	JMF-2002-8-0009A
ASV_622_y5r	0	0	0	0	0	2	0	0	0	0	0	0
ASV_6sw_1ri	14655	0	0	0	0	0	0	0	0	0	0	0
ASV_7sy_jjn	0	0	0	0	0	3	0	0	0	0	0	0
ASV_837_2ry	3	0	0	0	0	0	0	0	0	0	0	0
ASV_9lh_4kc	17	7	0	0	0	0	0	0	0	0	0	0
ASV_9m2_o1k	0	2	0	0	0	89	0	0	86	0	0	1
ASV_bxv_tvg	0	0	0	0	0	2	0	0	5	0	0	1
ASV_cjg_bel	0	0	1	0	0	16	0	0	4	0	0	1
ASV_e52_iy3	0	0	0	0	0	36	0	0	0	0	0	1
ASV_had_u2f	0	5992	1858	44	13159	10494	0	0	10548	0	950	1062
ASV_hb4_f3y	0	3	0	0	0	498	0	0	477	0	0	3
ASV_htv_yj1	0	2	1	0	0	21	0	0	5	0	0	0
ASV_i0r_txf	0	0	0	0	0	2	0	0	0	0	0	0
ASV_ke5_5kk	0	0	0	0	0	0	0	0	0	14	0	0
ASV_koj_92j	1	0	0	0	0	14	0	0	3	0	0	0
ASV_nqy_gvq	3	0	0	0	0	0	0	0	0	0	0	0
ASV_nug_x7w	0	213	165	0	0	4	0	0	6	0	0	2
ASV_nyj_wue	0	0	0	0	0	0	0	0	1644	0	0	0
ASV_ofb_9yg	1	0	0	0	0	16	0	0	2	0	0	1
ASV_q2p_fxq	0	0	0	0	0	51	0	0	6	0	0	0
ASV_sdd_9s7	0	0	0	0	0	0	2	0	4	0	0	0
ASV_toc_a90	0	0	0	0	0	98	0	0	55	0	0	9

## Sheet: Taxonomy of ASVs
Sequence_ID	Domain	Phylum	Class	Order	Family	Genus	Species
ASV_622_y5r	Bacteria	Proteobacteria	Alphaproteobacteria	Rhizobiales	Beijerinckiaceae	Bosea	eneae/lathyri/lupini/massiliensis/thiooxidans/vaviloviae/vestrisii
ASV_6sw_1ri	Bacteria	Proteobacteria	Gammaproteobacteria	Thiomicrospirales	Thiomicrospiraceae	endosymbionts
ASV_7sy_jjn	Bacteria	Proteobacteria	Alphaproteobacteria	Rhizobiales	Rhizobiales Incertae Sedis	Phreatobacter	stygius
ASV_837_2ry	Bacteria	Desulfobacterota
ASV_9lh_4kc	Bacteria	Campilobacterota	Campylobacteria	Campylobacterales	Sulfurimonadaceae	Sulfurimonas
ASV_9m2_o1k	Bacteria	Spirochaetota	Spirochaetia	Spirochaetales	Spirochaetaceae	Spirochaeta 2
ASV_bxv_tvg	Bacteria	Proteobacteria	Gammaproteobacteria	Thiomicrospirales	Thioglobaceae	SUP05 cluster
ASV_cjg_bel	Bacteria	Proteobacteria	Gammaproteobacteria	Burkholderiales	Oxalobacteraceae	Janthinobacterium	agaricidamnosum/lividum/svalbardensis
ASV_e52_iy3	Bacteria	Campilobacterota	Campylobacteria	Campylobacterales	Arcobacteraceae	Halarcobacter
ASV_had_u2f	Bacteria	Proteobacteria	Gammaproteobacteria	Thiomicrospirales	Thiomicrospiraceae	endosymbionts
ASV_hb4_f3y	Bacteria	Proteobacteria	Gammaproteobacteria	Thiomicrospirales	Thioglobaceae	SUP05 cluster
ASV_htv_yj1	Bacteria	Proteobacteria	Alphaproteobacteria	Sphingomonadales	Sphingomonadaceae	Sphingomonas	alpina/echinoides/mali/oligophenolica/panacis/rhizogenes/sanxanigenens
ASV_i0r_txf	Bacteria	Proteobacteria	Gammaproteobacteria	Vibrionales	Vibrionaceae	Vibrio	artabrorum/atlanticus/celticus/chagasii/crassostreae/cyclitrophicus/gallaecicus/gigantis/harveyi/kanaloae/lentus/pomeroyi/splendidus/tasmaniensis/toranzoniae
ASV_ke5_5kk	Bacteria	Firmicutes	Bacilli	Lactobacillales	Listeriaceae	Listeria	innocua/ivanovii/marthii/monocytogenes/phage/seeligeri/welshimeri
ASV_koj_92j	Bacteria	Proteobacteria	Gammaproteobacteria	Burkholderiales	Oxalobacteraceae	Herbaspirillum	aquaticum/chlorophenolicum/frisingense/huttiense/robiniae/rubrisubalbicans/seropedicae
ASV_nqy_gvq	Archaea	Crenarchaeota	Bathyarchaeia
ASV_nug_x7w	Bacteria	Proteobacteria	Gammaproteobacteria	Thiomicrospirales	Thiomicrospiraceae	endosymbionts
ASV_nyj_wue	Bacteria	Proteobacteria	Gammaproteobacteria
ASV_ofb_9yg	Bacteria	Bacteroidota	Bacteroidia	Chitinophagales	Chitinophagaceae	Sediminibacterium	salmoneum
ASV_q2p_fxq	Archaea	Nanoarchaeota	Nanoarchaeia	Woesearchaeales	SCGC AAA286-E23
ASV_sdd_9s7	Bacteria	Firmicutes	Clostridia	Oscillospirales	Ruminococcaceae	Faecalibacterium	cf./prausnitzii
ASV_toc_a90	Bacteria	Spirochaetota	Spirochaetia	Spirochaetales	Spirochaetaceae	Spirochaeta 2

## Sheet: Sample to ID
JMF sample ID	Sample description
JMF-2002-8-0001	L037
JMF-2002-8-0002	L130
JMF-2002-8-0003	L131
JMF-2002-8-0004	L132
JMF-2002-8-0005	L179
JMF-2002-8-0006	L180
JMF-2002-8-0007	L181
JMF-2002-8-0008	L182
JMF-2002-8-0009	L183
