# Supplementary material for: Gene loss and symbiont switching during adaptation to the deep sea in a globally distributed symbiosis
Source: ISME J. 2023 Jan 13;17(3):453–66. doi: 10.1038/s41396-022-01355-z (PMC9938160; doi:10.1038/s41396-022-01355-z)
Supplement: Supplementary file 9 — Supplementary Dataset_S7 [file 41396_2022_1355_MOESM9_ESM.xlsx]

## Sheet: nifB
Query	Hit	Percent Identity	Alignment length	mismatches	gap opens	query start	query end	Hit start	Hit end	E-value	Bit-score	Percent Positives
fig|6666666.553874.peg.2072	WP_046860614.1	85.924	476	66	1	28	503	32	506	0	848	93.07
fig|6666666.553874.peg.2072	RLW57329.1	84.989	473	69	2	2	473	1	472	0	846	92.18
fig|6666666.553874.peg.2072	WP_069014752.1	84.778	473	70	2	2	473	1	472	0	846	92.39
fig|6666666.553874.peg.2072	WP_069006074.1	84.567	473	71	2	2	473	1	472	0	845	92.18
fig|6666666.553874.peg.2072	MBV2090623.1	84.989	473	69	2	2	473	1	472	0	844	91.97
fig|6666666.553874.peg.2072	MCB1791274.1	86.229	472	64	1	2	473	1	471	0	844	92.37
fig|6666666.553874.peg.2072	MCB1924460.1	86.229	472	64	1	2	473	1	471	0	843	92.16
fig|6666666.553874.peg.2072	ODB99410.1	84.355	473	72	2	2	473	1	472	0	842	92.18
fig|6666666.553874.peg.2072	MBT2971103.1	83.466	502	82	1	2	503	1	501	0	842	92.03
fig|6666666.553874.peg.2072	MBW9268659.1	84.567	473	71	2	2	473	1	472	0	840	91.75
fig|6666666.553874.peg.2072	PVV07443.1	83.267	502	83	1	2	503	1	501	0	840	91.83
fig|6666666.553874.peg.2072	MBT3045896.1	83.267	502	83	1	2	503	1	501	0	839	92.03
fig|6666666.553874.peg.2072	PUB71918.1	83.267	502	83	1	2	503	1	501	0	838	91.83
fig|6666666.553874.peg.2072	MBV2096298.1	83.068	502	84	1	2	503	1	501	0	837	92.03
fig|6666666.553874.peg.2072	WP_078486500.1	81.474	502	89	2	2	503	1	498	0	832	89.24
fig|6666666.553874.peg.2072	MBV2125222.1	84.664	476	72	1	28	503	24	498	0	831	92.02
fig|6666666.553874.peg.2072	ODJ87648.1	82.903	503	82	2	1	503	1	499	0	827	90.06
fig|6666666.553874.peg.2072	PVV24586.1	84.534	472	72	1	2	473	1	471	0	827	92.16
fig|6666666.553874.peg.2072	PVV07412.1	84.534	472	72	1	2	473	1	471	0	826	91.95
fig|6666666.553874.peg.2072	MBT3029794.1	84.244	476	74	1	28	503	24	498	0	826	91.39
fig|6666666.553874.peg.2072	WP_069124667.1	84.244	476	74	1	28	503	24	498	0	826	91.6
fig|6666666.553874.peg.2072	MBT3041297.1	84.454	476	73	1	28	503	24	498	0	825	91.18
fig|6666666.553874.peg.2072	MBT3092324.1	84.244	476	74	1	28	503	24	498	0	824	91.39
fig|6666666.553874.peg.2072	MBT3014441.1	84.034	476	75	1	28	503	24	498	0	823	91.18
fig|6666666.553874.peg.2072	MBT3010203.1	84.034	476	75	1	28	503	24	498	0	822	91.18
fig|6666666.553874.peg.2072	MBW9266767.1	83.824	476	76	1	28	503	24	498	0	821	91.18
fig|6666666.553874.peg.2072	PUB85209.1	83.824	476	76	1	28	503	24	498	0	820	91.18
fig|6666666.553874.peg.2072	PVV27165.1	85.941	441	61	1	33	473	1	440	0	814	93.65
fig|6666666.553874.peg.2072	WP_002707384.1	83.906	466	75	0	27	492	29	494	0	812	90.13
fig|6666666.553874.peg.2072	MCB1773228.1	82.353	476	83	1	28	503	24	498	0	810	91.6
fig|6666666.553874.peg.2072	MBF0471634.1	83.408	446	73	1	28	473	27	471	0	810	93.27
fig|6666666.553874.peg.2072	MCB1968406.1	83.184	446	74	1	28	473	48	492	0	808	93.05
fig|6666666.553874.peg.2072	QLQ31713.1	82.809	477	80	2	27	503	27	501	0	806	89.1
fig|6666666.553874.peg.2072	WP_114278817.1	83.221	447	74	1	27	473	27	472	0	804	91.95
fig|6666666.553874.peg.2072	MCB1756748.1	80.672	476	90	2	28	503	24	497	0	803	91.18
fig|6666666.553874.peg.2072	MBU0653947.1	80.73	493	92	2	2	492	1	492	0	802	88.64
fig|6666666.553874.peg.2072	OQW99787.1	82.189	466	82	1	27	492	28	492	0	801	90.56
fig|6666666.553874.peg.2072	WP_093067976.1	82.403	466	81	1	27	492	28	492	0	801	90.13
fig|6666666.553874.peg.2072	WP_210220044.1	79.675	492	98	2	2	492	1	491	0	800	87.8
fig|6666666.553874.peg.2072	WP_210223984.1	82.189	466	82	1	27	492	28	492	0	799	89.7
fig|6666666.553874.peg.2072	MBJ6612010.1	81.974	466	83	1	27	492	27	491	0	798	90.13
fig|6666666.553874.peg.2072	QEP43917.1	79.036	477	99	1	27	503	26	501	0	797	90.15
fig|6666666.553874.peg.2072	MCB1880120.1	77.49	502	112	1	2	503	1	501	0	795	88.25
fig|6666666.553874.peg.2072	MCB1860135.1	77.291	502	113	1	2	503	1	501	0	793	88.05
fig|6666666.553874.peg.2072	MCB1831197.1	77.291	502	113	1	2	503	1	501	0	793	88.05
fig|6666666.553874.peg.2072	NCC40858.1	81.432	447	82	1	27	473	33	478	0	791	90.16
fig|6666666.553874.peg.2072	MCB1872193.1	77.092	502	114	1	2	503	1	501	0	790	87.65
fig|6666666.553874.peg.2072	WP_202715896.1	79.482	502	91	3	2	492	1	501	0	788	86.45
fig|6666666.553874.peg.2072	OGT88631.1	77.521	476	106	1	28	503	22	496	0	787	89.5
fig|6666666.553874.peg.2072	MCB1904306.1	76.938	503	114	2	2	503	1	502	0	786	87.67

## Sheet: nifD
Query	Hit	Percent Identity	Alignment length	mismatches	gap opens	query start	query end	Hit start	Hit end	E-value	Bit-score	Percent Positives
fig|6666666.553874.peg.2422	MBV2125203.1	90.854	492	44	1	3	493	2	493	0	947	95.53
fig|6666666.553874.peg.2422	MBW9266783.1	91.093	494	42	2	1	493	1	493	0	946	95.14
fig|6666666.553874.peg.2422	MBT3029812.1	91.093	494	42	2	1	493	1	493	0	946	95.34
fig|6666666.553874.peg.2422	PUB88588.1	91.093	494	42	2	1	493	1	493	0	945	95.14
fig|6666666.553874.peg.2422	WP_069124653.1	90.891	494	43	2	1	493	1	493	0	945	95.34
fig|6666666.553874.peg.2422	MBT3094479.1	91.093	494	42	2	1	493	1	493	0	944	95.34
fig|6666666.553874.peg.2422	WP_078486471.1	90.65	492	45	1	3	493	2	493	0	944	95.33
fig|6666666.553874.peg.2422	MBT3010185.1	90.891	494	43	2	1	493	1	493	0	944	95.34
fig|6666666.553874.peg.2422	MBT3048875.1	92.693	479	34	1	3	480	2	480	0	939	96.66
fig|6666666.553874.peg.2422	MBW9262382.1	92.484	479	35	1	3	480	2	480	0	938	96.45
fig|6666666.553874.peg.2422	PVV10207.1	92.516	481	34	2	1	480	1	480	0	937	96.05
fig|6666666.553874.peg.2422	MBW9259593.1	92.276	479	36	1	3	480	2	480	0	936	96.24
fig|6666666.553874.peg.2422	MBT2971129.1	92.453	477	35	1	5	480	4	480	0	934	96.44
fig|6666666.553874.peg.2422	RLW55210.1	92.276	479	36	1	3	480	2	480	0	934	96.24
fig|6666666.553874.peg.2422	MBT2990374.1	92.662	477	34	1	5	480	4	480	0	934	96.44
fig|6666666.553874.peg.2422	WP_068994848.1	92.067	479	37	1	3	480	2	480	0	934	96.24
fig|6666666.553874.peg.2422	QEP44389.1	92.1	481	36	2	1	480	1	480	0	934	95.84
fig|6666666.553874.peg.2422	MBT3029103.1	92.243	477	36	1	5	480	4	480	0	933	96.44
fig|6666666.553874.peg.2422	MBV2092469.1	92.067	479	37	1	3	480	2	480	0	932	96.03
fig|6666666.553874.peg.2422	WP_046860622.1	89.228	492	52	1	3	493	2	493	0	929	93.7
fig|6666666.553874.peg.2422	MBF0470597.1	88.618	492	55	1	3	493	2	493	0	926	93.7
fig|6666666.553874.peg.2422	WP_114278827.1	90.776	477	44	0	3	479	2	478	0	923	95.39
fig|6666666.553874.peg.2422	MCB1754870.1	89.002	491	53	1	4	493	2	492	0	923	93.69
fig|6666666.553874.peg.2422	OGT91539.1	88.595	491	52	2	3	492	2	489	0	922	94.3
fig|6666666.553874.peg.2422	MAT39564.1	88.211	492	56	2	3	493	2	492	0	917	93.9
fig|6666666.553874.peg.2422	WP_104425159.1	87.602	492	60	1	3	493	2	493	0	915	92.89
fig|6666666.553874.peg.2422	WP_027147650.1	87.805	492	59	1	3	493	2	493	0	915	93.09
fig|6666666.553874.peg.2422	WP_002710380.1	86.965	491	63	1	3	492	2	492	0	915	94.09
fig|6666666.553874.peg.2422	WP_127029522.1	87.398	492	61	1	3	493	2	493	0	915	93.09
fig|6666666.553874.peg.2422	WP_104430125.1	87.602	492	60	1	3	493	2	493	0	914	93.09
fig|6666666.553874.peg.2422	WP_006892492.1	87.602	492	60	1	3	493	2	493	0	914	93.09
fig|6666666.553874.peg.2422	OBS10575.1	87.143	490	62	1	5	493	9	498	0	913	94.49
fig|6666666.553874.peg.2422	WP_038093081.1	87.143	490	62	1	5	493	4	493	0	912	94.49
fig|6666666.553874.peg.2422	WP_093070870.1	89.004	482	52	1	3	483	2	483	0	912	94.4
fig|6666666.553874.peg.2422	MBJ6611860.1	88.797	482	53	1	3	483	2	483	0	912	94.61
fig|6666666.553874.peg.2422	WP_212786956.1	88.017	484	57	1	1	484	1	483	0	912	94.21
fig|6666666.553874.peg.2422	NOT10323.1	87.398	492	61	1	3	493	2	493	0	912	92.89
fig|6666666.553874.peg.2422	WP_070073945.1	87.143	490	62	1	5	493	4	493	0	912	94.29
fig|6666666.553874.peg.2422	TVS10876.1	86.558	491	64	1	3	493	2	490	0	911	92.87
fig|6666666.553874.peg.2422	WP_210217629.1	88.382	482	55	1	3	483	2	483	0	910	94.19
fig|6666666.553874.peg.2422	NOU14080.1	86.992	492	63	1	3	493	2	493	0	910	93.09
fig|6666666.553874.peg.2422	NOU42596.1	87.398	492	61	1	3	493	2	493	0	910	92.89
fig|6666666.553874.peg.2422	TAK59869.1	86.992	492	63	1	3	493	2	493	0	910	92.89
fig|6666666.553874.peg.2422	OYV19913.1	86.585	492	65	1	3	493	2	493	0	909	92.89
fig|6666666.553874.peg.2422	NOS74546.1	87.195	492	62	1	3	493	2	493	0	909	92.89
fig|6666666.553874.peg.2422	MCB1860124.1	87.526	489	60	1	4	491	3	491	0	909	93.25
fig|6666666.553874.peg.2422	WP_202715973.1	88.382	482	55	1	3	483	2	483	0	909	94.4
fig|6666666.553874.peg.2422	WP_237248191.1	88.333	480	56	0	5	484	4	483	0	909	93.75
fig|6666666.553874.peg.2422	TSA39485.1	86.992	492	63	1	3	493	2	493	0	909	93.09
fig|6666666.553874.peg.2422	RIZ67698.1	86.789	492	64	1	3	493	2	493	0	908	92.68

## Sheet: nifE
Query	Hit	Percent Identity	Alignment length	mismatches	gap opens	query start	query end	Hit start	Hit end	E-value	Bit-score	Percent Positives
fig|6666666.553874.peg.2663	MBT3064295.1	89.035	456	50	0	1	456	1	456	0	857	94.08
fig|6666666.553874.peg.2663	ODB95021.1	84.746	472	72	0	1	472	1	472	0	857	92.8
fig|6666666.553874.peg.2663	RLW61955.1	84.322	472	74	0	1	472	1	472	0	856	92.8
fig|6666666.553874.peg.2663	MBT3059961.1	88.816	456	51	0	1	456	1	456	0	856	94.08
fig|6666666.553874.peg.2663	MBT2971146.1	85.146	478	64	1	1	478	1	471	0	856	91.42
fig|6666666.553874.peg.2663	WP_069024648.1	84.534	472	73	0	1	472	1	472	0	855	92.58
fig|6666666.553874.peg.2663	MBW9262369.1	84.501	471	73	0	1	471	1	471	0	855	92.99
fig|6666666.553874.peg.2663	MBW9259580.1	84.501	471	73	0	1	471	1	471	0	855	92.99
fig|6666666.553874.peg.2663	MBT3048641.1	88.596	456	52	0	1	456	1	456	0	854	94.08
fig|6666666.553874.peg.2663	WP_069005816.1	84.322	472	74	0	1	472	1	472	0	854	92.58
fig|6666666.553874.peg.2663	PVV23414.1	87.8	459	56	0	1	459	1	459	0	853	93.46
fig|6666666.553874.peg.2663	RLW55219.1	84.11	472	75	0	1	472	1	472	0	853	92.58
fig|6666666.553874.peg.2663	PVV10224.1	87.582	459	57	0	1	459	1	459	0	851	93.46
fig|6666666.553874.peg.2663	MBT3029821.1	86.422	464	63	0	1	464	1	464	0	850	93.1
fig|6666666.553874.peg.2663	WP_046860629.1	84.486	477	71	1	1	477	1	474	0	849	91.61
fig|6666666.553874.peg.2663	MBV2091413.1	84.11	472	75	0	1	472	1	472	0	849	91.95
fig|6666666.553874.peg.2663	MBT3010177.1	86.422	464	63	0	1	464	1	464	0	849	92.67
fig|6666666.553874.peg.2663	WP_078486457.1	87.097	465	59	1	1	465	1	464	0	849	93.55
fig|6666666.553874.peg.2663	MBT3038171.1	86.422	464	63	0	1	464	1	464	0	849	92.89
fig|6666666.553874.peg.2663	MBT3093396.1	85.991	464	65	0	1	464	1	464	0	848	92.67
fig|6666666.553874.peg.2663	MCB1774286.1	87.061	456	59	0	1	456	1	456	0	848	94.3
fig|6666666.553874.peg.2663	WP_069124645.1	86.422	464	63	0	1	464	1	464	0	847	92.89
fig|6666666.553874.peg.2663	MBW9267881.1	85.776	464	66	0	1	464	1	464	0	847	92.24
fig|6666666.553874.peg.2663	MBV2125194.1	85.991	464	65	0	1	464	1	464	0	845	93.1
fig|6666666.553874.peg.2663	MBT3014467.1	86.207	464	64	0	1	464	1	464	0	845	92.89
fig|6666666.553874.peg.2663	MCB1755019.1	85.526	456	66	0	1	456	1	456	0	839	92.76
fig|6666666.553874.peg.2663	MBF0255504.1	86.057	459	62	2	1	459	1	457	0	836	93.9
fig|6666666.553874.peg.2663	OGT91498.1	85.339	457	67	0	1	457	1	457	0	835	93.65
fig|6666666.553874.peg.2663	QEP44382.1	85.12	457	68	0	1	457	1	457	0	834	93.22
fig|6666666.553874.peg.2663	MBT3053715.1	86.207	464	64	0	1	464	1	464	0	833	92.89
fig|6666666.553874.peg.2663	WP_007041472.1	83.696	460	75	0	1	460	1	460	0	831	92.83
fig|6666666.553874.peg.2663	WP_114278834.1	84.464	457	71	0	1	457	1	457	0	825	93
fig|6666666.553874.peg.2663	NCC41267.1	82.721	463	80	0	1	463	1	463	0	823	91.14
fig|6666666.553874.peg.2663	TVS10883.1	84.868	456	69	0	1	456	1	456	0	823	92.11
fig|6666666.553874.peg.2663	HEB56325.1	82.505	463	81	0	1	463	1	463	0	821	90.71
fig|6666666.553874.peg.2663	NOZ36851.1	83.553	456	75	0	1	456	1	456	0	820	92.32
fig|6666666.553874.peg.2663	WP_164452168.1	83.772	456	74	0	1	456	1	456	0	818	91.67
fig|6666666.553874.peg.2663	WP_164652728.1	83.772	456	74	0	1	456	1	456	0	818	91.23
fig|6666666.553874.peg.2663	WP_200376716.1	81.799	467	85	0	1	467	1	467	0	816	90.36
fig|6666666.553874.peg.2663	MBU1722869.1	81.699	459	84	0	1	459	1	459	0	815	91.07
fig|6666666.553874.peg.2663	MCB1791297.1	83.37	457	76	0	1	457	1	457	0	815	91.9
fig|6666666.553874.peg.2663	MBU2005754.1	81.481	459	85	0	1	459	1	459	0	814	90.85
fig|6666666.553874.peg.2663	MCB1902568.1	81.974	466	84	0	1	466	1	466	0	813	91.42
fig|6666666.553874.peg.2663	MCB1831065.1	82.969	458	78	0	1	458	1	458	0	813	92.79
fig|6666666.553874.peg.2663	WP_210223943.1	81.087	460	87	0	1	460	2	461	0	813	91.96
fig|6666666.553874.peg.2663	WP_175518049.1	81.087	460	87	0	1	460	2	461	0	813	91.74
fig|6666666.553874.peg.2663	MCB1860117.1	82.969	458	78	0	1	458	1	458	0	813	92.58
fig|6666666.553874.peg.2663	MCB1880215.1	82.751	458	79	0	1	458	1	458	0	811	92.36
fig|6666666.553874.peg.2663	MCB1924483.1	82.789	459	79	0	1	459	1	459	0	810	91.5
fig|6666666.553874.peg.2663	MCF7984130.1	80.901	466	89	0	1	466	1	466	0	810	90.13

## Sheet: nifH
Query	Hit	Percent Identity	Alignment length	mismatches	gap opens	query start	query end	Hit start	Hit end	E-value	Bit-score	Percent Positives
fig|6666666.553874.peg.2423	PIW48717.1	92.308	286	22	0	1	286	1	286	0	546	96.15
fig|6666666.553874.peg.2423	WP_018294621.1	91.958	286	23	0	1	286	1	286	0	545	96.15
fig|6666666.553874.peg.2423	WP_092432163.1	90	290	29	0	1	290	1	290	0	541	94.48
fig|6666666.553874.peg.2423	MCB1791288.1	90.69	290	27	0	1	290	1	290	0	541	94.48
fig|6666666.553874.peg.2423	WP_202054002.1	89.31	290	31	0	1	290	1	290	0	540	95.52
fig|6666666.553874.peg.2423	WP_090313069.1	89.655	290	30	0	1	290	1	290	0	540	94.48
fig|6666666.553874.peg.2423	WP_131183834.1	91.259	286	25	0	1	286	1	286	0	540	95.45
fig|6666666.553874.peg.2423	WP_078486473.1	91.034	290	26	0	1	290	1	290	0	539	94.83
fig|6666666.553874.peg.2423	WP_090444295.1	89.655	290	30	0	1	290	1	290	0	539	94.83
fig|6666666.553874.peg.2423	WP_193682427.1	91.259	286	25	0	1	286	1	286	0	539	95.1
fig|6666666.553874.peg.2423	WP_104002709.1	89.31	290	31	0	1	290	1	290	0	539	94.83
fig|6666666.553874.peg.2423	WP_217681575.1	89.31	290	31	0	1	290	1	290	0	538	94.48
fig|6666666.553874.peg.2423	WP_217414971.1	89.655	290	30	0	1	290	1	290	0	538	94.14
fig|6666666.553874.peg.2423	MBL4832597.1	90.345	290	28	0	1	290	1	290	0	538	94.83
fig|6666666.553874.peg.2423	RLW55209.1	91.034	290	26	0	1	290	1	290	0	538	94.83
fig|6666666.553874.peg.2423	WP_065835949.1	91.289	287	25	0	1	287	1	287	0	538	95.12
fig|6666666.553874.peg.2423	WP_188748037.1	89.655	290	30	0	1	290	1	290	0	538	93.79
fig|6666666.553874.peg.2423	WP_069005827.1	90.69	290	27	0	1	290	1	290	0	538	94.83
fig|6666666.553874.peg.2423	WP_042921674.1	90.909	286	26	0	1	286	1	286	0	537	95.1
fig|6666666.553874.peg.2423	WP_102894050.1	89.655	290	30	0	1	290	1	290	0	537	93.79
fig|6666666.553874.peg.2423	MBF0219264.1	89.655	290	30	0	1	290	1	290	0	537	95.17
fig|6666666.553874.peg.2423	OHC65406.1	89.655	290	30	0	1	290	1	290	0	536	94.14
fig|6666666.553874.peg.2423	WP_046860621.1	90	290	29	0	1	290	1	290	0	536	93.45
fig|6666666.553874.peg.2423	PIV88715.1	89.655	290	30	0	1	290	1	290	0	536	94.48
fig|6666666.553874.peg.2423	MBW9266782.1	90.345	290	28	0	1	290	1	290	0	536	94.48
fig|6666666.553874.peg.2423	MAK91178.1	89.655	290	30	0	1	290	1	290	0	535	94.14
fig|6666666.553874.peg.2423	HAR04892.1	89.31	290	31	0	1	290	1	290	0	535	93.79
fig|6666666.553874.peg.2423	ODB95012.1	90.345	290	28	0	1	290	1	290	0	535	94.48
fig|6666666.553874.peg.2423	MBV2125204.1	90.345	290	28	0	1	290	1	290	0	535	94.48
fig|6666666.553874.peg.2423	WP_069124654.1	90.345	290	28	0	1	290	1	290	0	535	94.48
fig|6666666.553874.peg.2423	PKM36316.1	88.966	290	32	0	1	290	1	290	0	535	95.17
fig|6666666.553874.peg.2423	WP_212543547.1	89.31	290	31	0	1	290	1	290	0	535	93.79
fig|6666666.553874.peg.2423	WP_028240788.1	89.31	290	31	0	1	290	1	290	0	535	93.79
fig|6666666.553874.peg.2423	WP_003298004.1	89.31	290	31	0	1	290	1	290	0	535	93.79
fig|6666666.553874.peg.2423	MBT3048876.1	90.345	290	28	0	1	290	1	290	0	535	94.48
fig|6666666.553874.peg.2423	MBV2092468.1	89.655	290	30	0	1	290	1	290	0	535	94.14
fig|6666666.553874.peg.2423	WP_090938118.1	88.966	290	32	0	1	290	1	290	0	534	94.14
fig|6666666.553874.peg.2423	WP_039800829.1	88.966	290	32	0	1	290	1	290	0	534	94.14
fig|6666666.553874.peg.2423	PVV10206.1	90.345	290	28	0	1	290	1	290	0	534	94.14
fig|6666666.553874.peg.2423	PIQ34264.1	89.86	286	29	0	1	286	1	286	0	534	95.1
fig|6666666.553874.peg.2423	TNE82214.1	90	290	29	0	1	290	1	290	0	534	93.45
fig|6666666.553874.peg.2423	PLX35476.1	89.895	287	29	0	1	287	1	287	0	533	94.08
fig|6666666.553874.peg.2423	WP_003294714.1	89.31	290	31	0	1	290	1	290	0	533	93.79
fig|6666666.553874.peg.2423	MBT2971128.1	90.345	290	28	0	1	290	1	290	0	533	94.14
fig|6666666.553874.peg.2423	QJT93724.1	88.966	290	32	0	1	290	1	290	0	533	93.45
fig|6666666.553874.peg.2423	Q44044.1	88.966	290	32	0	1	290	1	290	0	533	93.79
fig|6666666.553874.peg.2423	MBW9259594.1	89.31	290	31	0	1	290	1	290	0	533	93.79
fig|6666666.553874.peg.2423	WP_044616592.1	89.583	288	30	0	1	288	1	288	0	533	94.1
fig|6666666.553874.peg.2423	WP_160965928.1	89.547	287	30	0	1	287	1	287	0	533	94.77
fig|6666666.553874.peg.2423	WP_090899895.1	88.927	289	32	0	1	289	1	289	0	533	94.12

## Sheet: nifK
Query	Hit	Percent Identity	Alignment length	mismatches	gap opens	query start	query end	Hit start	Hit end	E-value	Bit-score	Percent Positives
fig|6666666.553874.peg.2421	MBF0470596.1	90.249	523	51	0	1	523	1	523	0	1014	96.37
fig|6666666.553874.peg.2421	MBT2971130.1	89.484	523	55	0	1	523	1	523	0	1005	95.22
fig|6666666.553874.peg.2421	ODB95014.1	88.91	523	58	0	1	523	1	523	0	1002	95.79
fig|6666666.553874.peg.2421	RLW55211.1	89.293	523	56	0	1	523	1	523	0	1002	95.41
fig|6666666.553874.peg.2421	MBW9262381.1	89.101	523	57	0	1	523	1	523	0	999	95.22
fig|6666666.553874.peg.2421	MBT3029102.1	89.101	523	57	0	1	523	1	523	0	999	95.03
fig|6666666.553874.peg.2421	MBW9259592.1	88.91	523	58	0	1	523	1	523	0	998	95.22
fig|6666666.553874.peg.2421	WP_069005826.1	88.528	523	60	0	1	523	1	523	0	998	95.41
fig|6666666.553874.peg.2421	MBT3048874.1	88.337	523	61	0	1	523	1	523	0	997	95.41
fig|6666666.553874.peg.2421	WP_078486469.1	88.719	523	59	0	1	523	1	523	0	997	94.65
fig|6666666.553874.peg.2421	WP_069124652.1	88.145	523	62	0	1	523	1	523	0	996	95.41
fig|6666666.553874.peg.2421	MBT3094478.1	87.954	523	63	0	1	523	1	523	0	994	95.22
fig|6666666.553874.peg.2421	PVV10208.1	87.763	523	64	0	1	523	1	523	0	994	95.22
fig|6666666.553874.peg.2421	MBT3010184.1	87.954	523	63	0	1	523	1	523	0	993	95.22
fig|6666666.553874.peg.2421	MBT3029813.1	87.954	523	63	0	1	523	1	523	0	993	95.22
fig|6666666.553874.peg.2421	MBT3014459.1	87.763	523	64	0	1	523	1	523	0	990	95.03
fig|6666666.553874.peg.2421	MBW9266784.1	87.572	523	65	0	1	523	1	523	0	990	95.03
fig|6666666.553874.peg.2421	WP_046860623.1	88.145	523	62	0	1	523	1	523	0	988	94.46
fig|6666666.553874.peg.2421	MBF0255497.1	87.763	523	64	0	1	523	1	523	0	985	94.46
fig|6666666.553874.peg.2421	MCB1774277.1	86.616	523	70	0	1	523	1	523	0	974	93.5
fig|6666666.553874.peg.2421	QEP44388.1	85.468	523	76	0	1	523	1	523	0	972	94.26
fig|6666666.553874.peg.2421	MCB1829995.1	85.277	523	77	0	1	523	1	523	0	962	93.12
fig|6666666.553874.peg.2421	MCB1903431.1	85.086	523	78	0	1	523	1	523	0	960	92.93
fig|6666666.553874.peg.2421	MAT39565.1	84.321	523	82	0	1	523	1	523	0	953	92.73
fig|6666666.553874.peg.2421	MBF0219262.1	83.174	523	88	0	1	523	1	523	0	947	91.97
fig|6666666.553874.peg.2421	WP_002710381.1	84.321	523	82	0	1	523	1	523	0	946	91.59
fig|6666666.553874.peg.2421	TVS10877.1	83.174	523	88	0	1	523	1	523	0	942	91.97
fig|6666666.553874.peg.2421	WP_114278828.1	82.792	523	90	0	1	523	1	523	0	941	91.59
fig|6666666.553874.peg.2421	WP_069958445.1	82.6	523	91	0	1	523	1	523	0	940	92.16
fig|6666666.553874.peg.2421	MBU0653913.1	82.6	523	91	0	1	523	1	523	0	939	91.78
fig|6666666.553874.peg.2421	VFJ66809.1	82.6	523	90	1	1	523	1	522	0	932	91.4
fig|6666666.553874.peg.2421	MCB1791290.1	82.6	523	91	0	1	523	1	523	0	932	91.01
fig|6666666.553874.peg.2421	TAN70760.1	82.6	523	91	0	1	523	1	523	0	931	91.4
fig|6666666.553874.peg.2421	WP_104425160.1	82.218	523	93	0	1	523	1	523	0	930	91.4
fig|6666666.553874.peg.2421	WP_006892493.1	82.6	523	91	0	1	523	1	523	0	930	91.4
fig|6666666.553874.peg.2421	WP_132939447.1	82.218	523	93	0	1	523	1	523	0	929	90.25
fig|6666666.553874.peg.2421	WP_104430124.1	82.409	523	92	0	1	523	1	523	0	929	91.4
fig|6666666.553874.peg.2421	WP_127029523.1	82.218	523	93	0	1	523	1	523	0	928	91.59
fig|6666666.553874.peg.2421	TSA39484.1	81.453	523	97	0	1	523	1	523	0	928	91.78
fig|6666666.553874.peg.2421	OYV19914.1	81.453	523	97	0	1	523	1	523	0	927	91.78
fig|6666666.553874.peg.2421	WP_036254559.1	81.836	523	95	0	1	523	1	523	0	926	91.59
fig|6666666.553874.peg.2421	NOT10322.1	81.644	523	96	0	1	523	1	523	0	923	91.4
fig|6666666.553874.peg.2421	WP_194972097.1	81.071	523	99	0	1	523	1	523	0	923	91.59
fig|6666666.553874.peg.2421	NOU42597.1	81.453	523	97	0	1	523	1	523	0	923	91.2
fig|6666666.553874.peg.2421	WP_093070871.1	81.453	523	97	0	1	523	1	523	0	923	90.63
fig|6666666.553874.peg.2421	NOS74545.1	81.453	523	97	0	1	523	1	523	0	922	91.2
fig|6666666.553874.peg.2421	WP_027158572.1	81.262	523	98	0	1	523	1	523	0	922	91.01
fig|6666666.553874.peg.2421	TAK59868.1	81.071	523	99	0	1	523	1	523	0	921	91.2
fig|6666666.553874.peg.2421	NOU14081.1	81.071	523	99	0	1	523	1	523	0	921	91.59
fig|6666666.553874.peg.2421	RIZ67697.1	81.262	523	98	0	1	523	1	523	0	921	91.2

## Sheet: nifM
Query	Hit	Percent Identity	Alignment length	mismatches	gap opens	query start	query end	Hit start	Hit end	E-value	Bit-score	Percent Positives
fig|6666666.553874.peg.1972	MBW9267101.1	57.785	289	117	1	8	296	1	284	5.65e-117	348	75.43
fig|6666666.553874.peg.1972	MBT3093377.1	57.914	278	117	0	19	296	7	284	1.9e-116	347	76.98
fig|6666666.553874.peg.1972	PUB88614.1	57.439	289	118	1	8	296	1	284	2.7e-116	347	75.43
fig|6666666.553874.peg.1972	MBT3038190.1	57.914	278	117	0	19	296	7	284	6.91e-116	345	76.26
fig|6666666.553874.peg.1972	MBT3010158.1	57.914	278	117	0	19	296	7	284	9.18e-116	345	76.26
fig|6666666.553874.peg.1972	MBT3029840.1	57.914	278	117	0	19	296	7	284	1.17e-115	345	75.9
fig|6666666.553874.peg.1972	WP_069124629.1	57.914	278	117	0	19	296	7	284	1.44e-115	345	76.26
fig|6666666.553874.peg.1972	MBV2125175.1	56.747	289	120	1	8	296	1	284	4.57e-115	343	74.74
fig|6666666.553874.peg.1972	PVV06489.1	58.273	278	116	0	19	296	7	284	4.99e-115	343	74.82
fig|6666666.553874.peg.1972	OOZ34507.1	59.489	274	111	0	24	297	12	285	1.54e-114	342	77.01
fig|6666666.553874.peg.1972	WP_172838896.1	59.489	274	111	0	24	297	10	283	2.43e-114	342	77.01
fig|6666666.553874.peg.1972	MBT3014486.1	57.194	278	119	0	19	296	7	284	3.98e-114	341	75.54
fig|6666666.553874.peg.1972	MCB1772671.1	53.925	293	130	1	8	300	1	288	1.8e-113	339	73.72
fig|6666666.553874.peg.1972	PUB88483.1	58.182	275	115	0	24	298	11	285	3.9e-113	338	74.18
fig|6666666.553874.peg.1972	MBT2991144.1	58.182	275	115	0	24	298	11	285	9.76e-113	337	73.82
fig|6666666.553874.peg.1972	MBT3046305.1	57.875	273	115	0	24	296	11	283	5.15e-111	333	73.63
fig|6666666.553874.peg.1972	MBV2092829.1	55.137	292	126	1	8	299	1	287	7.17e-110	330	72.26
fig|6666666.553874.peg.1972	RLW71165.1	56.884	276	119	0	24	299	12	287	1.04e-109	330	74.28
fig|6666666.553874.peg.1972	RLW55239.1	56.522	276	120	0	24	299	12	287	1.63e-109	329	74.64
fig|6666666.553874.peg.1972	OGT89029.1	55.474	274	122	0	24	297	5	278	1.68e-109	330	75.55
fig|6666666.553874.peg.1972	WP_069005796.1	56.272	279	122	0	21	299	9	287	1.78e-108	327	73.12
fig|6666666.553874.peg.1972	MBW9262348.1	56.522	276	120	0	24	299	12	287	3.28e-108	326	73.55
fig|6666666.553874.peg.1972	MBW9268610.1	56.159	276	121	0	24	299	12	287	1.36e-107	324	73.19
fig|6666666.553874.peg.1972	MBW9259559.1	56.569	274	119	0	26	299	14	287	1.5e-107	324	73.72
fig|6666666.553874.peg.1972	WP_046860643.1	54.779	272	123	0	24	295	4	275	7.12e-106	320	74.63
fig|6666666.553874.peg.1972	ODB95041.1	55.435	276	123	0	24	299	12	287	1.25e-105	320	72.83
fig|6666666.553874.peg.1972	MCB1755888.1	54.579	273	123	1	24	296	12	283	5.69e-101	308	71.43
fig|6666666.553874.peg.1972	MCB1905573.1	49.455	275	139	0	24	298	12	286	6.97e-92	285	69.82
fig|6666666.553874.peg.1972	MCB1880229.1	49.455	275	139	0	24	298	12	286	7.77e-92	285	69.82
fig|6666666.553874.peg.1972	MCB1860102.1	49.455	275	139	0	24	298	12	286	1.07e-91	284	69.82
fig|6666666.553874.peg.1972	TVS10893.1	47.636	275	144	0	24	298	12	286	1.32e-88	277	70.55
fig|6666666.553874.peg.1972	WP_200375895.1	47.08	274	145	0	25	298	14	287	1.72e-88	276	67.52
fig|6666666.553874.peg.1972	HEB56107.1	47.81	274	143	0	24	297	14	287	2.33e-88	275	66.42
fig|6666666.553874.peg.1972	WP_210220075.1	46.715	274	146	0	24	297	13	286	2.9e-88	275	67.88
fig|6666666.553874.peg.1972	WP_002706969.1	46.014	276	149	0	24	299	13	288	3.16e-88	275	68.48
fig|6666666.553874.peg.1972	WP_093068658.1	46.715	274	146	0	24	297	13	286	4.89e-88	275	67.88
fig|6666666.553874.peg.1972	OQW99529.1	47.08	274	145	0	24	297	5	278	5e-88	275	67.52
fig|6666666.553874.peg.1972	WP_210223957.1	45.985	274	148	0	24	297	13	286	4.04e-87	273	67.52
fig|6666666.553874.peg.1972	WP_202715930.1	45.985	274	148	0	24	297	13	286	1.17e-86	271	67.88
fig|6666666.553874.peg.1972	HEB85732.1	46.909	275	146	0	23	297	32	306	1.93e-86	271	65.45
fig|6666666.553874.peg.1972	QLQ30754.1	45.818	275	148	1	24	297	13	287	1.98e-86	271	69.45
fig|6666666.553874.peg.1972	WP_132977523.1	45.878	279	151	0	18	296	6	284	2.66e-86	270	64.87
fig|6666666.553874.peg.1972	MBJ6611971.1	44.891	274	151	0	24	297	13	286	4.89e-86	270	67.15
fig|6666666.553874.peg.1972	MBU0656358.1	45.818	275	148	1	24	297	13	287	7.16e-86	270	67.64
fig|6666666.553874.peg.1972	NOZ37514.1	47.653	277	145	0	21	297	9	285	8.92e-86	269	66.06
fig|6666666.553874.peg.1972	WP_200328000.1	44.84	281	155	0	18	298	7	287	2.56e-84	266	66.55
fig|6666666.553874.peg.1972	WP_201094014.1	45.956	272	147	0	25	296	14	285	4.25e-84	265	66.18
fig|6666666.553874.peg.1972	MCF7985688.1	48.921	278	137	2	24	296	15	292	1.25e-83	264	66.55
fig|6666666.553874.peg.1972	MBT2972221.1	59.799	199	80	0	100	298	1	199	1.64e-82	258	75.38
fig|6666666.553874.peg.1972	WP_232406909.1	45.956	272	147	0	25	296	17	288	8.86e-82	259	64.71
